# Supplementary material for: Predicting and affecting response to cancer therapy based on pathway-level biomarkers
Source: Nat Commun. 2020 Jul 3;11:3296. doi: 10.1038/s41467-020-17090-y (PMC7335104; doi:10.1038/s41467-020-17090-y)
Supplement: Supplementary file 3 — Supplementary Data 1 [file 41467_2020_17090_MOESM3_ESM.xlsx]

## Sheet: Supplementary Data 1
	BREAST	BREAST	BREAST	BREAST	BREAST	BREAST	BREAST	BREAST	BREAST	BREAST	BREAST	BREAST	BREAST	BREAST	BREAST	BREAST	BREAST	BREAST	BREAST	BREAST	BREAST	BREAST	BREAST	BREAST	BREAST	BREAST	BREAST	BREAST	BREAST	BREAST	BREAST	BREAST	BREAST	BREAST	BREAST	BREAST	BREAST	BREAST	BREAST	BREAST	CNS	CNS	CNS	CNS	CNS	CNS	CNS	CNS	CNS
cpd_name	AU565	BT20	BT474	BT549	CAL120	CAL148	CAL51	CAL851	CAMA1	DU4475	EFM192A	HCC1143	HCC1395	HCC1419	HCC1428	HCC1500	HCC1569	HCC1806	HCC1937	HCC1954	HCC202	HCC2218	HCC38	HDQP1	HMC18	HS578T	JIMT1	KPL1	MCF7	MDAMB157	MDAMB231	MDAMB361	MDAMB415	MDAMB453	MDAMB468	SKBR3	T47D	UACC812	ZR751	ZR7530	42MGBA	8MGBA	A172	AM38	CAS1	CCFSTTG1	D283MED	DAOY	DBTRG05MG
navitoclax	0.383773	0.223538	1.20656	0.154672	-0.961125	0.600721	0.872581	0.502599	0.55166	-1.21813	0.536807	0.270348	0.552561	0.524204	-0.103685	-1.65842	NaN	0.706045	0.178528	-0.0388704	-1.13216	0.431034	-0.108186	-0.356641	0.64168	-0.765781	0.652033	NaN	0.384673	-3.36745	-0.0424712	-0.572238	NaN	0.14162	0.712346	0.646631	0.306356	NaN	1.46131	0.665085	0.501699	0.968003	1.24751	-1.04034	NaN	0.764557	-1.04619	0.0655527	0.0930088
ABT-737	0.515265	0.210651	1.35467	0.102425	-0.739091	-0.20694	0.560931	0.427101	1.30452	-1.47661	-0.442396	-0.331003	0.408096	0.526351	-1.31242	-4.17178	NaN	0.445578	-0.258149	-0.121416	0.817239	NaN	-0.874768	-0.295104	0.767614	-0.977186	1.46078	1.45234	1.58485	-1.4122	0.452441	0.0939786	-2.56086	0.815656	0.760751	0.868976	0.881119	NaN	0.612931	0.575449	0.879007	NaN	0.889565	NaN	0.655166	0.143076	-1.16566	0.561195	0.558027
vincristine	-0.823395	0.481565	0.520967	0.272641	1.4628	-1.21872	-0.954501	NaN	0.655378	-1.92954	0.64521	1.31186	-0.213113	0.702088	0.993788	-1.2979	-0.363697	-0.768963	1.72812	-0.636205	0.508575	0.263871	-0.542562	0.97504	-0.75692	-1.33358	-0.407516	1.8136	0.239372	-1.3911	1.10437	-0.0202985	0.831097	-0.512058	-1.06927	-0.801311	1.28009	0.309564	0.744985	0.558144	-0.162335	0.781527	-1.6359	-1.95181	0.251764	1.31313	-1.26352	-1.274	0.967096
parbendazole	-0.30164	0.104026	0.294709	-0.0594764	1.03603	-0.476674	-0.906906	-0.552783	-0.23451	-2.45352	-0.133608	0.98084	-0.446692	1.33873	0.874173	-1.30963	NaN	-0.763894	2.26826	-0.954083	0.714378	-0.0471211	-0.891977	0.59659	-1.34624	-0.553112	-0.217624	2.12247	0.393963	-2.23932	1.43469	0.216871	NaN	-0.494795	-0.164908	-1.97064	1.31567	NaN	NaN	0.786038	0.0200094	-0.25922	-0.105603	-1.17771	0.935538	0.221195	-2.23562	-1.51143	0.355662
nakiterpiosin	-0.600916	0.447803	1.15529	0.247582	1.55573	-0.809683	-0.311877	0.270168	0.128548	-1.59238	-0.982313	0.275052	-0.925054	0.478935	1.43304	0.246972	NaN	-0.796864	1.41472	-1.11282	0.679767	0.0931434	-0.162017	0.892807	-1.27733	0.378214	-0.188265	1.07227	0.52838	-0.826775	0.381266	0.524718	0.452687	-1.72594	-0.287765	-1.32635	1.05274	NaN	1.07899	0.746304	0.366616	1.35918	-1.03316	NaN	0.321444	0.855876	-1.7155	-1.16489	0.847025
selumetinib	1.09281	1.05277	1.32455	1.01582	0.655892	1.34764	0.890711	-0.885286	0.564274	-2.72911	1.19982	-0.160583	0.998496	1.13554	1.22254	0.679374	NaN	0.245537	0.601999	-0.51743	0.0788549	0.484975	1.08973	0.0596075	-1.5253	NaN	1.24563	1.14208	0.659742	-0.018537	-0.131712	0.323682	NaN	0.78639	0.709785	1.31338	0.823345	NaN	1.28066	1.28066	0.555421	1.01582	0.587371	-0.376154	NaN	1.15248	1.16325	0.724798	-0.672679
saracatinib	NaN	0.457383	-1.33667	0.517634	0.766968	0.886186	-1.3216	-1.16168	1.27204	0.174079	-0.650197	-1.01939	0.138826	0.136903	1.13488	0.986176	NaN	-0.707883	-0.256006	-1.44948	0.286247	-0.411118	-0.198319	-0.330998	1.20154	NaN	-0.213062	0.61506	-0.116917	2.29566	-0.646992	0.398415	0.477253	0.582371	-0.71237	0.225997	0.496482	NaN	NaN	-0.0899971	-1.45332	0.646467	0.982971	1.00348	0.220869	0.0990864	-0.303437	0.286247	-0.520082
alisertib	-1.0373	-0.139985	1.06864	-0.963061	1.03647	NaN	-1.13255	0.796925	0.972626	-1.88666	0.700413	-0.0137772	0.145097	1.06963	0.769208	0.0223529	NaN	0.932042	0.629637	-0.535933	NaN	0.435623	-0.0177367	0.365837	0.528176	1.02806	0.86869	0.819197	1.1805	-2.17293	0.421765	-0.346868	NaN	0.250023	-2.03058	-0.023181	0.128764	NaN	0.720705	0.878589	-0.36914	0.181722	0.0277972	NaN	0.474723	0.516545	-2.69305	-0.709655	0.518772
DNMDP	NaN	0.365293	0.748351	-0.276303	0.948257	0.651191	-1.51259	0.0280223	0.70033	0.328439	NaN	0.243004	-0.540423	-0.417018	0.163712	-0.358387	0.148636	0.401588	0.00548136	0.464129	0.211176	1.07836	0.503775	0.765662	0.286559	-3.11412	-0.269044	0.557381	-0.538748	0.283209	0.35245	NaN	NaN	0.298285	0.444026	0.994045	0.250822	NaN	0.622713	0.278742	0.0788362	0.243563	0.265898	NaN	-1.94814	0.319225	0.421691	0.287676	-2.27926
erlotinib	-1.14553	0.468378	-0.216561	2.44	0.477252	0.346365	0.0274661	-1.16161	0.267611	NaN	0.203831	0.00528179	0.324181	0.185529	0.220469	0.425119	NaN	-0.513275	0.358012	-0.64749	0.0973465	-0.123942	NaN	-0.825519	0.665264	2.69457	0.127295	0.996364	0.890988	0.644743	0.626441	-0.177738	NaN	-0.0673717	-0.311953	-0.696295	0.351911	NaN	-0.115068	-0.516603	0.398498	0.512192	0.742908	NaN	1.08344	1.70515	0.198839	0.314198	0.208268
PD318088	0.921071	0.916647	1.13781	0.877241	0.553143	1.24718	0.90559	-0.830827	1.10524	-3.59491	0.917854	0.00980596	1.14464	1.4032	1.10001	0.750175	NaN	0.280515	0.671362	-0.347575	0.75299	0.79682	2.04134	0.126106	-1.29409	0.769074	1.01918	1.82661	0.785963	0.47232	-0.103899	0.30826	NaN	0.823761	0.509314	NaN	0.853919	NaN	1.21984	1.75464	1.20094	1.03044	0.368576	-0.438854	1.62677	1.14444	0.692272	0.904584	-0.443679
afatinib	-2.06608	0.738217	-1.50629	0.936524	NaN	0.11144	0.444794	-1.50404	1.42332	NaN	NaN	-0.164126	0.889864	0.392749	0.662842	0.172009	NaN	-0.249865	0.578046	-1.75709	-0.880232	-2.89574	0.538564	-0.498288	0.531385	0.0261948	0.692454	0.816732	-0.0846241	-0.750434	0.116375	-1.11371	NaN	0.269368	-1.11775	-2.47885	0.460946	-1.59898	0.248281	-2.80179	0.582532	1.34032	0.0688174	NaN	0.715784	1.5476	0.591954	0.679891	1.0949
apicidin	-1.1291	1.01208	0.978389	1.19115	-0.148419	-0.559398	0.24403	-1.37094	0.860468	-1.37499	-1.3866	-0.654172	0.407498	0.144202	-1.25021	-0.540555	0.0468697	0.458036	1.22359	-0.740211	-0.361427	NaN	0.591556	1.24356	1.55365	-0.888518	0.499839	4.10862	0.0624678	-1.88973	-0.408159	-1.39421	-0.692793	-2.02731	0.444934	-0.767914	-0.254049	NaN	0.317029	-0.180239	0.484865	1.11815	0.257132	NaN	0.570343	1.30938	-4.41344	-0.029873	0.93721
barasertib	0.226216	0.091614	0.368323	0.595318	1.23222	-4.04959	-1.42341	0.124913	0.240286	0.461184	0.583124	-0.625014	0.407249	1.42075	0.618298	-0.528401	NaN	0.326582	0.266081	-0.480563	NaN	-0.116621	1.88225	-0.635801	-0.0186004	NaN	0.705532	NaN	-0.733353	-1.12778	0.159619	0.574682	1.03711	0.35097	-3.71168	0.504332	0.630492	NaN	0.545604	0.305946	-0.641898	0.377703	-0.498854	-0.0861361	NaN	0.609153	-2.13955	0.108967	-0.37926
birinapant	0.329023	0.650292	-0.84256	-2.71356	1.62021	-0.0398249	0.427892	-1.74211	-1.61867	0.380531	NaN	-1.16863	-0.475022	0.456483	0.777315	-1.59815	NaN	0.131722	0.208111	0.173627	1.54426	0.000539324	-0.205697	-1.02065	0.0182304	-2.37273	0.645054	0.0129924	-1.32883	-2.58998	-3.40891	0.250015	NaN	0.0924365	0.143508	0.320729	0.534181	NaN	0.451245	1.45128	0.436404	-3.17595	0.787791	NaN	-0.337086	0.618208	1.07589	-0.0354598	0.725807
BRD8899	-1.79412	0.540308	-0.200326	-0.570069	0.134969	-1.43012	0.587961	-0.932922	0.134969	0.509305	0.0901863	-1.0466	-0.139468	-0.192288	-0.215253	-0.505765	2.0388	0.134969	0.388736	0.134969	-1.4795	1.45433	-0.144061	0.676952	0.503563	0.134969	0.134969	0.91694	3.57289	-2.85742	-0.0786093	-0.560882	NaN	1.95268	-0.0120097	1.37395	-0.153247	NaN	0.0201418	-0.852543	0.134969	0.0522934	0.105114	NaN	4.16425	-0.698675	-0.857136	-0.0694232	-0.145209
bleomycin A2	0.793825	0.453147	1.35183	0.587754	1.74097	-0.785237	-1.05947	0.197149	0.942137	NaN	0.406647	-0.412742	-0.23604	0.994022	0.285256	0.12128	0.637192	-1.82411	0.770819	-0.0451432	1.15408	-0.581124	-0.212056	0.952416	0.444826	0.833962	0.997449	0.998917	0.963674	-0.878727	0.820746	-0.308483	1.45364	-0.0573802	0.74243	0.529506	0.679776	NaN	0.204981	0.615165	-0.842995	NaN	0.696419	NaN	-0.0436748	0.65775	-0.783768	-0.0603171	0.375809
UNC0321	-1.18574	0.0505652	-3.91228	0.644049	0.0505652	-0.370242	-0.308572	-1.71973	1.52339	-0.100345	NaN	-0.715594	0.847197	NaN	0.0505652	0.362543	NaN	0.0505652	-0.236745	-0.194664	0.223241	-0.625628	0.0563695	1.52484	-0.486327	0.902337	2.14299	1.86149	1.77152	-1.10593	-0.149681	-0.140975	NaN	-0.0742259	-0.0364984	NaN	-0.789598	-0.0640685	-0.273021	-1.74875	0.410428	0.0621737	0.0171908	NaN	2.16186	-0.681494	0.642597	0.0505652	-0.0640685
neratinib	-2.7175	0.84753	-2.53452	0.420384	0.537161	0.108682	0.144204	-1.51261	1.5069	0.0613769	0.021654	0.471446	0.204146	-2.5719	0.803572	0.435924	-0.216339	0.214119	0.587335	-1.75251	-1.89327	-3.62156	0.70722	-0.627501	1.61435	-0.295819	0.756506	0.688571	1.17877	-0.489411	0.847086	0.272969	0.51347	-1.00057	-1.50733	-2.58158	0.753842	-2.83223	1.03668	-3.17839	1.00072	1.1539	0.213027	NaN	0.181501	1.31952	0.124223	0.8906	0.839537
bosutinib	-0.364842	0.662488	-1.47635	0.882338	0.381341	0.211345	0.0928384	-1.28633	1.02782	-0.619836	0.294708	-0.135185	0.314323	-0.036293	0.467156	0.293891	NaN	-0.833965	0.0462531	-1.42576	0.410763	-0.191578	0.168029	-1.5021	0.592201	-0.141723	0.0503395	0.467156	1.98568	-1.24751	0.504751	0.785898	0.632248	-0.0845129	-0.448206	-0.104945	0.162308	NaN	2.21697	-0.100041	-0.0869648	0.701718	0.656767	-2.05025	-0.104128	1.43115	0.337207	-1.13881	1.03599
cabozantinib	0.713608	-0.376717	1.04831	1.67824	0.810802	1.27266	-0.114001	-0.409602	0.82761	-0.70776	NaN	-0.408871	0.314602	0.748685	0.795455	0.95915	1.10531	1.68116	1.11554	1.96909	0.505335	1.01396	0.010597	0.644915	0.349679	NaN	0.413988	1.20981	0.210831	0.560144	-0.569643	1.29458	NaN	0.314602	-0.783031	0.825417	0.479027	-1.20761	0.747224	1.01834	-1.80539	0.187446	-0.362101	NaN	NaN	-0.318985	-0.123867	0.53749	-0.230561
CAL-101	-0.249275	0.857047	1.03371	-1.93515	1.25024	0.700848	-0.0575265	-0.497039	0.0426565	1.27394	0.892596	-0.932243	-0.783584	-0.731877	1.16729	1.23516	NaN	0.572657	-1.17462	-1.02488	-1.3696	0.123449	-0.0316728	-0.153401	0.602819	0.365827	1.87827	0.964771	-0.48088	NaN	0.330279	-0.706023	NaN	1.36766	-0.221266	-1.63029	-0.256815	NaN	-1.82204	0.642677	-0.150169	1.1339	1.00571	NaN	0.562962	0.5872	0.022189	-0.60584	0.044811
clofarabine	-0.340805	0.845983	2.65539	-1.11199	2.02904	-1.1694	-1.24978	-0.831894	0.844739	-1.79318	0.221292	0.571567	0.977388	1.49803	1.4259	-0.164631	NaN	-0.483402	1.45078	0.0459479	0.668566	-0.0502221	-0.775435	1.13532	-0.342877	1.61659	1.27336	1.70198	0.467935	-2.04861	0.433944	1.49803	1.49803	0.605143	-0.881098	-1.37782	1.21491	NaN	0.7523	1.47233	-0.999735	-0.218105	0.358086	-1.88367	0.741937	1.1262	-2.84056	-0.842796	-0.189503
L-685458	-2.34181	0.0507072	1.08289	0.515284	2.8582	-0.822162	0.373144	-0.447258	0.616403	-0.113373	NaN	-0.206861	0.647883	2.14464	0.437059	-0.821208	NaN	1.12582	0.0096871	0.228143	1.19927	-1.23809	0.0135029	0.227189	0.227189	-1.64256	1.51885	-1.17226	-0.0599517	-0.680023	-0.855551	-0.197321	NaN	0.775714	-0.346138	NaN	-1.41648	0.159458	0.924531	-0.238341	0.823411	0.110806	0.227189	-4.95327	0.8568	-0.309888	0.098405	0.0602468	-0.381435
lovastatin	0.509349	0.328269	1.70435	-0.206624	1.02947	1.03589	-0.0981041	-0.134705	1.48667	-0.161675	NaN	1.22147	0.512559	0.680797	1.15982	NaN	0.894625	-0.101315	0.783537	-0.0711347	1.40126	NaN	0.790601	0.518981	0.169663	0.866372	0.895268	2.46334	0.872793	-0.688862	-2.10726	1.94129	-0.10902	0.738588	0.0816917	-0.28111	0.967186	1.0969	0.937648	1.3531	-1.3342	-0.0781981	-0.790318	NaN	0.38606	0.333727	-0.361376	-0.992588	0.737946
OSI-027	0.384405	0.378829	0.490345	-0.854218	0.327054	-0.67181	-1.02747	-0.746685	-0.477454	-1.35923	-0.833508	-0.216984	0.0753467	-1.03264	-0.162023	-2.63855	NaN	0.5469	-0.0592689	-1.34967	-0.807222	-0.103875	-0.743499	0.337409	0.2012	-1.13062	0.425029	2.14636	-1.33453	-0.73633	0.421843	-1.16089	NaN	-0.287876	0.5238	NaN	0.524596	NaN	-1.90677	-0.103079	0.0761433	0.893395	1.10687	NaN	0.11836	0.977032	-1.46915	-0.293452	1.09173
pluripotin	0.574519	0.958906	0.905308	-0.187324	NaN	2.17974	-0.72181	-0.862328	2.41578	-1.61356	NaN	0.307614	-0.996592	0.433758	1.53061	1.09046	0.356881	0.0851034	1.36386	-0.228199	0.565316	0.975689	1.26263	-0.233937	0.475986	-1.13329	0.196088	1.97563	1.4402	-0.721729	-0.701427	-0.402039	NaN	-0.385256	1.13377	-0.294844	1.18954	1.11591	1.60316	0.576143	-0.692602	-0.0716829	0.100262	NaN	NaN	0.94483	-1.81691	0.629741	-0.0867877
pyrazolanthrone	-0.82942	1.43748	1.09808	0.0381875	2.49969	0.335885	-0.324377	-0.122824	-1.26149	NaN	NaN	0.728567	-0.199275	4.47005	1.33439	-1.39817	NaN	0.707716	0.757525	0.36021	0.931279	-3.40097	0.332409	0.421603	0.337043	-1.14797	-0.251401	1.4259	0.127381	-0.774977	0.026604	-0.194642	NaN	-1.99125	-0.11819	0.246691	0.435503	0.0764132	0.654432	1.32164	-0.505081	0.328934	0.692658	NaN	2.17072	0.679337	-0.951047	-0.396195	-1.10163
RITA	-1.13963	-1.79756	0.799173	0.422707	2.47068	-1.03547	0.276094	-0.587059	1.38688	-0.305964	-2.16361	-0.286304	0.533974	-0.62847	-0.904545	-0.0139936	-0.2039	0.707566	0.742285	-0.521386	-0.258278	-0.401754	-0.409283	-0.538536	1.08571	-0.188841	0.90542	1.11959	0.349924	-1.69726	0.449478	-2.37548	0.239075	0.732246	-1.4403	-2.00964	-0.226069	NaN	-0.972309	-3.01966	0.66741	-0.479138	-2.54464	-3.97898	0.418106	0.581241	-4.48909	-1.09989	0.59128
betulinic acid	0.526576	-0.156633	1.53024	0.0149826	NaN	0.299653	0.36106	-0.764201	0.0149826	-1.78901	NaN	-0.0866854	0.113397	2.51845	0.00928916	-0.870749	NaN	NaN	-0.157446	NaN	0.0149826	1.00645	0.0149826	-0.278634	0.0149826	1.0032	1.12601	-0.796734	NaN	0.137797	-0.124099	-0.111086	-0.151753	-0.235527	0.237025	0.113397	-0.236341	NaN	0.704698	1.45623	0.356587	0.103637	0.0149826	NaN	-1.2945	1.95033	0.381801	-0.0606584	0.184158
BRD-K33199242	-0.772492	0.147451	1.13421	0.30853	2.63285	-0.409765	0.0412576	-0.035106	0.247678	NaN	-0.733117	0.642621	-0.453913	-0.628117	-0.123401	0.247678	2.25222	-0.0374924	-2.9405	-3.00494	-0.297606	NaN	-0.074481	0.139099	0.352678	NaN	-1.50988	-0.723572	-0.498061	-3.76977	0.399212	-3.35215	-0.778458	-4.60499	-0.0398787	-0.231981	-0.564879	NaN	0.514951	0.170121	-0.165163	0.247678	-0.686583	NaN	-2.46204	-0.131157	1.11989	-0.574424	0.512564
dasatinib	NaN	0.116244	0.956663	-0.356974	0.272198	1.04134	-1.58194	-1.72775	2.4654	0.623883	0.800709	-0.577594	-0.618906	0.731003	1.03858	1.04015	NaN	-0.566015	-0.342836	-0.466614	0.498253	1.26463	0.0130626	-0.749222	0.888138	-2.0134	-0.490322	0.313944	0.860964	1.3942	-1.09555	1.31701	NaN	0.968872	1.02479	1.08151	1.29338	NaN	1.41192	0.885775	-1.43369	0.00124787	-0.136433	0.707373	-0.406871	-0.319561	0.225727	-0.0498704	-0.187551
Merck60	1.16093	0.700491	0.635971	1.40215	1.11694	-1.25492	-0.335137	-0.633911	1.57665	-2.30631	NaN	-0.284913	0.895519	1.52166	-0.565724	-0.213794	NaN	0.477602	0.429212	-1.07529	-0.0290307	-0.0583582	0.905051	NaN	0.355893	-1.45508	0.954908	1.6441	-0.248254	-1.0379	-0.190332	-0.457212	NaN	-1.32311	0.325099	2.3223	0.84273	1.05755	0.502531	0.268644	0.767945	0.749615	-0.767351	NaN	0.393286	1.16057	-1.76009	0.694626	1.01356
methotrexate	NaN	-1.16893	0.913633	0.134934	-0.642797	1.4306	-0.449791	-1.06202	0.557553	-1.80003	0.277553	NaN	1.37853	0.488333	0.486774	1.33644	NaN	-1.36138	0.568466	-1.12799	0.956973	1.22731	1.87555	0.0349703	-1.39917	1.55938	0.131099	0.332743	1.03867	-1.3713	0.370471	1.57091	NaN	-0.135399	-0.831781	1.34517	-0.684984	NaN	0.458088	1.53194	NaN	NaN	-1.67259	-1.77234	0.407264	1.0806	-1.25961	-1.27264	0.0911573
MK-0752	0.036258	0.10509	NaN	-0.633948	1.63147	-0.295826	0.894242	-0.833198	-1.82945	NaN	-1.02883	-0.0832922	-0.475755	-3.39326	0.485477	-0.153332	NaN	1.09651	-0.788518	0.429928	-0.974485	-0.0289512	0.429928	0.429928	0.422683	-2.17119	0.25966	1.60852	-1.26068	0.263283	0.0978445	0.429928	NaN	-1.84032	-0.7378	1.77638	1.24987	NaN	0.101467	0.0157292	-0.0893301	0.29951	-1.54929	NaN	2.82456	-0.0476686	-1.60484	-0.522851	-0.577192
nilotinib	-1.08485	-1.06291	0.99502	6.7221	NaN	NaN	0.283206	-0.995653	-0.621871	-1.62853	-0.405955	-0.170218	0.344441	-0.63249	-1.14786	-0.660099	NaN	0.235421	0.793262	0.0839259	NaN	0.681411	0.559649	0.559649	0.41948	0.335238	0.873965	-0.576564	0.838569	NaN	0.384084	-0.410203	NaN	-0.510727	0.726718	NaN	0.465495	NaN	0.365678	-3.18638	0.231173	0.35506	1.05095	NaN	-1.44093	1.13908	0.144099	-0.840618	0.327451
nintedanib	0.198589	0.756006	NaN	2.3441	1.44648	0.594894	-0.512028	-0.463119	0.825773	-1.21401	NaN	0.170538	0.312949	2.48364	0.758163	0.697027	NaN	1.16094	0.409328	0.346754	0.729393	-0.165351	0.120191	0.287056	1.46375	0.645961	1.26164	-0.549429	0.326615	NaN	0.209377	-0.832812	NaN	-1.28378	0.689835	NaN	-0.435068	NaN	0.437379	-0.276834	-0.837128	0.580509	0.367612	NaN	-0.442261	-0.774553	-0.0790409	-0.753695	0.412924
RG-108	-0.625564	0.528102	0.992658	0.14492	1.60863	-1.21167	-0.758957	0.310759	0.434367	-2.89581	NaN	-1.11587	0.121229	0.733084	-0.03019	1.03901	NaN	0.309729	-0.850117	-1.87812	0.4972	1.84143	0.194363	-0.449424	-0.365989	-1.68652	0.156251	-0.0899335	1.47267	-0.37114	-1.5382	-1.25184	-0.477236	-1.83794	0.309729	0.115048	-1.21064	NaN	1.02562	0.255136	-3.24191	0.362262	-0.228991	NaN	0.371533	0.342691	-3.49634	0.168611	0.208784
trifluoperazine	0.108432	0.507991	0.650501	0.97148	0.429411	NaN	0.502664	0.503996	-0.0740339	NaN	0.405438	0.210985	-0.871821	0.777028	0.650501	-0.21388	NaN	-0.616103	0.136401	-0.82121	0.995454	-4.97264	NaN	0.769037	-0.0993394	NaN	0.0738031	-1.17682	-0.923764	0.958162	0.555938	0.256269	0.109764	-3.51557	NaN	0.191007	0.222972	NaN	0.874254	0.558602	0.248278	0.329521	0.402774	NaN	-0.917105	0.909549	NaN	0.225636	0.519978
vandetanib	NaN	0.902549	0.489399	0.750823	0.504358	0.736577	-0.686297	-2.21837	1.64408	0.0534548	NaN	-0.267092	-0.37038	0.661782	0.547098	0.469454	-0.982981	-0.13175	-0.155969	NaN	0.225126	0.804248	-0.27849	-0.633229	1.87345	NaN	0.827754	0.572741	1.54934	NaN	0.19877	-0.168079	NaN	-0.55701	-0.735091	0.802823	0.717344	-0.968735	0.588412	1.70392	0.222276	1.40688	0.430276	NaN	-0.0184903	0.962384	-0.289175	0.978055	0.780741
VER-155008	-0.0652369	0.0857047	0.842399	-0.85768	3.02807	-0.0463692	0.647764	0.614993	0.893044	-1.2966	NaN	-0.241004	-1.05033	-0.0831116	-0.405849	-0.273775	-1.89242	-0.582609	0.0658439	-2.20523	-0.921235	NaN	0.095635	-0.0870837	-1.72361	0.792747	0.307152	0.836441	1.73514	-2.43264	-1.40882	0.304173	-0.695815	0.095635	0.65968	-0.119854	0.30318	NaN	-0.0751673	0.172099	0.317082	0.331978	0.418372	-9.63742	1.51568	0.663156	-0.604456	0.74806	0.378651
zebularine	-0.484808	0.313498	0.462842	0.038345	0.94074	-0.124575	-0.657684	-0.553597	0.48728	-4.50214	0.315309	-0.147202	1.45846	0.48728	0.266433	0.503572	2.13548	-0.258531	0.845703	0.262812	-1.38539	-1.39354	1.32903	0.234754	-0.990765	-0.0168667	-0.511057	0.937119	1.12991	-2.97839	2.05584	0.385002	-0.651349	-0.0485455	-0.772633	0.909061	0.0917465	2.07575	-0.314648	-0.0141513	-3.12501	0.181352	-0.387057	NaN	0.125236	0.321192	-2.42989	-0.446794	0.48728
BRD-K70511574	-0.920633	1.28971	0.940616	0.553717	NaN	-1.50663	-1.22977	0.832521	0.108931	-2.58022	0.305629	0.275505	-0.79659	1.3789	1.15267	-0.608161	NaN	-0.921224	0.957746	-1.01816	0.670082	0.807121	0.465705	0.205804	-1.26802	-0.378975	-0.0830415	2.84499	-0.409691	NaN	0.746281	-0.332311	NaN	-0.554999	0.258375	-0.735158	0.907538	NaN	1.96191	0.8402	-0.54673	0.802396	-0.127934	-1.00953	1.49468	1.19136	NaN	-1.78782	-0.712122
AC55649	-0.228322	0.111621	-6.87051	0.0222241	3.0676	0.497439	0.65506	-1.28697	2.33596	-0.0930508	0.273947	0.592718	0.578602	0.0586887	-0.502395	-1.47517	0.787979	-0.607083	0.192784	-1.94216	-0.383591	-0.0695253	0.272771	-0.187153	0.0410445	0.233954	0.357463	-0.283607	2.2642	NaN	-1.83982	0.148086	NaN	-0.676483	-0.0165929	NaN	0.273947	NaN	0.704464	0.00835901	NaN	-0.411821	0.342171	NaN	-1.16346	-0.384179	-1.73984	0.273947	-0.375357
BMS-195614	-3.51174	0.0481375	1.84834	-1.07366	2.9354	0.753167	0.297618	0.407019	1.44546	0.189375	0.0597144	0.0851834	0.689494	0.197479	0.0145647	1.33895	0.211371	-0.779606	0.0191954	-0.330425	0.229894	-0.368629	0.302828	-0.0363734	0.292409	NaN	-0.420724	1.14562	3.24219	-2.43509	-0.460086	-0.693938	NaN	-0.257491	1.3459	NaN	-1.63861	NaN	-0.14288	0.0724489	0.254205	0.132648	-0.544597	NaN	-0.0548963	0.49153	0.125702	-0.383679	-0.0768923
BRD-K09587429	NaN	0.460403	NaN	-0.707034	0.0518709	0.650483	0.437706	-0.355242	0.0518709	1.12427	1.02355	-0.464468	-0.0616102	0.456147	-0.335383	-0.559508	NaN	0.0518709	0.0490339	-0.413401	-0.890022	NaN	0.0518709	0.0518709	0.0830782	-0.680082	-1.10705	-2.92133	0.355433	NaN	-0.210554	NaN	NaN	NaN	0.859005	NaN	NaN	NaN	1.32286	-0.516953	NaN	0.46324	0.112867	NaN	NaN	-0.0864341	2.30873	-0.372265	0.0235006
BRD-K16147474	NaN	0.111744	NaN	-0.13553	0.244891	0.326162	-0.682817	-0.291156	-0.24101	-0.090571	-0.605868	-2.12582	-0.116509	-0.739015	-0.783974	0.244891	NaN	-0.797807	-0.327469	-1.02779	-0.624889	NaN	0.244891	1.88935	-0.420845	1.3948	0.566519	-0.341303	1.63343	NaN	-0.145905	NaN	NaN	NaN	0.931377	NaN	NaN	NaN	0.243162	0.220682	NaN	0.244891	-0.137259	NaN	-0.870433	0.00799253	0.244891	-0.951705	-0.128613
BRD-K17060750	0.597597	-0.00831084	0.0205929	-1.03279	1.90683	-0.668814	0.122826	-0.165676	0.295713	1.04507	0.385636	-0.802628	0.297854	-0.00509932	-1.05955	-0.148547	NaN	0.167252	-0.092881	-0.91289	0.177958	NaN	0.0602017	0.870576	0.466995	-1.35287	1.62207	-0.665603	0.674673	0.0205929	-0.227765	2.27722	2.65404	1.09003	0.60402	0.642558	1.15105	NaN	-0.223483	-0.453642	1.61993	-0.888268	-1.22227	-9.23384	-0.42688	-0.443472	2.42067	-0.277008	-0.0329325
BRD-K66532283	-0.179697	0.592664	0.0478137	0.815138	1.35747	-1.33404	-0.176339	-0.277082	2.13487	-0.727906	-1.28703	-1.7941	0.340807	0.418044	-0.570915	-1.82097	1.50691	0.54733	0.356758	-0.319898	-0.150314	NaN	0.403772	1.83096	0.906646	-1.52797	0.890695	1.69244	0.257695	-3.13314	0.202286	-0.560001	0.250139	-0.814377	-0.115893	-0.530618	0.733704	NaN	-0.028583	0.515428	0.00583749	NaN	0.094827	NaN	0.943585	1.15179	-1.75968	0.392858	0.785755
BRD1378	-1.63829	-0.584512	-1.61123	0.72858	1.76718	0.248213	0.663255	-0.399756	0.72858	-0.693387	NaN	1.39568	NaN	-1.62971	-1.08665	-1.57626	NaN	-0.117342	0.0377219	NaN	-0.622783	NaN	0.254151	1.73616	NaN	-1.59078	0.671173	-0.275705	0.72858	-1.92598	0.593972	-0.771908	-0.197843	-1.66468	NaN	-1.90816	-1.06092	NaN	0.00120893	-1.37039	-0.969862	0.681731	0.846032	NaN	0.818979	0.583084	0.879685	-2.5304	0.72858
BRD1835	-0.524346	-1.21609	0.823481	0.491363	2.02562	0.364017	0.258575	0.416993	-0.252336	-2.80434	0.142945	-0.621129	-0.469333	3.06782	0.381336	0.0420876	-0.397	0.228522	-0.228904	-0.346062	3.16766	NaN	1.5957	0.344661	0.169433	0.429218	0.0757069	1.66396	0.0777444	-0.0210758	0.204071	-4.27238	-0.135178	-0.286974	-0.460164	-0.782093	-0.653729	NaN	0.125626	0.472007	0.109326	0.0858946	0.454688	NaN	1.76176	0.668628	NaN	-0.759681	0.632972
CHIR-99021	-1.00164	0.344359	1.38557	-1.13852	NaN	1.78435	0.920172	-0.318144	1.28793	0.117137	0.349834	-0.167575	-0.469626	0.396374	0.451126	0.453864	NaN	0.254018	-0.0151814	-0.870231	0.746789	-3.41713	-0.0133563	-0.115561	1.71773	NaN	1.05888	NaN	1.07348	-1.22065	-0.0644585	-0.183089	1.15561	-1.97623	2.01066	0.101624	0.630897	NaN	0.923822	0.337059	-0.697761	0.534167	-0.542629	NaN	-0.0845344	1.0023	-0.745213	-0.992511	1.12093
ciclosporin	0.488209	-0.0329665	NaN	1.02343	0.505212	NaN	-0.0296398	-0.196342	1.26147	-0.94373	NaN	0.652324	-1.44125	-0.0240954	0.756559	-0.911942	NaN	0.828267	-1.00361	0.196203	0.624232	NaN	-0.0581012	NaN	0.960594	-1.36437	0.800175	1.24742	-0.0647545	NaN	0.290088	-0.290228	0.509647	-0.0544049	-0.173425	NaN	-0.560795	NaN	0.523693	0.00251783	-4.66256	0.547349	0.292306	NaN	1.07074	0.196203	-1.503	0.185114	0.694461
dacarbazine	-0.0154464	0.482959	0.496753	1.54598	1.35563	-0.695926	0.179962	-0.402584	-1.10513	-3.06657	-0.0393551	-0.661902	-0.163497	0.840671	-0.0549878	0.987802	NaN	0.24755	0.323874	-0.0191246	1.48437	NaN	1.47058	2.56394	0.208928	NaN	-0.0862531	0.496753	0.331231	3.46144	0.0240951	0.398359	1.0301	-1.16491	-1.00214	0.0939822	0.249389	NaN	0.173985	0.0976605	-3.78751	0.0967409	-0.208556	NaN	1.44023	-0.0278605	0.0360494	-1.17594	0.467327
erismodegib	-0.447633	-0.289955	1.23874	-0.0506429	-0.55387	1.81801	-0.671289	-0.15688	0.766821	0.0444111	4.23238	-0.184837	0.419035	-0.510257	-0.316794	-1.02802	-2.89555	-0.501311	1.03074	1.06205	0.298261	1.25887	0.685187	0.408971	-0.323504	-0.701483	0.369831	0.419035	-0.546042	1.23762	0.0969703	-1.00789	-0.465525	-1.79964	0.268067	0.523036	-0.974344	NaN	0.864112	-0.575117	-0.127804	0.366476	-0.11103	NaN	4.27823	0.0796369	NaN	-0.778644	-0.153525
etomoxir	0.422859	-0.22622	1.15769	-0.152293	2.02412	1.10594	-0.0643197	0.58402	0.0502671	-0.045838	NaN	-1.10743	-1.32921	-0.961054	-0.0340097	-0.124201	-0.235091	-0.52932	-0.385902	0.116801	-0.437651	NaN	0.767359	1.63822	0.471651	-1.99307	-0.56037	1.13995	0.144894	-1.76981	-0.482007	0.767359	0.535228	-0.214391	0.533749	0.313447	-0.15525	NaN	0.155243	0.712653	0.508614	-3.27e-06	-0.774758	NaN	0.28979	0.172986	0.235084	-0.405123	-0.0990654
GDC-0941	-1.8296	0.100426	-0.449404	0.968282	0.917672	-0.785549	-1.09395	-0.641219	0.093553	1.12886	-1.51407	-0.512509	-0.0851416	0.187899	1.35129	0.987651	NaN	0.716485	-0.051402	-1.19555	0.385338	-0.586861	0.972655	0.475934	-0.345061	-0.0726455	0.624014	0.365969	-1.36962	0.546538	1.02139	-2.74388	-2.20061	-2.0083	0.313485	-2.14731	-0.883019	NaN	-1.39242	-1.32007	-3.48371	0.949538	0.987026	NaN	-0.188859	1.37097	-1.15637	-0.0339075	0.159158
I-BET151	0.447893	1.42471	0.2151	0.157064	1.35624	-1.12362	1.22778	-1.15818	-1.37728	-1.77838	NaN	0.338995	0.658515	0.707421	-1.09754	-0.224403	-0.832796	0.230749	0.76024	1.29495	-0.303957	0.932389	0.00269572	1.49188	-0.315695	-0.547836	1.38363	0.64743	0.0644687	0.946735	0.099029	-0.060731	NaN	-2.58781	0.545705	-0.176802	0.788931	-1.07015	0.157064	1.8453	-0.507407	0.741329	0.434199	NaN	-0.150718	1.79933	-1.85748	0.552878	0.936954
LE-135	-0.368714	-0.213246	-1.16456	-0.23268	0.526153	-0.579707	0.493301	-0.666695	1.00644	-0.487166	-0.0947942	0.0338372	0.605738	0.616843	-0.467733	0.0393896	NaN	-0.790699	2.6805	-0.186409	-0.334474	-0.972079	-1.25803	0.664964	0.848194	-1.56156	0.185604	1.59222	2.26129	-2.82382	-0.389073	-0.249337	NaN	1.32941	-1.79569	-2.49437	-0.307637	NaN	0.860224	-0.106824	-1.27746	-1.16456	0.192082	NaN	0.781565	0.464151	-1.63374	-0.751832	-0.169752
mitomycin	1.26689	0.236234	0.654866	0.801589	NaN	-2.50233	-1.45458	-0.42873	0.238927	-2.81278	-0.377131	1.76494	-0.303545	-0.107017	0.349754	-0.355593	NaN	-0.849426	0.874278	0.0504751	0.71185	0.00246479	-1.06121	NaN	-0.102978	0.298603	0.714094	0.664289	0.342575	-0.271687	1.25746	0.589357	1.37008	1.50604	-0.957965	-0.738913	0.724414	NaN	1.55091	1.23503	-0.163103	-0.085928	0.054962	-0.0513785	0.0697689	-0.0302899	-3.06714	-0.398219	1.02908
ML083	-0.25871	1.30674	0.285948	-0.0767638	2.09833	-0.342595	0.433041	-0.548171	-0.776195	2.49766	-0.275251	1.13543	0.160712	-0.147652	0.14299	-0.0885785	NaN	0.523424	-0.244533	0.691193	-0.484372	NaN	-0.498549	1.10116	-0.41112	-1.71783	0.285948	0.0508352	3.19e-05	NaN	-0.0484085	NaN	-0.901431	0.0992755	-0.131112	0.15126	-0.12993	NaN	0.314303	-0.0554973	0.078009	0.317848	-0.199637	NaN	-0.128749	0.561822	-5.03422	-0.281158	-0.159467
olaparib	-0.443454	0.0169312	0.507075	-0.27628	1.82434	-1.03688	-0.907778	-1.07101	0.587599	-2.43029	0.623484	0.814291	-0.766424	-0.0670935	0.567468	0.465938	NaN	0.479942	0.372286	0.198109	0.400294	-0.805811	0.258502	-0.312166	-0.0145781	0.00144921	1.10137	1.61778	0.721513	-3.86545	0.346028	0.125463	0.171852	-0.293785	-1.30733	-0.310415	-0.348051	NaN	0.732016	0.00582549	-4.41222	0.3364	0.00992914	NaN	0.581472	-0.0290198	-1.79923	-0.272779	0.717137
simvastatin	0.763407	0.63348	1.86203	-0.387492	0.353635	0.4728	0.00578056	0.103774	1.0717	NaN	NaN	0.658081	-0.325218	-0.252951	0.641168	-1.62757	0.888722	-0.153775	0.529691	-0.447458	0.068409	-0.092271	0.309045	-0.138399	0.0853227	NaN	0.129144	0.561981	1.02941	-0.691938	-1.44075	1.25314	NaN	-0.269096	NaN	1.13166	0.87719	NaN	0.67807	-0.186834	0.162972	0.535073	-0.496662	-6.65793	-0.704239	0.413602	0.694215	-1.09863	0.764945
TGX-221	NaN	0.798585	0.683719	-1.16372	3.86648	0.804329	0.141933	0.795714	-0.149062	0.627243	0.464516	-0.251485	-1.23359	0.440585	0.896222	0.857933	NaN	0.891436	-0.392196	0.275943	0.605227	0.577468	-0.861234	0.492275	0.533436	0.6215	1.9214	-0.0638697	-0.887079	NaN	-0.505148	-0.27733	NaN	1.46768	-0.288816	0.0414245	0.153419	NaN	-2.63209	0.808158	-0.350078	1.00343	0.443457	NaN	-0.954084	0.224254	0.319018	-0.441972	-0.596084
tosedostat	0.413416	0.438754	0.69521	-1.94874	1.23269	NaN	-0.104486	-1.08539	-0.233865	-1.26199	-0.276864	0.0256614	-0.222348	-0.198545	0.442594	-1.51944	NaN	0.472539	0.424933	-1.61581	-0.177814	NaN	1.13134	2.34221	NaN	-2.10745	0.542412	NaN	0.415719	-0.902646	-0.829702	0.417255	NaN	0.0479285	-1.1998	0.300545	0.414952	NaN	-0.98634	NaN	0.571589	0.229904	-0.190099	NaN	NaN	1.25074	-0.414306	-1.56175	0.62073
WAY-362450	0.412369	-0.20263	0.380361	0.0957244	0.107156	-0.855352	0.0791491	0.0522858	0.380361	-1.28174	NaN	-0.443829	-0.300939	0.158596	-0.8142	-0.192342	-0.0711713	0.242044	-0.526133	-1.82243	-0.286078	NaN	-0.137472	0.427229	-0.0757438	NaN	0.319776	0.818177	0.380361	0.0488564	-0.63473	-0.468977	-0.119182	0.0145628	0.236328	0.194033	0.507248	0.380361	0.016849	NaN	0.987359	0.378075	-0.280362	NaN	0.755305	0.596983	0.552973	0.164312	-0.300939
GDC-0879	-0.678955	0.243699	0.981698	2.12236	0.0751016	0.998991	0.519136	0.501844	0.474054	-3.20816	0.513578	0.459232	0.841509	1.25528	1.00517	0.0287837	NaN	0.111538	0.735287	0.400562	NaN	1.75984	0.243699	0.946497	-0.62152	-0.166369	-0.235537	0.243699	1.05519	-0.674014	-0.312116	0.514196	NaN	-0.496153	0.608685	0.243699	0.204174	NaN	1.46835	0.286929	-0.078674	0.624124	0.331394	-1.08655	-0.355347	2.11741	1.51837	-0.221333	-1.5133
PLX-4720	-0.0321496	0.0178154	NaN	-0.0422988	1.61201	0.261395	0.189961	-0.502914	-0.0922638	-4.1424	0.40036	0.181763	-0.0220005	0.265298	0.213772	-0.320229	NaN	0.279351	-0.033711	0.202842	-1.03145	-0.260115	0.84458	1.46212	1.77362	0.159903	1.36375	1.49881	2.34978	-1.82777	0.153658	-0.545072	NaN	-1.19696	0.413632	NaN	-0.563028	NaN	0.890642	0.0740261	-0.0766497	0.273105	0.909379	NaN	0.903914	0.214943	0.0232803	-0.136764	-1.859
BIX-01294	NaN	1.01565	-0.743877	-0.944149	0.00101085	-2.23978	-0.389315	-1.40804	-0.679504	-1.42541	NaN	0.24522	-0.419968	0.470014	-0.174738	-0.228893	NaN	0.571172	0.411772	0.106256	-0.807228	0.173694	0.150193	-0.191086	-0.21561	NaN	0.835817	-0.0766455	0.459796	1.17403	0.36477	4.40801	NaN	-0.56302	-1.86989	0.409729	0.0704929	NaN	0.31368	NaN	-0.166563	1.36613	0.0776454	NaN	NaN	-0.133866	NaN	0.540518	0.954345
BRD-K28456706	-0.900218	0.433165	0.479565	0.386765	NaN	-1.86566	0.121391	0.29478	0.897163	-1.08989	0.816574	-0.79765	0.142556	-0.103281	0.8703	1.63223	NaN	0.383509	0.317573	0.089644	0.35339	-0.174102	0.412	0.141742	0.480379	NaN	0.308618	0.871928	1.05753	-4.05711	-0.014552	-0.261203	NaN	-0.489132	1.09253	0.556084	-0.0365308	NaN	0.203608	0.671676	0.495032	-0.0104818	0.829598	NaN	-1.33572	0.578063	-1.51156	0.433165	0.315131
BRD-K41597374	NaN	0.402533	0.787647	-0.12819	2.39478	0.501873	0.43179	0.719605	1.57421	NaN	-0.0247672	-0.501057	-1.58155	0.107233	0.251481	0.0977073	NaN	0.33313	0.448801	-0.656191	-0.20984	-0.928357	0.123563	2.21243	0.316801	-0.306458	-0.759614	-2.83624	-0.253386	0.76043	0.337213	0.129006	NaN	-0.492892	0.192965	NaN	-1.01137	NaN	0.6121	-0.492892	0.557667	0.387564	0.205213	NaN	-2.68382	0.676059	-0.261551	0.0160577	0.142615
BRD-K61166597	-0.462965	1.36754	0.362455	0.234705	1.01871	-0.906299	-0.21563	-0.959966	2.10021	-1.05038	-0.507881	-0.0925465	0.65704	-0.254714	0.183954	-0.219714	NaN	0.602206	1.02396	-0.796632	-0.0126296	-0.239547	0.799373	NaN	1.46729	-1.64714	0.537456	1.53729	-0.872466	NaN	-0.688132	-1.05447	NaN	-0.813549	0.505956	0.478539	0.377622	NaN	0.665206	0.316955	0.929457	1.12429	-0.952383	NaN	1.25146	1.41333	-3.45075	0.123288	-0.0476297
BRD-K63431240	0.739654	1.69494	0.00560131	-0.156093	-0.67947	-1.29276	-1.23525	-0.173007	0.128056	-0.0146951	1.24233	0.0103371	0.363494	-0.064083	2.31465	0.323578	NaN	-1.10387	0.943295	-2.0032	0.679442	NaN	0.842489	1.79642	-1.03384	-0.49369	-0.0329618	0.747773	-0.447685	1.74433	-0.208864	-1.15474	0.801896	-2.15163	0.979152	0.383114	0.421001	NaN	0.587431	0.759274	0.0847572	1.51701	-0.057994	-5.66819	0.601639	1.61308	0.172032	0.757244	0.429119
C6-ceramide	NaN	0.099701	0.49284	0.649304	2.37238	-0.210255	0.0630608	-1.62536	0.254184	-0.0636944	NaN	-0.500406	-0.571705	0.0303817	0.0917788	-0.366719	-1.50375	0.0977204	0.0244401	-0.609336	-0.312253	-0.622209	0.356182	0.715652	0.799825	0.879047	0.521558	-0.560812	2.51399	-0.128062	-0.682616	-0.0409181	NaN	0.49284	0.332416	NaN	-0.381573	NaN	0.633459	1.07017	1.4336	0.615634	-0.183518	-9.20789	-2.15714	0.661187	0.425501	-0.257788	0.412628
CAY10576	-0.0442484	-0.3137	1.5051	0.101217	0.364811	0.802182	-0.234622	-0.293199	1.29325	NaN	NaN	0.179319	0.364811	0.0553317	-0.675898	NaN	0.105122	-0.167259	0.162722	-0.371301	-1.56724	-0.411328	-0.230717	-0.0862282	0.649883	NaN	0.112932	0.804135	0.364811	NaN	0.171508	-0.311748	0.231061	0.154912	NaN	0.364811	0.164675	NaN	0.19982	0.278899	-0.104777	-1.8855	-2.15398	NaN	-0.98733	-0.435735	1.2786	-0.375206	0.626453
CAY10594	NaN	1.02613	NaN	-0.589333	0.094186	0.486729	-0.156987	0.343986	0.479866	-2.63577	-0.0636547	-0.216005	0.588296	0.0996761	0.00497167	-0.453453	NaN	-0.559137	0.186145	-0.601686	0.733784	-0.221495	-0.307965	-1.53775	-0.793839	NaN	1.57377	-2.1746	1.21005	NaN	0.596531	0.276732	NaN	-0.771879	-0.520706	NaN	-0.578353	NaN	0.597904	0.471631	0.772215	0.832606	-0.817172	NaN	-2.47381	0.967114	-0.206398	0.202616	0.81339
ciclopirox	0.333557	0.689056	-0.238968	0.503613	NaN	-0.206576	-0.896116	-1.21072	-0.902189	-0.238968	NaN	1.06804	1.6438	-1.01151	0.430732	-0.603375	NaN	0.148114	0.920657	-1.0682	0.502804	-2.1815	-0.609044	0.960337	0.129488	0.623463	0.650996	2.44469	-1.10059	NaN	0.199941	-0.602566	NaN	-1.79458	-0.97912	-2.79395	0.401579	NaN	0.985441	NaN	-0.161228	0.267153	-0.650343	-0.447895	0.651806	1.40937	-0.500532	-0.850363	1.32717
fluorouracil	-1.22867	0.937515	1.4426	0.367867	1.12436	-0.937006	-0.708007	-1.69122	0.381539	-1.83173	-0.0384815	0.00885979	1.39551	1.59375	0.948148	0.33065	NaN	-0.977261	0.885867	-0.900548	0.0443073	NaN	0.512938	NaN	0.112665	0.919286	0.42787	0.752949	-0.166842	-3.47262	0.305586	0.326853	0.840295	-0.886877	-0.247352	-0.868648	-0.670411	NaN	0.507621	0.448377	-4.39211	0.815231	-0.541291	NaN	0.200771	0.534204	-1.64185	-0.229124	0.452175
fumonisin B1	-0.391608	0.124015	NaN	-0.542293	2.05231	-0.631762	0.18582	-1.36988	0.324143	2.4714	NaN	0.73264	-0.5988	0.52074	0.324143	NaN	0.000406897	1.16586	-0.886042	0.120484	0.268814	0.0686859	0.324143	-0.382191	0.306485	-1.74424	0.354751	2.5903	-0.486964	-8.05074	0.454815	-0.159695	NaN	0.135788	0.121661	NaN	-0.602331	-0.0419731	0.324143	0.324143	0.0180652	0.0251286	0.531335	NaN	1.52844	0.132256	0.485423	0.264105	0.0263058
GANT-61	-0.0648959	0.656205	1.98724	0.24539	-1.19391	2.22503	0.140028	-1.76132	0.340119	-2.9551	NaN	-0.241788	0.490912	-0.607171	0.55471	NaN	NaN	0.628173	-0.274653	0.150661	0.479313	NaN	0.162261	-0.921324	0.457081	0.358485	0.839863	-0.184757	0.124562	NaN	0.408749	-0.635203	NaN	-1.07502	0.498645	-0.409014	0.613674	NaN	0.839863	NaN	0.434848	0.68907	0.0211336	0.0221002	-1.64919	-0.187657	0.181593	-0.054263	-1.92275
GSK525762A	0.488788	0.880417	0.141508	0.482023	1.64864	-2.29997	0.76616	-0.65077	-1.50168	-1.20627	0.126475	0.180596	0.451203	0.790966	0.0400305	-0.465855	-1.06044	0.197885	0.359498	0.627098	0.763154	0.608306	-0.0434067	0.881169	-0.170442	-0.425264	1.2059	0.642132	NaN	1.25626	0.0445407	-0.398203	0.0670913	-1.50214	0.918001	0.0392788	1.55618	2.19812	-0.0404	-0.0712192	-0.282443	0.218932	0.866886	NaN	-0.248617	1.51898	-1.03639	0.146018	0.610561
hyperforin	-0.906263	-0.455779	1.14402	1.12609	NaN	2.17193	0.684227	0.438289	0.27686	-0.81865	-0.434393	2.93906	0.854969	0.625243	-0.0294411	0.0871465	NaN	0.371372	0.357575	1.61313	0.357575	NaN	0.312733	-0.182592	-0.237091	0.294107	-0.648942	0.564535	0.546598	-2.08318	0.997082	-0.106016	-1.30777	-0.946965	0.427941	0.160962	-0.443362	NaN	0.471403	-0.290901	0.639041	0.687331	0.516934	0.207873	-0.748283	0.868077	-2.3605	-0.996636	0.688021
KU-60019	-1.34981	0.517699	0.715224	-0.260781	-0.660055	0.262079	-0.253387	0.482842	-0.955814	1.21168	NaN	0.119481	-0.459362	0.0920172	-0.0431869	0.636002	NaN	0.766981	-0.547033	-1.11214	-0.485769	2.36408	0.146944	0.484954	0.383551	1.19266	0.775432	-0.242824	-0.72977	-3.06943	-0.361128	-0.315708	NaN	-0.509007	0.285317	-0.679069	-0.261837	NaN	3.04749	-0.0210049	-0.719207	0.977181	0.999363	NaN	0.659241	0.987216	-1.01391	-0.362184	-2.2561
ML311	NaN	0.77017	0.41938	0.865701	1.62766	-0.927991	-0.521029	-0.309714	0.467527	-1.23445	0.49504	0.141193	-0.784312	0.480519	1.22566	-0.428172	0.125144	-1.12058	1.48169	-1.10912	1.1393	1.04071	0.46447	0.423965	-0.678846	-0.340284	-0.551216	1.74688	0.343719	-1.08008	0.263473	0.476698	-0.923406	-1.38348	-0.647512	-1.11829	0.80074	NaN	0.737307	0.251245	-0.227939	0.613499	-0.363211	-3.62342	0.0173847	1.64523	-1.49277	-1.91769	0.61732
MLN2238	NaN	0.156864	1.26226	0.0332376	0.668924	1.00236	0.203544	0.166952	-0.150349	-2.80925	NaN	-0.576002	0.419278	-0.420287	1.26397	-0.532286	NaN	-0.0944355	-0.542716	-0.604615	-1.19693	1.18133	-1.34751	0.439226	-0.671871	-0.565629	0.00221451	1.81	1.8784	NaN	-0.26896	2.63304	NaN	1.33351	-0.97025	-0.548302	-0.120198	1.12946	1.46802	0.947069	0.187585	-0.617781	-0.822799	-1.40753	1.07246	1.19244	-1.34056	-1.03979	0.56348
necrostatin-1	-1.34603	0.405997	0.647616	0.78961	1.01176	NaN	0.368208	0.385385	0.617843	NaN	0.401417	-1.94263	-0.172286	0.698001	0.53883	0.909848	-4.06453	-0.293668	0.38653	0.322404	0.472414	-0.847904	-1.33229	0.691131	0.558297	NaN	0.424319	0.251407	-0.60972	-0.216945	-1.89454	0.6396	NaN	-0.405889	0.507912	NaN	-0.519256	NaN	-0.370391	0.803352	0.726629	0.886945	0.242246	NaN	NaN	0.76041	0.157507	-1.58536	0.112848
PX-12	-1.27329	0.597346	-0.710265	0.314812	NaN	-2.50135	-0.877032	0.268913	-0.262495	NaN	0.0516579	-0.306354	-0.114598	0.00444086	0.637125	-2.15251	-0.48281	0.973718	0.680984	-0.293095	-0.258415	-1.36407	-1.9985	0.565727	-1.0132	NaN	0.39335	-0.460371	-0.691906	-1.74452	0.727903	-1.43853	NaN	-0.408352	0.328072	-1.96382	0.241374	NaN	-0.542989	0.444349	0.656505	0.905379	0.835001	NaN	-0.249236	1.0186	-1.03258	-1.02238	0.796242
semagacestat	0.129389	0.630821	1.79871	-0.785671	1.72678	0.948183	0.146315	-0.380506	1.13648	-0.651321	NaN	-0.935889	-0.382622	1.32055	0.207672	0.592738	-0.304339	-0.0472757	-0.556113	-0.234519	-0.273661	2.03674	-0.406953	-0.734894	0.344138	-3.23042	0.502819	-0.276834	2.30544	-0.288471	-0.824813	NaN	0.127273	-0.657669	-0.478888	2.04731	0.384337	NaN	0.157952	2.26841	0.152662	0.379047	-0.0282339	NaN	-0.592081	0.0341806	-0.0906485	0.592738	-0.835391
SGX-523	NaN	0.112403	0.940979	-0.149633	NaN	NaN	0.145384	-0.548109	-1.62607	-0.194812	NaN	-0.179451	-0.0719257	NaN	0.266914	-1.0261	NaN	0.634668	-0.08819	0.0590924	0.0645138	0.3139	-0.471305	1.25	-1.24567	-0.178547	1.39819	-0.0899971	0.676233	NaN	0.0834889	0.425039	NaN	2.25206	0.0428281	1.34759	-0.102647	NaN	0.378957	0.299443	0.0238531	0.0482495	0.249746	NaN	-0.360165	0.106982	-0.257158	-0.732437	0.0780674
tamatinib	-0.0723081	0.243279	2.6707	3.15039	-0.185919	1.7076	0.0312786	-1.05174	0.471986	NaN	0.154914	-0.038893	-0.404974	0.998459	0.111846	0.448967	NaN	-0.592098	-0.0158737	-1.10446	NaN	0.265555	0.959103	NaN	0.419265	-0.0114184	1.39721	-0.364875	1.91552	0.00399283	-0.0663676	0.454165	-0.324035	0.373969	0.998459	0.431146	0.000462516	NaN	0.870739	-0.817093	-0.792588	0.570004	0.301198	NaN	0.751188	1.26207	-1.21436	0.0101158	0.0361052
tanespimycin	-0.614748	0.404126	0.00742227	0.784263	1.80697	NaN	-0.671856	1.13e-05	0.356608	-2.01093	NaN	-0.164337	1.23197	1.12865	0.455566	-0.945101	NaN	-0.0662512	0.3832	-0.18657	-0.541903	-0.440286	-1.2949	-0.216214	-0.129898	-0.9053	0.14823	1.82005	0.816522	-0.20052	0.442924	-3.79243	-1.5062	-1.84047	0.913301	-0.679528	0.854013	-1.62752	-0.349044	0.274216	-2.19598	0.443796	0.276396	-1.96955	0.967793	-0.862775	0.506571	0.333504	0.406305
tretinoin	-1.47287	-0.0149358	1.59512	1.90291	2.16877	-0.644741	0.341906	-0.22108	0.280774	-0.115164	-0.583609	0.0504615	-0.0924175	0.791158	-1.72238	-2.0977	-1.00087	0.319159	0.276509	-0.53385	-0.912728	1.66834	0.815326	1.40959	0.389533	-1.88942	0.448533	-0.0128033	-1.11176	NaN	-0.55944	-0.916282	NaN	-0.0789115	0.129365	-1.51694	-0.452103	-0.656114	-0.217526	-0.835957	0.478388	0.518195	0.533123	-6.82927	NaN	0.358611	-6.54366	-0.00427321	0.154244
1S,3R-RSL-3	0.179313	-1.66908	-0.655035	-0.068267	1.13564	0.255802	0.307271	0.46395	-0.137799	0.360151	NaN	-0.0886547	-0.394058	1.14563	0.0461042	-0.557952	0.0509945	1.44973	-0.458906	-0.904647	-0.464623	-0.681518	-0.0940616	0.39738	1.10017	0.0714856	-1.06189	1.94495	0.856345	-0.881711	-0.824164	-1.00442	NaN	0.850146	0.602187	-0.0445387	-0.832222	0.381848	1.32781	-0.81762	-0.811731	-0.184567	0.332084	-0.802536	-0.562842	0.697927	-1.57252	-1.44565	0.131237
CAY10618	-0.09755	0.966466	0.54086	1.73844	0.191847	0.0862003	-1.06999	0.255613	0.241652	-2.51298	NaN	-1.72731	0.303909	1.34642	0.305418	0.92798	NaN	-0.650952	0.77366	0.789507	0.460492	0.870252	-0.391286	NaN	-1.52126	-0.519874	-1.02268	0.128836	0.985709	NaN	0.0277171	0.661976	NaN	-1.37531	-0.569339	1.10418	-1.05833	NaN	-0.151883	0.978917	-1.90653	-0.918389	-0.908919	-1.32034	-0.0205787	-0.485369	-1.96543	-0.476408	0.832898
FQI-2	-1.07942	0.145703	0.540225	NaN	1.26227	-0.538507	-0.636827	0.00985393	0.0439714	-2.44077	NaN	0.841699	-0.709714	2.85091	1.13077	-0.784772	NaN	-1.02732	1.01973	-0.323256	3.84155	-1.2618	-1.06516	0.462065	-0.796559	-0.237653	-0.403277	1.53087	-0.373502	-1.78206	0.736245	-0.101803	NaN	-1.04779	-0.322016	-1.09555	0.550771	0.407477	0.298301	0.851004	-0.106145	0.739967	-0.0763702	-0.767404	1.34168	0.877368	-0.176241	-1.34554	0.0222603
gefitinib	-1.71355	0.73175	-1.09707	2.94219	NaN	0.700245	0.724382	-1.85715	0.647398	0.0172963	-0.229155	-0.225598	0.0635377	-0.165636	0.585404	-0.598577	NaN	-0.174275	-0.0523197	-1.39134	1.01225	NaN	2.83446	-0.335357	1.54529	NaN	0.217506	NaN	0.854722	1.3212	0.295761	-0.556909	-0.015225	-0.0584175	-0.8994	-1.23772	-0.303852	NaN	1.08949	-0.656506	-2.59407	1.11794	0.710408	0.375031	NaN	2.01482	0.399931	0.208868	0.172789
BMS-270394	-0.265778	-0.299876	0.284042	-0.0601284	0.281911	-2.01966	0.716653	-0.00258907	-2.04417	-0.763388	NaN	0.193471	1.16312	0.604771	-1.87795	-1.10543	-0.273237	1.55097	-0.24873	0.89673	-0.794288	NaN	0.0997032	1.44762	0.245683	-0.892318	1.38155	-0.403234	1.40393	-0.249795	-0.144306	-1.16936	-1.17469	-0.630195	-0.527902	-0.970103	-0.342498	NaN	-0.531099	-0.243402	0.022984	0.0634747	-0.77724	NaN	0.454529	-0.218895	-3.7288	0.117817	1.14287
BRD-K19103580	NaN	0.0965411	NaN	-0.176135	3.01121	1.24093	0.776818	-0.0178979	2.58877	NaN	0.172834	-0.656496	-0.251015	-0.159181	0.0513306	-0.284922	NaN	0.511913	0.451161	-0.915044	-0.455875	-0.54347	0.0583948	-0.837338	0.434207	-1.47452	0.535931	0.332483	0.600921	-0.0941906	-0.948951	-0.173309	NaN	0.243475	0.294337	NaN	-1.61439	NaN	0.613636	-0.3485	0.463876	0.485069	0.459638	NaN	0.0499178	-0.0256685	0.232173	-0.299051	0.097954
BRD-K50799972	-0.377654	1.21513	-3.29567	0.0731132	0.380218	-1.01685	-0.459895	0.293812	-0.185063	2.17912	1.69712	-1.50635	-0.897129	0.441639	0.0876876	-0.980411	NaN	-0.298535	-1.30001	-1.3479	1.26614	-0.00288219	0.806	-0.119478	-0.409926	1.24844	0.00128194	-1.79346	-1.17092	NaN	-0.475511	0.276114	NaN	0.0699901	0.441639	0.00232298	-0.260017	NaN	0.125165	-0.186104	-0.117396	0.574891	0.873667	-10.2577	-0.0830417	0.177737	2.66528	-0.338095	0.4229
BRD-K52037352	NaN	0.635466	NaN	0.108354	3.31026	0.223583	0.417266	0.265262	1.57446	NaN	0.0237703	-0.149074	-0.494762	0.222357	-0.00810168	-2.26243	NaN	0.340038	-0.873548	-0.66638	-1.68506	NaN	0.359652	0.0838366	0.745792	NaN	0.363329	-1.20943	-0.632056	NaN	-0.287594	NaN	NaN	NaN	-0.63696	NaN	NaN	NaN	0.543528	-0.836772	NaN	0.585207	-1.49015	NaN	-3.16955	0.0231573	-0.021586	0.0666748	0.474881
BRD-K55116708	-1.6647	0.841969	-1.05499	2.0869	NaN	-1.61244	-0.644675	1.19162	-0.92309	1.02488	0.847568	-1.04006	-0.282268	0.753623	1.06719	3.01019	NaN	-0.668628	-0.369992	-1.67528	1.1574	-1.27274	0.616748	-0.399234	-0.52802	0.847568	-0.133573	0.133332	-0.910024	NaN	-1.08423	-1.43264	NaN	-1.43015	0.847568	NaN	-0.779372	NaN	-0.0981099	1.41124	-0.56535	1.32725	1.13189	-4.96599	-1.09107	0.856279	-0.00354204	-0.812968	0.364775
BRD-K80183349	-0.335667	1.0791	0.0667373	0.137688	0.521031	-1.75361	0.136629	-0.873618	-1.20931	-2.13484	NaN	-0.887385	0.752943	2.39645	-0.845027	-0.111168	0.77624	0.264763	1.40632	0.509382	0.515736	NaN	-0.102696	NaN	1.53551	NaN	0.982737	-0.0571609	-0.291191	-0.923389	-0.101637	-0.955158	0.232994	-2.09354	0.567625	-1.47405	0.40984	NaN	-0.0857528	-1.57147	-0.318724	0.642811	-0.0984603	NaN	0.602571	0.40984	0.34842	0.227699	0.407722
BRD-K85133207	-0.758937	2.32582	1.35692	-1.32724	3.2999	-0.281731	0.201686	-0.730987	-0.994952	0.205826	-0.414231	-1.57774	-0.101614	-0.799308	0.0546939	0.258619	0.849692	-0.78378	0.984262	-0.196848	0.281392	-0.0964385	0.0039714	1.93867	0.847621	-0.204094	0.479107	0.368345	-0.0446808	-1.94936	-0.866593	-2.71538	-1.27237	-0.61298	0.140612	0.204791	-0.114036	NaN	0.222389	-0.385246	-1.8562	0.223424	-1.43179	NaN	-0.13888	0.825366	0.440806	-0.115071	0.201686
BRD-K88742110	-0.417831	-0.25216	0.303736	NaN	0.0282832	-2.01466	-1.05357	-0.635399	-0.0964691	-0.851969	NaN	-0.285095	0.0991425	0.355633	-0.0126356	-0.818036	2.09119	0.169004	-0.359946	-1.76017	3.2928	-0.0296019	0.283776	-1.2881	-0.0655306	-0.751169	0.251839	1.4804	-0.171321	NaN	0.82071	-0.0565484	NaN	3.21695	-0.0924771	-0.484698	-0.484698	NaN	-1.72524	-0.261142	0.188964	0.209923	-0.26713	NaN	-0.0665286	3.07923	-1.5895	-0.139384	0.367609
cucurbitacin I	0.371742	-0.573344	0.582643	-1.07886	1.65007	NaN	0.233387	0.0168095	0.106892	-1.36503	0.617255	1.04321	NaN	-0.540209	1.59238	-2.33818	NaN	0.573874	NaN	-0.22815	-1.18547	NaN	0.640791	0.217004	1.95188	-1.85186	0.763547	2.44199	0.683248	-0.894634	0.725243	1.15397	0.509266	0.0764802	-1.35954	-0.174294	1.30857	NaN	0.918608	-0.116284	-0.289112	1.33118	-0.0166024	-3.01454	0.338514	1.82013	-2.56781	-0.117346	0.644482
cytochalasin B	NaN	0.0809655	1.23258	-0.11326	1.26922	NaN	-0.144868	0.237629	0.839545	-0.53561	NaN	-0.669369	-0.0637877	4.09283	1.19318	0.184491	NaN	0.610506	0.359478	0.425441	0.761672	0.998041	0.36131	0.639823	0.454758	-1.62859	2.97328	-0.386276	0.0507322	0.958646	-0.680363	0.905509	NaN	0.585769	-1.53606	NaN	0.342987	NaN	0.395208	0.70487	-1.05049	0.739684	-0.412844	-3.78752	-1.29511	0.276565	-0.312983	-0.134332	-0.546604
decitabine	0.46972	0.95015	0.622178	0.575325	2.13784	-1.78667	-0.680412	-0.215228	0.236198	-3.36695	-0.115572	-0.968596	0.172983	-0.367686	0.997003	-0.399666	NaN	-2.94684	0.233967	-1.00355	0.622178	0.816284	-1.50472	-0.862247	0.560451	-1.07346	0.567144	-0.114085	0.392375	0.0710965	0.290488	0.864624	NaN	0.959818	-5.85515	0.466745	0.605817	NaN	1.19706	1.26399	0.58425	1.35249	0.40948	NaN	-0.504527	0.427701	-4.88009	0.214631	0.0614284
GMX-1778	-0.377676	0.545372	-0.09593	0.787959	0.491464	NaN	-0.592291	-0.0491419	0.789484	-3.82398	0.369917	-0.935573	1.09717	0.436539	-0.204255	0.866787	NaN	0.295158	-0.133055	0.121228	0.0535885	NaN	-0.962019	0.565715	-0.260197	-1.7236	0.198021	0.439082	0.926797	-0.66349	0.572326	0.538253	1.00359	-2.44108	-1.15985	0.99342	-1.60647	-0.0872844	0.192427	0.563172	-2.63607	-1.15985	-1.63165	-3.89619	0.459425	-1.04085	-3.72298	0.535201	1.13684
IC-87114	-0.161437	0.555088	1.18109	-0.426322	NaN	0.314023	-0.059961	0.776143	-2.66737	1.6394	1.47647	-0.64833	-0.599736	0.0291282	0.976236	-0.721698	NaN	-0.0337583	-0.978008	-0.465388	2.49885	0.634172	0.415022	0.450277	-0.0975976	1.31925	0.720879	0.875237	-0.051862	-1.33913	-0.251955	-0.546378	NaN	-0.203361	-0.424417	-1.81554	-0.733132	NaN	2.76755	0.314976	-0.592114	0.249231	-0.0156546	0.780907	0.867614	0.242085	2.12915	-0.707406	-0.936084
IPR-456	0.0362904	-0.334399	0.74925	0.174681	4.23867	0.0560605	0.329135	0.00787086	1.03962	-0.0464969	NaN	0.0622386	-0.351698	-0.220721	-0.0254912	-0.118164	-1.39086	-0.623537	0.0548249	-1.16721	-0.586468	1.82672	-0.137934	NaN	0.322957	0.404509	-0.162646	-0.415951	1.86502	-0.706324	-0.0180774	-2.0544	-0.12187	-0.481439	0.273532	0.175917	0.0202272	NaN	1.57589	0.487296	0.734422	0.189509	0.0264053	-10.5193	-0.256554	0.295155	-0.219485	-0.301037	0.537957
KU-55933	-3.09605	0.528794	0.916341	-0.494609	0.582169	1.56148	0.737072	0.424365	-0.28227	NaN	NaN	-1.12002	-0.657054	0.866447	-2.14807	0.526473	NaN	0.509069	-0.384378	-0.521296	0.670353	0.591451	0.251477	0.887333	0.429006	NaN	1.14492	0.872249	-0.219613	4.00279	-0.687222	1.33638	NaN	-0.312438	0.323417	-0.107062	-0.165078	NaN	4.20469	-0.842705	-0.921607	0.980159	0.712125	0.691239	0.837439	0.58623	-1.29755	-0.357691	-3.20744
lomeguatrib	0.0918624	0.669449	2.15713	-1.38257	2.35187	-0.497647	0.819807	-1.1163	0.637655	0.444243	NaN	0.0733161	0.268053	0.0693419	0.111734	0.23361	0.0401976	0.370058	-0.215477	-0.630121	-0.791739	0.225661	0.383305	-0.636745	0.503857	-3.44122	0.465439	0.46279	0.850939	NaN	0.110409	1.70142	-0.146591	0.134254	0.347537	0.449542	0.15545	-1.13882	0.440269	0.967516	0.302496	0.522403	0.544924	NaN	-0.012792	0.61381	0.20579	0.481336	0.191218
MK-2206	NaN	0.415067	-1.28314	-0.446115	NaN	-2.55082	-1.13428	0.65239	-0.826967	0.559308	-2.59132	0.606915	-1.22345	-1.37977	0.937319	0.529465	NaN	0.749735	-0.441851	-1.6377	-1.88568	-1.69028	-0.898022	NaN	-0.171133	-1.70165	0.880475	NaN	-1.23127	0.712786	NaN	-2.10666	NaN	-1.95745	-0.964813	NaN	-1.37196	NaN	-1.66328	-0.811335	-0.252135	0.916002	0.894686	NaN	0.055531	0.571743	-2.11803	0.0313724	0.568545
momelotinib	-0.694362	0.120465	0.719246	-0.820078	1.36366	0.543244	-0.385193	-0.804247	3.10413	-1.03612	0.270393	0.150264	0.113946	1.23794	0.86638	0.609361	-0.332113	-0.990493	1.8153	0.445464	-0.408474	0.0245482	0.227556	0.270393	-0.0117698	NaN	0.189376	1.35062	1.67096	-2.57666	0.251768	2.03787	NaN	-0.375881	-0.902957	-0.172873	0.606567	NaN	1.67655	1.07591	-1.46635	-0.19336	-0.343288	NaN	-2.19737	0.106962	-1.15718	-1.1367	2.23529
parthenolide	-1.23201	-1.15004	-1.27893	-0.620212	1.05481	NaN	-0.577446	-0.77821	0.470333	-1.76065	-0.926111	1.27755	NaN	-0.768707	-1.03362	-1.38823	NaN	0.168591	NaN	1.67908	-1.3312	-1.54622	-2.79655	0.00306833	0.633677	-1.64898	0.447167	1.06015	1.43436	-1.73036	1.49019	-1.40011	-1.0158	-1.23142	-1.7066	-2.05229	-1.30032	NaN	-0.477063	-1.2136	0.00108952	-0.213337	-0.234126	NaN	0.490528	0.264222	-1.27299	-0.0173238	0.732871
PHA-793887	-0.702195	0.324926	1.0105	0.164089	NaN	-0.477396	-1.50986	-0.582964	0.934119	-2.25219	-0.118462	-0.396046	0.799364	1.34584	0.547241	0.732918	NaN	-2.3477	1.00181	-0.72455	0.813647	-0.889734	0.522402	0.224325	-1.85209	-0.591037	1.14898	3.45907	-0.801553	NaN	0.217494	0.565871	NaN	0.711183	-1.24184	-0.813352	1.04403	NaN	NaN	0.922941	0.260343	1.20736	0.481416	-0.942519	0.578912	1.00057	-1.67318	0.600026	1.02478
PIK-93	-1.7404	-0.228225	0.254131	-0.555603	NaN	-0.563856	-0.893527	-1.16818	1.11797	-1.04254	-1.5735	-0.0906706	0.721815	-2.91117	0.876792	0.594348	NaN	NaN	0.573257	NaN	-0.412547	0.152341	0.0413812	0.545746	-0.364861	-2.89081	1.49303	0.736487	-1.23237	1.42609	-0.230059	-0.905907	NaN	-2.35573	0.0157045	-0.682153	-0.287831	NaN	-0.826126	-0.0970898	-0.98202	1.11247	0.240376	NaN	0.0615558	0.509065	-1.22045	-0.228225	-0.110845
ruxolitinib	NaN	0.158075	NaN	0.267821	1.83966	0.398807	-0.395373	0.230059	0.158075	0.392907	NaN	0.469611	-0.220724	3.38082	0.546315	0.235959	NaN	0.162795	0.134474	-1.3583	0.499112	2.48751	0.339804	0.139194	0.159255	-0.270287	0.207638	-1.62027	0.484952	-1.97311	-0.725789	6.27432	NaN	-0.472077	0.104972	NaN	0.547495	0.238319	0.416508	0.206458	-0.492138	-0.121599	-0.122779	NaN	-0.168801	0.172826	-0.53462	-0.292708	0.329184
SCH-79797	-1.24142	1.1498	0.367989	2.2669	1.17967	-0.55085	-0.944073	-0.0486807	-0.0561479	-0.310854	0.400098	-0.782706	-0.375968	0.767484	0.143973	0.500158	0.179816	-1.32438	0.456102	-0.644638	1.04526	NaN	0.450128	0.217152	-0.346921	0.229846	-1.03906	0.771218	0.0633273	-1.08147	-0.100951	1.0251	0.837676	0.350814	-1.59999	-0.404791	1.03406	NaN	0.0745281	0.775698	-0.290618	1.03332	0.554669	NaN	-0.653449	0.962005	-0.615964	-0.222666	0.948937
SJ-172550	0.759129	-0.0716903	1.86121	-0.235495	-0.450408	-0.511998	0.173362	1.28331	-2.02687	-0.906441	0.162879	-0.498894	0.780096	NaN	1.32917	-0.0625172	NaN	-0.114935	-0.560485	-0.0716903	-0.0716903	-0.0716903	-0.0716903	-1.0899	-1.32316	-0.806847	-0.591935	-0.418957	-0.0245144	NaN	-0.740015	0.398758	NaN	2.65534	-1.28385	1.68561	-0.0716903	NaN	-0.0716903	0.877069	-0.0716903	-0.462202	0.744714	0.808926	-1.76216	0.411862	NaN	-1.09383	-0.763603
trametinib	1.12548	0.880874	NaN	1.08187	NaN	NaN	NaN	-0.548312	NaN	-3.09409	0.352314	NaN	NaN	1.17123	1.30878	1.1874	NaN	NaN	NaN	NaN	1.13982	0.400503	1.30055	NaN	NaN	0.127836	NaN	NaN	NaN	0.79944	NaN	0.75796	0.778395	0.768025	0.725935	0.917168	1.26547	NaN	NaN	2.10422	0.855559	0.78907	0.178161	NaN	NaN	1.01949	0.525857	NaN	NaN
vorinostat	-1.03258	1.0405	-0.340633	1.3193	0.013622	-1.17152	-0.0590693	-0.698568	0.121279	-1.10711	-2.68782	-0.431727	1.11595	0.352234	-0.351675	-0.622196	NaN	0.147963	1.33587	-0.790582	0.943886	-1.42732	1.47113	NaN	0.161765	-0.06367	0.477374	NaN	-1.26446	-0.924003	-0.0268643	-1.47425	NaN	-2.65313	0.749736	-0.898239	-0.06367	NaN	1.04602	0.151643	0.119438	1.67632	0.471853	NaN	NaN	3.82439	-2.28177	-0.672804	0.97149
ZSTK474	-1.88399	0.384484	0.304106	-0.719262	1.78179	NaN	0.340218	-0.259125	0.926165	0.103742	-0.488029	0.611058	-0.392507	-0.895163	1.29486	0.693184	-1.24254	0.40953	-0.129821	-1.85988	-0.0331338	-0.358725	-0.0226497	-0.698294	0.588925	-0.480457	1.26573	-0.797311	-0.768771	0.95121	0.551648	-2.49726	NaN	-1.00699	0.0798619	-1.18482	-0.582386	NaN	-1.5047	-0.315623	-0.820609	1.18303	0.315173	NaN	-1.91259	0.854523	-0.637137	-1.03553	0.318085
epigallocatechin-3-monogallate	NaN	0.829475	0.784004	0.795826	NaN	-2.85006	-1.93745	-0.978463	0.725801	NaN	0.590296	-1.92972	-0.583772	0.706703	1.05319	0.760359	NaN	-0.272749	-1.706	-1.67781	NaN	1.01409	NaN	NaN	0.638496	NaN	-0.154523	-2.1207	0.530274	-0.769295	0.163776	0.978621	NaN	NaN	0.0228147	0.475709	0.762178	NaN	-0.383699	0.965889	-0.244556	0.839479	0.618488	NaN	-3.2202	1.00954	-1.44227	-0.668349	0.266541
erastin	-1.10922	0.824246	0.487134	0.892187	NaN	0.505805	0.00271557	0.378221	0.146392	NaN	0.820616	-0.0838818	0.954424	1.31176	1.0623	-0.0133476	NaN	1.03222	0.685771	0.0675593	1.70178	-0.986305	0.441494	0.307687	0.0960842	0.741265	1.78994	1.46891	-0.0869936	-2.39481	-0.783001	-0.0252762	-0.222357	0.546777	-0.0278693	-1.03609	0.126684	NaN	2.24634	0.837212	0.88752	1.02133	-0.81723	-0.656454	-0.642451	1.11235	-1.8977	-1.19583	-1.33586
triazolothiadiazine	-0.437357	0.281652	1.03333	-0.46164	0.907905	-1.22569	-1.30541	-0.646525	1.16948	-2.10927	0.0133846	0.653922	-0.608271	1.58817	0.729358	0.0428449	0.324056	-0.627822	1.87027	-0.613896	0.112925	2.14791	-0.379419	1.28151	-0.885912	-0.497171	-0.25756	2.79783	0.747659	-1.422	0.125423	1.71672	0.761497	-0.296439	-0.943315	-0.608629	1.26143	NaN	1.24938	0.834255	-0.104903	0.280759	-0.625814	NaN	0.595448	0.152428	-1.72272	-1.67696	-0.029913
16-beta-bromoandrosterone	-0.607189	0.0932087	0.421032	-0.22733	1.15577	NaN	0.651549	-0.553072	-0.0139844	-2.20884	0.0120333	-0.453164	0.231623	-4.22782	0.638541	-1.12858	0.311758	-0.369907	0.878945	-0.0868341	0.547999	2.93435	1.45966	0.57922	-0.25751	-0.697731	0.396055	0.220175	0.421032	-2.27441	-0.0701827	-0.728952	0.0035773	-3.62837	0.141081	0.305513	-0.7404	NaN	1.04234	-0.865285	0.334653	0.178547	0.0172369	NaN	-0.615515	0.178027	NaN	-0.194027	-0.0306358
AA-COCF3	-0.167849	-1.70895	1.00688	-0.896025	0.351897	NaN	-0.19145	-1.20151	1.26517	-1.78506	2.80849	-0.658957	0.645713	-0.840868	-0.449467	-1.66159	-0.0814018	-0.0347307	0.294619	-0.255888	-1.71245	NaN	-0.681762	0.625559	-0.0469288	1.5786	-0.0904178	-0.0214719	1.03022	NaN	0.0925541	-0.5741	-0.33332	-2.07839	-2.86862	-0.0628394	0.262267	2.51733	1.29646	-0.326955	1.05408	1.29646	1.53724	NaN	NaN	-0.191715	-1.1384	-0.0840535	0.727917
austocystin D	-1.71477	-0.137359	-0.548967	1.22399	0.561151	NaN	0.844518	-0.0696545	NaN	-2.54987	NaN	0.842866	1.24513	-1.52028	-0.233796	-1.1337	-0.769749	0.268536	0.662212	-0.449128	-0.459994	NaN	0.105055	-0.289776	0.214373	1.06613	-0.0785716	1.97435	NaN	-0.628066	1.15034	-1.53547	-0.0250688	-0.286374	-1.89575	-2.00507	-0.206054	-1.06999	NaN	-0.315966	-0.439914	NaN	0.925102	NaN	1.00965	1.2154	-0.563862	-1.1269	1.20021
AZ-3146	-0.596328	0.407081	0.903422	2.25942	NaN	NaN	-1.65195	-0.136462	0.492189	-0.769403	1.30321	0.293366	1.11369	2.62846	0.951339	0.188949	NaN	-0.407518	0.200392	0.27048	2.34882	0.19181	NaN	-0.335284	-0.867384	3.77347	0.331986	0.399929	-0.465448	NaN	0.192525	-0.501923	NaN	NaN	-0.581309	-0.517657	0.164632	NaN	1.99194	-0.20655	NaN	0.777549	0.236151	NaN	-0.705751	1.98479	-1.15704	-0.510505	1.18521
AZD4547	0.685923	0.277998	0.571273	0.0163947	0.00499304	0.495263	-0.355741	-0.104589	0.951961	-0.970479	NaN	0.817042	-0.442204	NaN	NaN	0.103174	NaN	0.630815	0.905721	0.206422	NaN	0.839211	0.78157	0.908255	0.125977	-3.0476	0.949427	-0.323754	0.0417316	0.551004	0.431287	0.935492	NaN	-0.938808	-0.356692	NaN	0.709993	NaN	0.956395	0.642217	-0.705708	0.962096	-4.14665	-0.680371	-0.497945	-0.830809	-1.5583	0.418618	0.697325
AZD6482	0.305123	-1.16762	0.377635	-1.60102	0.5685	-0.87507	0.659765	0.223443	-0.626696	0.770199	NaN	-0.288308	-0.129115	0.208441	1.26361	1.4128	NaN	1.24444	-0.665036	-1.13678	-0.144117	-0.260803	-0.95175	1.16776	0.374301	0.995236	1.36863	1.1536	-0.42583	-0.0916086	0.290954	-1.16178	NaN	-0.468337	-0.897574	-3.05093	-0.911743	NaN	-0.931746	0.0684177	-1.0426	1.10859	0.75603	0.943561	-0.705043	0.471817	-2.20195	-0.606693	-2.21112
AZD7545	NaN	-0.353599	0.0298117	NaN	1.57011	0.214448	0.0094352	0.0580893	0.190329	1.60005	-2.51933	-1.12292	-0.21637	-0.144844	1.28317	-1.12042	-0.129042	-0.179775	0.112149	-0.322826	0.667721	-1.20525	NaN	1.75391	-0.296212	-0.0267435	-0.0184265	1.75059	2.6039	-0.0234167	-0.881724	3.69924	NaN	NaN	-0.202231	0.317578	-0.720376	NaN	-0.150666	-0.764456	0.155397	-0.586473	0.2893	NaN	2.59392	2.49661	-0.409323	-1.87976	-0.326153
AZD8055	NaN	-0.204163	0.138984	-0.691058	-0.10444	-1.1354	-1.50739	-1.08203	0.150512	-2.55025	NaN	-0.0996009	0.642057	-0.386387	-0.282584	-1.4126	NaN	1.25216	0.82708	-1.14223	-0.97253	0.298863	-0.62573	1.09845	0.328751	-2.10867	0.54575	2.46382	-1.12235	0.796717	0.520131	-0.77669	NaN	0.401147	-1.26121	-1.06267	0.541006	-1.63947	1.2958	-0.111983	0.0497933	1.87602	-0.587065	-1.79024	0.91627	0.269899	-2.21138	0.436207	-0.492229
BIBR-1532	-0.422195	-1.12201	2.34983	0.862986	0.129375	2.19068	0.580115	-0.244516	1.09517	-1.69321	0.127195	-0.364422	0.76597	-0.273947	0.188238	-0.198733	NaN	0.251462	0.490185	-0.667459	0.896778	-3.6793	1.09517	0.359378	0.0672416	0.187148	-0.377503	-0.818977	1.09517	0.549048	0.408431	0.155537	-0.828788	-2.35814	0.0988534	0.293974	-0.348071	NaN	3.28401	0.748529	-0.272857	0.547958	-0.230345	1.54209	-0.656558	0.764335	-2.39411	-1.13182	0.367008
BMS-536924	0.717386	0.758609	1.1171	1.09575	0.514215	0.698982	0.624634	-0.170382	2.40532	-0.68935	NaN	0.10861	-0.610585	4.09473	1.30702	0.763025	NaN	NaN	0.571633	NaN	3.24009	NaN	0.88375	-0.0695327	-1.13323	NaN	0.810137	0.269085	NaN	0.958099	-0.157868	-0.6496	0.740942	0.294113	0.915403	1.35781	0.789526	NaN	-0.263134	2.19184	-0.687142	0.528201	0.529674	NaN	NaN	1.05895	-0.601751	0.923501	-0.333802
BRD-K04800985	-0.659706	1.55139	0.202935	-0.411549	1.36757	-0.13188	-0.258584	0.0926434	1.79954	2.8552	-0.334082	0.521994	-1.87292	-0.0872376	-0.147636	-0.102994	NaN	0.0374974	-0.48639	-0.545475	0.202935	NaN	-0.851404	0.837114	0.385442	-1.50164	-1.53679	0.856809	0.212126	NaN	-1.08643	-4.47397	-0.621629	-5.0018	0.0493144	-0.791006	-0.43387	NaN	1.27172	-0.366907	-0.26318	0.121529	0.0873914	NaN	0.851557	0.896856	-3.14915	0.423519	-0.311761
BRD-K24690302	-0.777624	0.456761	-0.326224	-0.444182	0.0954547	-0.533348	-0.347122	-1.01633	1.43572	-1.14729	-0.45347	-0.207336	0.816209	-0.0670866	-0.802702	-0.577931	0.159542	0.178119	3.44009	0.0787362	-0.828709	NaN	-0.39124	NaN	0.995469	-1.06741	0.160471	0.834785	0.782772	-2.55815	0.173475	-0.300217	-0.203621	-0.89001	-1.17608	-2.24978	-0.226841	NaN	0.22363	-0.695889	-0.144178	0.257067	-1.30333	NaN	-0.439538	0.0713057	0.0648041	0.263569	-0.413532
BRD8958	-0.915209	-0.870761	0.304335	NaN	1.15903	0.683995	-0.164685	0.771039	0.99328	-2.43107	1.32201	2.02948	-0.0299518	1.38498	1.13959	-0.228116	-0.506842	-0.192002	0.588617	-0.411464	NaN	NaN	NaN	0.313595	-1.0004	-0.572589	-0.341088	0.0561663	NaN	NaN	0.153396	-0.992993	-1.5773	-0.411464	-0.244784	-0.46332	-0.835573	NaN	0.156174	-0.411464	-0.0605099	-0.549439	0.255257	NaN	-0.504064	2.16328	-0.713341	-0.448504	-0.198484
BRD9647	-0.203121	0.187539	1.83397	-0.64196	2.06439	0.0848994	0.727971	-0.507899	1.41398	0.0335793	NaN	0.0231059	0.287037	0.755202	0.438903	1.24536	NaN	0.295416	-2.20879	-2.2664	-0.529894	1.9387	-0.133996	-0.269104	0.421098	0.427382	0.371873	0.837942	-0.287956	-1.86736	0.102704	0.342547	0.0189165	-0.087913	0.143551	0.412719	0.0283426	0.287037	0.309032	0.519549	0.409577	0.315316	0.375015	-9.06766	-0.263867	0.552016	-0.285862	-1.37301	0.23467
cytarabine hydrochloride	-0.345387	1.46193	1.60074	0.49841	2.01906	-2.89433	-0.16122	-0.136465	0.127311	-3.45432	-0.262867	0.104893	0.794622	0.659633	0.890974	0.494117	NaN	-0.555263	1.21676	-0.0477443	1.31216	0.308568	-0.768478	1.40183	-0.494685	NaN	0.749785	0.987803	0.0362061	-2.33954	1.1185	-0.0219868	1.0169	-0.44794	NaN	-1.68969	0.218894	NaN	-0.106414	0.667265	-0.538568	0.770772	-0.414073	-3.66462	1.03121	0.753124	-3.02135	-0.558602	0.617658
etoposide	-1.83732	0.521523	1.66975	-0.33998	1.36046	NaN	-0.997391	-0.0306886	1.09033	-4.29593	NaN	1.0505	0.217541	0.664886	1.25692	0.410019	-0.108343	0.235462	1.04188	-0.409007	1.21843	0.0489573	-0.470069	-0.260334	-0.255688	NaN	1.17595	1.25493	0.0920989	-1.38467	0.863337	0.243426	NaN	0.804266	-0.853033	-2.76825	-0.367193	NaN	0.198293	1.07307	-0.134228	-0.629361	0.339001	-6.19668	0.16378	1.11854	-2.39392	-1.42781	-0.154804
fluvastatin	0.288421	0.11203	1.6485	-0.703371	NaN	0.248362	-0.704017	0.168889	0.740704	NaN	-0.0895585	1.06764	0.26193	-0.490152	0.886727	0.453181	NaN	0.451889	0.636033	0.649601	0.776887	0.855067	0.633448	1.10382	-0.382896	-0.314408	0.941001	0.256115	0.769779	NaN	0.0758478	1.02306	NaN	1.04632	0.0797246	NaN	0.875097	NaN	1.13742	0.278083	1.00367	-0.309885	-2.52652	NaN	-0.645221	0.215733	-1.36112	-1.8996	0.96103
GSK4112	-0.911461	-0.250296	1.88043	0.586726	0.616717	0.173668	0.00121991	-0.383892	2.2894	-0.92373	NaN	0.746224	-0.514762	0.862098	0.401327	-0.66608	-0.682439	1.13474	-0.274834	0.878457	-0.548842	-0.702887	0.1873	-0.544753	0.1873	NaN	-0.824214	1.24653	-1.36405	0.0141706	0.185937	-0.640178	NaN	-0.442511	-0.626546	-3.75106	-0.469775	NaN	1.13065	0.864824	-0.101704	0.0973274	1.56689	NaN	1.38558	0.38156	-0.822851	-0.221668	0.228197
importazole	-2.28831	-0.312261	-1.20119	-0.26358	-0.162217	0.592004	-0.409623	-1.37591	0.725376	-1.5046	NaN	0.397947	-0.946447	NaN	-0.534326	-0.141544	NaN	0.546657	0.62468	-0.702375	0.362603	-1.29988	1.35756	1.07014	1.0248	0.38661	0.798064	-0.573671	0.758053	-1.32522	0.698702	-0.917772	NaN	-1.37391	0.476637	-1.71801	-0.894432	1.71967	1.06414	NaN	-1.30188	1.0368	0.575999	NaN	-1.15184	1.2602	0.718041	0.333261	0.978117
JQ-1	0.499625	1.62059	1.63812	0.619435	1.46337	-1.19246	0.682263	-1.26925	-0.149692	-2.04265	-0.13099	0.428322	0.687231	1.25356	-0.389314	-0.154952	NaN	-0.392237	1.11563	-0.0707925	0.474493	0.184025	-0.841674	1.38681	-1.00123	-0.251386	1.31785	1.485	-0.967329	NaN	0.485598	-1.01292	NaN	-1.88093	0.548133	-0.475812	0.77256	NaN	NaN	1.45987	-0.0421547	0.878928	1.50662	-0.164888	-0.839336	1.85904	-1.7831	0.134932	1.62176
JW-480	-0.248468	0.312541	1.33813	-0.914665	NaN	1.34064	0.93804	0.0483159	0.35136	0.326315	0.00699159	0.132217	1.03133	2.05818	0.331324	0.566748	NaN	0.767108	-0.681746	0.569252	0.124703	-0.898386	1.24672	-0.0919362	0.0408024	-0.612872	-0.397485	0.35136	1.21541	NaN	0.0821266	-0.341134	NaN	NaN	-1.51825	-0.554017	-0.852052	NaN	2.80953	-0.562782	0.705747	-0.0944407	-0.37244	NaN	-0.685503	0.274347	4.67162	-1.77621	1.17033
KU-0063794	-0.656199	0.528207	0.219543	-0.267858	-0.430803	-0.940457	-1.54849	-0.697833	-0.543501	-1.14001	NaN	0.348751	0.925162	-0.965581	-0.46813	0.393256	NaN	1.25034	0.801697	-0.778947	-0.854318	-1.46662	0.231746	0.183652	0.059469	-1.25773	0.606449	1.27474	NaN	0.0759789	0.709816	-0.898105	NaN	-0.911744	0.39541	NaN	-0.460234	-2.03083	-0.981373	NaN	-0.0209271	1.39462	0.0989492	-1.16083	-0.100605	0.619011	-1.9098	0.180063	0.941672
lapatinib	NaN	0.445846	-1.1256	0.835733	2.68713	0.582987	0.673941	-1.50642	1.12815	-1.06497	NaN	-0.156551	-0.141817	NaN	0.329674	-0.596307	NaN	0.307006	0.121696	-1.72358	-1.30241	-4.12886	-0.0432123	-0.670545	0.514417	0.150598	0.246936	0.51725	0.448113	-0.387197	0.600554	-1.41235	NaN	-0.83602	-0.883622	NaN	-0.273858	NaN	0.436779	-3.50856	0.531984	0.946239	0.492882	NaN	NaN	1.04569	0.358575	0.992141	0.950772
ML210	0.595234	-1.66214	-0.311002	-0.700628	2.09896	0.467879	0.102447	0.954448	-0.163183	-0.0223873	0.660423	0.464518	0.333803	0.491065	0.477624	0.00953545	NaN	1.29216	-0.779729	-1.43824	0.0501949	-0.912292	-0.0815283	1.16077	1.32374	0.681929	-0.59992	1.45547	1.23638	-1.25326	-0.988	-0.707113	0.841543	0.805924	0.159068	-0.116811	-0.416583	-0.0287718	0.685625	-1.01451	-1.09751	-0.276761	-0.0936254	NaN	-0.504992	0.669832	-1.88372	-1.46025	0.50081
myricetin	NaN	0.655567	-0.223791	-0.223791	1.09314	-0.479393	-0.372103	-0.664521	0.134895	NaN	0.239029	1.41501	-0.224843	0.497787	0.0149822	-0.314251	NaN	0.119117	1.65168	0.104391	-0.235361	-1.27671	-0.809678	0.882769	-0.247984	3.28417	0.0844051	0.90591	2.3112	NaN	0.814398	-1.23568	NaN	NaN	-0.238517	0.316867	-0.450993	NaN	-0.246932	0.0349676	-0.359481	-0.358429	0.671345	NaN	-0.338444	-0.120182	-1.36296	-0.320562	0.568262
nelarabine	NaN	-0.137059	-0.137059	-0.137059	1.47736	0.927573	-0.0690258	-0.255658	-0.846814	1.55642	-0.929558	-0.137059	1.22453	-0.137059	-2.28931	-0.2529	NaN	0.472484	-0.137059	0.257351	NaN	0.224254	-0.137059	0.078993	-0.264852	1.51597	-0.212448	0.500985	1.5077	-2.40147	NaN	-0.388967	NaN	NaN	-0.0727033	1.81477	-0.44321	NaN	0.972622	-3.05974	0.182882	-0.647311	-0.0350091	NaN	-0.138898	0.0546297	0.794264	0.231609	-0.271288
NPC-26	-1.72654	-0.0455793	0.821218	2.6521	2.30681	0.855507	0.507831	-0.257693	0.238303	NaN	NaN	0.185673	0.201621	0.238303	0.238303	NaN	NaN	NaN	-0.0750839	NaN	0.238303	0.413735	NaN	-0.058338	0.238303	1.05087	0.238303	-1.25527	0.136233	NaN	0.448822	-1.43309	NaN	-1.73053	0.455999	1.17368	-0.440303	-0.67315	0.878632	0.752639	-0.228986	0.41533	0.23591	NaN	-1.3677	1.60628	-0.125321	-0.138878	-0.0415922
NSC30930	0.109164	0.165792	2.00332	-1.11008	1.95709	0.907738	0.483026	0.0825835	-3.24115	-0.432849	0.504406	-0.369287	0.270959	0.384215	0.242067	-0.932102	NaN	0.0467575	-0.16242	-0.610823	0.178505	-0.184378	1.13541	0.173882	0.235133	-1.99533	0.974767	0.384215	-0.586554	NaN	0.166948	0.0479131	NaN	0.0282666	-0.259497	-1.91443	-0.62238	NaN	1.36423	0.0837392	-0.0144935	0.175038	0.0109314	NaN	1.30067	0.0346228	1.16892	-1.1147	-1.05114
NVP-TAE684	0.0111934	0.644471	0.633338	0.554751	0.133658	NaN	-1.02108	-0.32411	2.95361	-1.44659	1.18999	-0.521886	-0.0739422	1.50565	0.545583	0.91756	NaN	0.398888	0.448659	0.334054	1.09503	0.371382	0.567849	1.19523	0.448659	0.730261	1.54822	-0.716519	-0.736821	0.632683	0.292141	0.865168	0.496466	-0.0713226	0.00726404	0.435561	0.50236	NaN	0.852726	0.952924	-0.406626	1.33079	-0.462946	0.513493	-1.3999	0.481731	-1.13552	0.428358	1.15921
PDMP	-1.42648	-0.328975	-1.01831	0.042094	NaN	0.98832	0.885562	-0.0877801	0.817057	-1.03829	NaN	-2.24426	-0.0449645	3.55726	-0.116324	-0.513082	NaN	0.0706378	1.09821	0.474532	-0.0349742	-1.55493	0.144852	NaN	NaN	-0.317557	1.22809	1.26662	-0.220509	0.758543	0.936941	0.758543	NaN	-1.01117	-0.0906345	NaN	-1.07539	0.00498711	-2.98355	-0.695762	0.364639	0.811348	0.0563659	NaN	2.09582	1.10392	0.087764	-1.12963	0.0834825
PF-573228	-0.735489	0.893384	1.24775	-0.439513	1.73198	-0.470721	-1.20361	0.549086	1.19037	-1.79456	0.94674	0.573247	1.00916	1.28198	1.18533	1.35144	NaN	1.02325	1.35849	1.05345	1.12392	0.755463	0.103109	0.595395	-0.976095	NaN	1.2397	0.832981	0.723248	-0.884483	-0.0187043	-1.54288	1.45916	-0.301593	0.499756	-0.56334	0.281298	NaN	-0.207968	1.51956	-1.31435	1.13198	0.516871	0.529958	-0.284478	0.144384	-1.60026	0.235996	0.0457257
procarbazine	NaN	0.782048	0.904964	NaN	0.390507	NaN	-0.463395	0.292011	0.0771111	0.954619	-1.24648	-1.16996	0.13572	1.34209	-0.176861	-0.134533	NaN	-0.445486	-0.0474331	0.0510627	NaN	NaN	NaN	-0.410484	-0.981922	0.670528	-0.511422	-0.471535	-1.29613	0.767396	-0.385249	2.5566	NaN	NaN	-0.0905759	-0.176861	1.66037	2.75929	0.0828092	0.179677	-0.176861	-0.0702255	0.424695	NaN	-1.62337	1.99167	-0.176861	-0.277799	-0.246867
purmorphamine	-0.407298	-0.112431	0.322809	-0.148147	1.50477	-0.239514	0.0445542	-0.26111	0.730638	NaN	0.499729	-0.423079	-0.207121	0.20154	-0.710471	NaN	-0.231208	0.62432	0.0910684	-1.92316	-0.760307	-0.803499	NaN	0.954073	0.730638	NaN	0.661698	-0.144825	1.43084	0.915864	-0.183033	0.729808	-0.055119	-1.19721	NaN	-0.168913	-0.558469	NaN	1.21073	-0.707148	-0.0501353	0.146719	NaN	NaN	-0.492851	-0.0463976	-0.40979	0.0487073	0.573653
PYR-41	0.06373	-0.160907	0.366174	-0.127023	1.44543	2.0704	0.822349	-1.94921	-0.675437	0.312211	-0.725635	-0.0730598	0.270797	-0.184751	-0.526098	0.33731	NaN	0.33731	0.102634	0.541867	-1.07451	-0.922663	-0.381778	NaN	0.19299	-1.89023	0.395038	1.42661	0.661088	-0.767049	0.356134	-0.285147	-1.09459	-0.116983	-0.144592	-0.73442	-0.772069	NaN	1.01875	-0.302716	0.182951	-0.772069	-1.74089	0.115183	0.361154	0.0223166	-0.016587	-0.0216068	0.130243
SB-431542	-0.630572	0.274128	0.292734	-0.174733	1.75212	-0.791046	0.13226	0.17296	-0.216596	-0.32823	0.218311	0.383436	-0.129382	-2.3795	0.245057	-0.40963	NaN	0.51949	-0.135196	0.0171375	0.0357432	-1.86087	0.363668	2.00329	0.411345	-0.877097	-0.0235624	-1.34805	-0.730577	3.65687	0.179937	-0.791046	NaN	-2.58417	-1.22014	0.348551	-0.851514	NaN	0.792761	-0.0944964	-1.15967	0.320642	-1.59458	-0.260785	1.49745	0.170634	-0.484052	0.269477	-0.32009
serdemetan	-2.86638	0.189632	NaN	-0.613624	1.1365	-4.72488	-1.62512	-0.401082	0.865555	-1.10477	NaN	0.313137	0.0469801	-0.241197	0.454832	-1.02818	NaN	0.0144286	0.742051	-0.762978	0.769815	-0.227793	-0.397252	0.421323	0.720031	-1.65623	0.675033	0.00102499	-0.134925	-2.76968	NaN	0.629078	NaN	0.126444	-0.828081	NaN	0.369623	NaN	-0.242154	-0.674898	0.695138	0.809069	-0.984137	NaN	-0.717981	-0.013336	-2.11195	0.832046	NaN
SNX-2112	-0.198685	1.21787	-0.112424	1.74911	2.42003	-0.499453	-1.15411	-0.71572	1.16052	-2.40207	-0.494865	-0.44469	1.23507	-0.227931	1.08516	0.1353	0.372866	-0.8984	0.0043726	-1.36706	0.759936	NaN	-0.148387	0.286851	-0.709535	0.81687	1.13185	1.838	0.215991	-0.204133	-0.573999	-1.1664	-0.500395	-1.51054	0.0742701	-0.491916	0.103351	NaN	-0.0795746	-0.319558	-0.256357	-0.404631	0.347062	-1.14232	0.36918	-0.107202	-1.05388	-0.926785	0.402357
spautin-1	0.187498	-0.611437	0.534962	0.614316	0.974106	0.947141	0.484113	-0.432697	0.475639	0.416316	0.559615	0.346977	0.4063	-0.301724	-0.452728	-1.10066	0.6043	0.860853	0.662083	0.284572	0.0388055	-2.28558	1.85085	-0.187701	0.354681	0.0426576	-0.331	0.955616	0.571942	-1.25243	0.166697	-0.181537	NaN	-2.10607	-0.877235	NaN	-0.81483	NaN	0.356993	-1.19157	-1.46892	-1.58988	-0.0444009	NaN	0.416316	0.485269	-0.959671	-1.77093	0.662853
SRT-1720	-1.1625	0.487796	-0.487488	1.46875	1.09725	NaN	-1.14712	NaN	-0.304572	NaN	NaN	-0.474539	-2.91639	0.039408	NaN	-0.188833	-1.96215	0.256318	-0.785335	-1.74929	-0.989295	-0.400077	1.55697	0.682044	0.869816	NaN	0.32997	0.741127	-0.300525	0.95399	-0.247107	3.5213	-0.896218	-0.221207	-0.621034	-0.757007	-0.356371	2.10976	0.201281	-1.55423	0.172953	0.066117	0.168097	NaN	-0.353134	0.81397	NaN	0.247415	0.00703339
STF-31	0.756866	0.805292	0.570614	1.1182	-0.0468137	NaN	-1.02955	0.0733192	0.688884	-1.42648	0.49425	-0.981802	1.06931	0.553385	0.355958	1.34962	NaN	-0.699164	0.250259	0.387621	-0.0752173	1.18711	-0.405816	2.12862	-1.32479	NaN	-0.188831	0.70751	1.63691	1.94702	-0.0659046	0.796911	NaN	-0.404419	0.156202	-1.05472	-0.755505	NaN	0.584583	1.18618	-2.18215	-1.76886	-1.01235	NaN	-0.112468	-1.07006	-2.74911	-0.248432	0.827643
TPCA-1	NaN	0.750992	NaN	-0.125407	0.672066	NaN	-0.2997	-1.63978	1.41446	-0.364648	0.566833	0.087527	-0.198577	2.59258	1.92418	0.541347	NaN	0.178784	0.405694	0.404872	1.49503	1.15631	2.86799	0.168096	-0.365471	-0.905615	0.385963	-0.104031	0.0891713	-1.13499	0.570121	4.57229	NaN	1.20646	-0.748586	NaN	1.00257	NaN	2.65917	0.0710842	0.192761	0.446801	0.111369	NaN	-0.348206	1.04532	-1.40712	-0.244616	-0.594025
vemurafenib	-1.17297	-0.560709	0.323593	1.21855	1.78819	-1.75114	0.442565	-0.655887	1.69444	-3.57586	0.182246	2.18737	-0.969121	0.844229	0.860566	-1.32426	2.20726	0.412378	-0.680036	-1.07211	0.323593	-0.354727	0.0430311	-0.314241	1.86704	NaN	1.07649	0.950772	1.04666	-1.02594	0.323593	0.323593	-0.861158	-0.0571187	0.168751	0.239779	-0.36183	NaN	0.323593	NaN	0.0998537	-2.50546	1.96008	NaN	-0.266652	0.284527	-0.813569	0.104826	-1.20991
YM-155	-0.80757	-1.57542	0.32332	0.264415	-0.937983	0.695584	-0.575665	-1.52931	NaN	0.0896295	-0.233868	-0.030113	1.18711	1.44204	-0.901964	1.41259	-0.38456	0.192956	-0.119437	-0.924126	0.441131	NaN	NaN	NaN	-1.15468	1.2267	0.422784	-0.368579	0.595155	-1.53008	NaN	-0.0928812	1.73802	-1.39788	-1.3088	-0.927071	0.46141	NaN	-1.14734	1.01812	-1.16762	-1.3369	0.374501	NaN	0.559425	1.27353	-1.12629	-1.34327	0.636679
KX2-391	-1.67731	1.1329	0.610799	-0.316582	1.41315	-0.533331	-0.812595	0.174259	0.726018	-2.34368	-0.57843	1.30858	-0.216345	0.00804675	0.857588	-1.01006	NaN	NaN	1.52875	-0.0118029	0.289098	0.629051	-0.758598	NaN	-0.993485	-1.50478	-0.470322	0.970906	0.0434871	-0.331222	0.703963	0.831731	NaN	0.207722	-1.07996	-0.919753	1.81166	NaN	0.374657	-0.0484221	0.0814752	0.919951	-1.25659	-0.681519	0.777734	0.443674	-1.79424	-1.2402	0.646924
SB-225002	-0.344479	-0.138026	0.796944	-0.64427	1.24307	-1.27708	-0.613025	-0.769249	-0.0929385	-2.57077	-0.336569	0.921132	0.293864	0.698068	0.48766	-1.39098	0.490033	0.62055	1.45981	0.278835	0.394322	-0.348434	-1.05322	0.319176	-0.497934	-0.51059	-0.380865	1.41077	0.823838	-2.00243	1.19878	0.41647	-0.115087	-0.274079	-0.758175	-1.03819	0.519301	0.135662	0.588909	-0.123788	-0.532738	0.37771	0.0731729	NaN	-0.264587	0.452461	-1.9344	-1.24069	0.952772
3-Cl-AHPC	-0.684595	-1.38573	1.02093	0.264639	1.85329	-0.538654	-0.05538	-0.495985	0.492207	-1.19236	0.204654	0.777905	0.150854	1.57501	0.178063	0.878703	-0.560916	-0.974003	0.676488	-0.604822	1.16749	0.787799	-0.612243	0.873137	-0.56339	-0.0513604	0.356779	1.33446	0.135394	-2.09051	1.0098	0.457577	0.619596	-0.757565	-0.777354	-1.21369	0.420474	0.567651	1.58738	0.038925	-1.72282	-0.557824	0.318439	NaN	0.193523	0.628872	-3.02163	-1.18419	1.00362
AGK-2	0.346108	-0.262081	2.10253	-1.28217	0.0047703	0.446795	0.781909	-1.20284	1.1099	-0.365819	-0.337342	0.302375	-0.565158	-0.387177	-0.139019	0.432556	0.199654	1.15669	-2.14564	-1.87714	-0.456335	0.299324	0.265762	-1.31472	0.628845	-0.20411	-0.465489	-0.822469	-0.530579	-3.05182	0.556635	-0.0810482	-0.766532	-0.285473	-0.0515541	1.07736	-0.202076	NaN	0.302375	-0.0271451	-4.09225	0.559686	-0.939429	NaN	-0.60584	0.0323516	1.87167	-0.712629	0.491544
Bax channel blocker	-0.15453	0.750696	-4.42527	0.612814	NaN	-1.28396	-0.141341	0.602023	-0.316391	NaN	-0.801975	-0.409911	-1.75996	1.17633	0.424575	-1.60529	-1.85827	0.0552909	-0.0586116	-0.727639	1.30462	0.305876	-0.642512	0.799853	0.995286	0.392202	0.880185	-1.45661	-0.221672	1.27585	0.21955	0.763884	NaN	0.516896	0.389804	NaN	0.755491	NaN	0.00585679	1.00368	1.19072	NaN	0.435365	NaN	NaN	0.959916	-0.31759	0.667966	0.615212
BRD-K13999467	-0.65449	0.0319213	1.73942	0.0384835	1.15013	-0.0402634	-0.0560128	0.177603	0.492591	-0.380188	0.00173496	-1.60339	-1.50889	-0.633491	-0.231881	-0.279129	NaN	0.180228	-0.0875116	-0.640053	0.00435986	NaN	-0.0586377	0.757706	0.26685	NaN	0.163166	1.6528	2.26702	0.525402	-0.389375	2.74607	2.62401	0.220914	-0.250255	0.0804819	0.723582	NaN	0.655335	-0.678114	0.419094	0.346909	-0.111136	NaN	1.07663	0.116574	-0.0533879	0.0371711	-0.763423
BRD-K71781559	0.264434	0.260732	1.11313	-0.396382	NaN	-0.323266	0.163554	0.543939	-2.64723	-0.17611	NaN	-2.47323	0.231116	1.55553	-0.205726	0.0478644	NaN	0.332922	-0.127983	0.134863	-0.135387	-1.51718	-0.657377	1.82115	0.506919	NaN	-0.544464	0.965974	-1.03499	0.226488	0.215382	0.0089928	NaN	-1.95495	-0.414892	-2.10858	0.092289	NaN	NaN	-0.346404	0.289423	0.259807	0.109874	-0.252927	-0.28532	-0.0432987	1.98496	0.0821083	1.09925
BRD-K99006945	0.193734	0.154325	0.779826	-0.300906	NaN	NaN	NaN	0.208387	NaN	0.50699	0.0785372	NaN	NaN	0.540337	0.402908	-0.735422	NaN	NaN	NaN	NaN	1.10672	-1.0992	-0.0715224	NaN	NaN	-3.34373	NaN	NaN	NaN	-0.224614	NaN	-0.115479	0.259417	0.426655	0.324595	0.259922	0.325605	0.83894	NaN	0.458991	0.229607	0.227081	0.51659	NaN	NaN	0.145736	0.710606	NaN	NaN
BRD1812	0.0285531	0.430856	1.77537	-0.147275	3.05204	-1.767	-0.389039	0.0916219	-1.79471	-1.95525	NaN	0.528326	0.68122	-0.0622279	0.479591	-0.882123	-0.248568	0.0715545	0.342942	-0.297303	-0.460708	-1.13058	0.587572	0.761489	-0.239012	-1.16307	0.777734	1.1829	-0.257168	-1.37521	0.0419313	0.458568	NaN	-1.43923	0.378298	NaN	0.101178	NaN	0.362053	-2.06705	0.881894	0.212982	-0.595446	NaN	0.479591	0.447101	-2.33653	-0.309725	0.610506
BRD6340	-2.8457	-0.106429	0.75179	0.102931	0.572794	0.732611	0.262749	-0.605059	0.0821551	0.0853514	NaN	-0.322183	-0.410082	4.83992	-0.277434	-4.23291	NaN	-0.275836	0.0917441	-0.408484	0.104529	NaN	0.77736	1.69951	-0.453233	-1.9651	0.350648	2.27325	-0.0584842	NaN	0.160466	-0.239078	-1.98908	-0.983826	0.155671	-0.213507	-0.288621	NaN	-1.69022	1.18809	-0.0265207	0.440146	0.687863	NaN	2.5833	0.229986	-0.839991	-0.211909	0.270739
ceranib-2	-0.688713	0.812758	1.19647	-0.244754	NaN	-0.5643	-0.78366	-0.625852	0.711263	-2.19922	-0.32857	-0.32595	-0.172071	1.24362	0.861213	-0.204811	NaN	-1.14636	0.828473	-1.94024	0.493867	0.0256806	-0.15963	1.08647	-1.10209	-0.180583	-0.238206	2.13481	0.323617	-0.607517	0.628102	-0.0764692	NaN	-0.651389	-0.661211	NaN	0.795078	NaN	1.93117	1.09301	0.435589	1.73538	-0.0306328	NaN	0.0551468	0.468657	-1.79972	-1.03772	0.00538156
cerulenin	-0.609441	0.212129	-0.527584	-0.705275	1.46694	0.467684	-0.0494162	-0.138262	0.292988	-1.10358	NaN	-0.880969	0.306963	0.28001	0.196156	-2.20966	NaN	0.568508	1.30722	-0.23709	-0.714259	-1.63066	0.0304448	0.736216	0.284003	-1.7265	0.83205	0.994766	0.214125	-3.50939	0.507614	0.0194639	NaN	-1.08461	-0.842037	-1.85028	-0.713261	NaN	-0.0643901	0.290991	0.0823544	0.0913388	-0.00848744	NaN	0.535566	0.984784	-1.1475	-0.0324457	1.40306
Ch-55	-0.643539	-0.815241	1.00142	0.904286	NaN	-0.707457	0.912432	-0.257523	-0.256896	-1.01577	NaN	0.473778	0.929352	0.193665	-1.60921	-1.94321	-0.0851939	-0.322694	0.432419	-0.0889538	-0.203631	NaN	0.169853	0.0758551	0.926845	-0.544528	0.822195	1.92134	2.12563	-2.18591	-0.22431	-0.82276	-1.73391	-0.692417	0.577175	-1.42622	-0.190471	-0.00560937	-0.445517	0.308969	0.900526	0.797755	0.775196	NaN	0.419886	0.392	-5.24747	-0.589647	1.64185
CID-5951923	-0.546819	-0.756408	1.08798	-0.421065	0.616402	1.70627	0.754208	-0.504901	-1.50255	-2.55888	NaN	1.78277	0.429868	0.000209668	-0.631702	-1.26152	NaN	0.881533	0.000209668	NaN	-1.0163	1.40027	0.0400317	2.30569	-0.319414	-0.255489	0.000209668	1.54279	0.483313	NaN	-0.0993453	-0.229291	-0.52586	-0.985908	-0.919888	0.640505	-0.253393	NaN	0.870006	-1.00058	0.14797	-0.825573	-0.220907	NaN	1.89909	-0.421589	-0.741737	-0.902073	0.894108
Compound 23 citrate	-1.02274	0.716589	0.310963	0.961047	NaN	-1.65659	-1.13469	0.809613	0.723079	-2.24178	-0.745829	-0.296935	0.0784041	0.9697	0.804205	0.28284	NaN	-0.768544	0.853962	-0.983796	0.832328	-0.572761	0.336923	NaN	-0.59764	NaN	0.0437906	-0.424573	-1.11792	NaN	-0.0308446	0.879922	NaN	-0.266649	0.052444	NaN	0.0470357	NaN	-1.34183	0.482949	0.758775	1.25526	-0.517596	-0.179033	-0.499208	0.641954	-1.79829	0.683058	0.89182
dabrafenib	0.240587	0.391837	1.21759	0.163184	NaN	NaN	NaN	0.385124	NaN	-5.02921	0.607063	NaN	NaN	0.430538	0.588897	0.642605	NaN	NaN	NaN	NaN	0.203465	0.580209	0.88192	NaN	NaN	0.343263	NaN	NaN	NaN	0.135541	NaN	0.162395	0.44278	0.412767	0.493329	0.522947	0.110266	NaN	NaN	0.547826	-0.444582	0.525711	-0.174858	NaN	NaN	0.970775	0.0458962	NaN	NaN
entinostat	-0.222139	0.537151	0.192368	0.156546	1.38536	NaN	0.63694	-0.27971	-0.24069	-1.6085	NaN	0.581288	1.08855	NaN	-0.636646	-0.430032	0.205801	-0.0398329	0.954217	-0.55157	-0.316811	-1.00126	0.335015	1.08343	0.620948	-0.534939	0.59728	2.45489	-0.8439	0.166141	0.296634	-1.54613	NaN	-1.15926	0.454633	-0.692298	0.283841	NaN	1.00027	0.32414	0.526276	0.564657	0.0126202	-5.4645	-0.622574	1.38376	-1.30466	-1.05902	0.973407
foretinib	0.498852	0.126373	0.66566	0.650713	0.38944	-0.975817	-0.582383	-0.22518	1.78608	-0.580798	NaN	0.253721	-0.296327	1.29104	1.48117	0.442651	NaN	0.422921	0.986721	0.4851	1.35681	NaN	0.126971	-0.051795	0.0982726	0.185563	0.559835	0.501243	NaN	-1.32599	0.575978	0.830674	0.326065	0.44564	-0.253878	0.56402	0.209478	0.977155	1.24979	1.52421	-1.66296	0.458196	-0.694037	NaN	-0.056578	0.0133738	-0.366638	0.520973	0.77268
gemcitabine	-0.444338	1.08335	2.45391	1.15241	NaN	-1.79159	-1.15682	-1.08248	0.837886	-1.94413	-0.17255	NaN	1.29292	0.386957	1.84948	0.822844	NaN	-1.50038	1.60163	0.665925	1.45667	1.01258	-1.3116	1.30454	-0.600027	1.78043	1.35001	1.01669	0.741137	-1.08196	0.280977	0.521313	NaN	0.0539742	-1.63388	-0.665734	0.811562	NaN	NaN	1.1989	-0.997521	-0.0855095	-0.267625	NaN	-0.134636	1.14164	-2.7665	-1.40483	0.439264
GSK1059615	-1.18815	-2.12779	0.995324	-0.446237	NaN	NaN	-0.0547513	-1.21087	NaN	-0.832142	-1.99775	-1.38254	NaN	0.0624553	0.453144	-0.255677	NaN	NaN	NaN	NaN	-0.17435	0.700315	0.0053172	NaN	NaN	-1.04303	NaN	NaN	NaN	0.613406	1.17233	-1.83151	NaN	-0.187107	0.624569	-0.977654	-0.407966	NaN	-0.022061	1.25206	0.0648473	NaN	1.59093	NaN	NaN	0.890875	-1.40398	NaN	-0.0140878
GW-843682X	-0.501552	0.248245	0.196058	1.97523	0.475634	NaN	-0.749976	-0.179374	0.963961	-1.47128	-0.617111	-0.381201	-0.523919	1.0955	1.644	0.664149	0.29777	-1.00479	0.463386	-1.1081	NaN	0.273807	NaN	-0.676221	0.0490802	NaN	0.427707	1.55453	NaN	-2.31491	0.622079	0.347295	0.199253	-0.984022	-0.493032	-1.1294	0.356881	NaN	1.40596	0.654031	-0.0446445	0.747223	0.417589	-5.32332	-0.0968321	1.56199	-1.31898	-1.66299	0.718999
imatinib	-0.502006	-0.47189	0.115908	0.619586	0.702667	0.707859	0.615951	0.153294	-0.291189	NaN	-1.40863	-0.107372	0.0577511	0.332957	0.0670977	-2.91447	NaN	0.101369	0.210412	-0.479159	0.298686	0.342303	0.257145	3.47861	-0.26211	-4.05579	1.4909	0.257145	0.812749	1.96238	-0.108411	0.432654	NaN	-1.04411	-0.0917945	-3.40776	-0.596511	NaN	NaN	-0.974529	-2.39625	-2.16362	0.380728	-0.64636	-0.42308	0.18393	0.559352	-0.044023	0.266492
leptomycin B	-0.58451	-0.868984	1.97272	-0.686992	1.78832	-1.35173	-0.959475	-0.530202	1.6979	-1.64798	NaN	-1.3549	-0.568162	3.31579	0.354347	0.556033	NaN	-0.87125	0.760334	-0.591865	0.674027	1.14663	0.786164	0.285956	-0.927057	-0.375329	0.987886	3.4967	0.20655	-0.942046	-0.369752	1.16775	1.77856	1.54777	-1.12121	-0.720804	1.70676	1.07897	0.196895	1.77055	1.03163	-0.207211	-0.442779	-1.11177	1.30882	1.1559	-1.04543	-0.246879	1.17838
Mdivi-1	-1.00637	0.100916	1.41322	3.209	0.555892	0.49669	0.0362332	-0.260871	-0.112867	0.311411	0.316893	-0.399008	-0.128216	2.85489	0.608515	-0.349674	NaN	-0.352963	0.0669303	-0.594154	NaN	-0.507545	NaN	-0.846309	0.202875	0.341012	0.1952	NaN	-0.0492803	1.30578	-0.401201	0.948377	-0.642393	-0.449439	-0.172069	-0.218115	-0.0865554	NaN	2.33304	0.0866642	-4.43897	0.274136	0.481342	NaN	NaN	2.8801	-1.85274	-1.09518	0.259884
MGCD-265	-0.567014	-0.155437	0.422972	0.289168	0.822693	0.471244	0.235392	0.623679	-0.0207853	NaN	-0.172374	-1.03618	0.700744	0.537299	-0.169834	0.18585	NaN	0.460234	-0.0436507	-0.813452	-0.518742	-0.0665161	0.781196	0.37216	1.03949	0.332358	0.409422	0.868424	0.82608	NaN	0.0613606	0.802368	NaN	NaN	0.223959	-2.76294	-0.73554	NaN	0.179922	0.49665	-1.50534	-0.235042	0.457694	NaN	0.382323	0.226923	-0.57887	-0.185924	0.0545857
ML006	-0.506952	-0.850376	0.48888	0.760558	0.154066	0.955707	0.356868	-1.06944	0.994928	-1.01396	NaN	0.487924	0.264077	-0.968996	-0.54426	0.451572	0.455399	0.536711	0.579758	0.152153	0.0297067	NaN	1.3087	0.695508	0.936575	-0.0563884	0.797866	-0.0630847	1.21017	-1.60036	0.172242	-0.0133409	NaN	0.0268368	0.695508	-0.572002	-0.294585	NaN	0.664897	-0.478254	-0.052562	0.741426	0.509926	NaN	NaN	0.434353	-0.458165	-0.155876	0.706988
ML203	-1.07252	-0.232549	1.52986	0.0253186	0.595093	0.346705	0.610736	-0.341574	1.38007	-0.555832	-0.030616	-0.143433	0.0594482	-0.427846	-0.77483	-0.730272	2.42008	0.992323	1.57063	0.213031	-0.884803	1.73085	-0.135849	-0.584274	0.396952	NaN	0.0452275	0.298355	1.89581	-2.96481	-0.165238	-0.898076	-2.06701	-0.271419	-0.780519	-1.22231	-1.08863	NaN	-0.0856025	-0.883855	-0.138693	0.0935777	-0.453444	NaN	-0.214536	-0.438749	-0.658221	0.391263	0.210187
ML239	-0.0227197	0.489256	0.882499	-1.30313	2.13822	-0.288681	0.271263	0.0409211	-1.83696	-0.310528	NaN	-0.336174	0.441763	2.9494	0.373373	-1.8778	NaN	0.647883	0.372423	0.676379	-0.828203	NaN	0.486407	0.153005	0.597541	-1.83506	1.01833	-0.43496	1.45717	-0.428311	-0.601186	0.527251	0.0133751	0.543398	0.330629	0.32208	0.00387649	NaN	0.151105	0.179601	0.069417	-3.18576	-1.27274	2.92565	-0.523297	0.320181	-0.98398	-2.15801	-0.939337
ML320	NaN	0.652895	1.07296	NaN	0.221461	1.22719	0.940755	0.0203147	0.221461	NaN	NaN	-1.34364	0.166732	0.0921019	1.08788	0.167443	1.96852	-0.28105	-0.52342	-1.31663	1.45393	-0.302372	NaN	-0.610844	1.20871	NaN	0.0984988	0.534197	0.930093	-1.84047	-0.288157	0.221461	NaN	0.893134	1.04808	1.13622	0.221461	NaN	0.688433	0.656449	-0.220635	0.308174	-0.684764	NaN	-1.11549	0.221461	-1.78076	-1.01456	0.724682
NSC 74859	NaN	0.0459235	1.06382	0.00956998	0.929889	0.116717	-0.192766	-0.316655	-0.215248	-0.0105201	-3.4201	-1.53641	0.00669996	0.750991	1.27046	-0.138714	-0.295609	-0.5453	-0.351096	-1.3049	3.1972	1.16619	0.0363568	-1.12313	-0.698368	0.00191009	-0.488856	-0.979629	0.671587	-0.731851	-1.66078	NaN	NaN	NaN	0.000959927	0.923192	-0.0994907	2.4156	0.0239201	0.0497502	-0.0813139	-0.107144	0.378846	NaN	-2.08076	2.89633	-0.345356	-0.787338	-0.851435
NSC48300	-1.97478	-0.0953817	0.356934	-0.630029	-0.10148	0.843809	0.0657241	-0.0679378	-2.15469	-0.992898	-0.0740364	-0.525336	1.041	0.364049	0.698458	0.463661	NaN	0.0337063	0.0459035	-1.37508	-0.509073	-2.0998	0.410806	0.304079	0.579535	-0.568026	0.24106	0.754362	-0.14722	-3.21687	0.473825	-0.573109	NaN	-0.0791186	-1.41269	-0.782495	-0.713377	NaN	NaN	-0.599536	-0.667638	0.409789	0.665932	NaN	3.01086	0.94342	-0.229552	-1.1911	-0.685933
NSC95397	-0.587901	0.668957	NaN	0.378613	NaN	-1.42776	0.079013	-0.119259	0.593935	-1.34689	0.580295	-0.185512	0.390305	0.30554	0.611473	-0.134848	-0.256636	-0.12413	-0.0101363	-0.510931	0.83459	-0.715536	0.294822	-0.357965	-0.136796	NaN	0.699161	0.30554	0.581269	-0.384271	NaN	-0.587901	NaN	-0.316069	-0.482676	NaN	-1.16372	NaN	0.301643	-0.594722	0.884279	0.0132471	NaN	-10.032	-0.984445	0.91156	NaN	-1.89445	0.328923
NVP-231	-1.00603	0.175725	0.312272	-0.402737	1.15804	0.443854	-0.714312	-0.535146	0.888252	-1.18974	2.37785	-0.113919	-0.0684039	0.791428	0.554746	-0.584799	NaN	-0.328257	0.142623	0.0971075	0.759981	1.47582	-0.062611	0.779842	0.116141	-0.901754	0.0515919	0.1029	1.96656	-0.638591	-0.228122	0.767429	0.784807	-1.26753	-1.34615	-0.78093	0.610193	0.649088	-0.0799897	-0.350601	-0.142056	0.724396	-0.0634385	NaN	0.105383	0.927561	-2.07357	-0.612109	0.780669
NVP-BSK805	-1.13329	2.10921	0.353342	0.881273	-0.0516776	-0.46138	-0.803188	-0.0189014	-0.889811	-0.020072	0.230432	-1.10871	-0.953022	1.57894	0.736121	-0.173418	NaN	0.379095	0.867226	-0.425092	1.58011	-0.42158	0.889467	NaN	-0.248335	-0.379439	0.983113	0.322907	0.134444	1.75101	-0.0270954	0.892979	-0.020072	-0.145324	-0.058701	-0.526932	0.455183	NaN	0.77475	1.57777	-1.2644	1.89616	-0.263552	NaN	-0.345493	1.47768	-1.3955	0.655351	0.787627
obatoclax	1.54104	0.608975	-0.0491395	-0.140546	0.822414	0.0334018	-1.44448	-0.667427	0.663242	-2.38669	1.76335	0.0460954	0.0921009	0.604072	-0.648018	-0.948699	NaN	0.551888	1.02927	0.981587	1.4497	1.15016	0.531941	1.27508	-0.858502	NaN	1.38053	1.09375	0.26934	-0.0866156	0.0327302	0.720329	NaN	-0.24337	1.40672	NaN	0.344292	NaN	1.08502	0.915768	0.50145	0.923828	0.458399	-0.420811	-0.426318	1.1824	-1.42675	-0.995645	0.744507
oligomycin A	-0.418621	-0.112207	-0.147513	0.31264	1.39334	-0.597408	-0.431327	1.19906	0.0725902	-0.577255	-0.0890229	0.658972	0.123802	-0.803498	-0.112181	-1.49751	NaN	1.29439	0.467803	0.237778	-0.0300402	-2.1229	0.75093	1.04649	0.10339	-0.384895	0.889515	1.02473	-0.265116	-0.370518	1.25786	-0.915195	0.278188	-1.13157	-0.980757	-0.38834	-0.0495457	-0.743013	1.00789	-1.64798	0.245549	-2.1888	0.0148768	NaN	1.2532	0.632291	-0.623001	-1.66513	-0.0197823
pandacostat	-0.169901	-0.330606	1.8035	0.208708	0.558718	NaN	0.256375	-0.624778	0.96048	-0.991131	-0.823616	0.121546	-1.20223	0.257737	-0.965254	-2.71939	NaN	-0.812721	-0.864473	-0.227101	1.06943	-3.96553	0.490623	0.384394	-2.8692	-0.837235	-0.0473298	-1.1137	2.02685	2.86715	-0.0187298	-1.9431	-0.498121	-0.487225	0.00987021	-0.115425	0.182832	0.189642	0.558718	-0.203949	-0.431387	0.163766	1.05309	NaN	-1.35612	-0.0194108	-2.18552	-0.228463	0.192366
PD 153035	-0.898971	0.655249	-0.064406	1.576	NaN	NaN	0.272219	-1.84034	NaN	0.36724	NaN	-0.0894503	NaN	-1.59579	0.770159	0.528555	NaN	NaN	NaN	NaN	-0.202886	-0.322952	0.530765	NaN	NaN	NaN	NaN	NaN	NaN	NaN	0.458578	-0.610961	NaN	0.0203027	-0.200676	-1.21276	0.298	NaN	0.620629	NaN	0.140368	0.706811	0.839399	NaN	NaN	0.871809	0.50793	NaN	0.869599
pevonedistat	0.0724395	0.470203	1.23559	NaN	1.22077	1.10168	-1.05009	0.0971453	0.487497	NaN	NaN	0.0205573	0.0650278	NaN	-0.0535601	0.149028	NaN	-2.15449	0.871426	-0.735441	3.09495	-1.68227	NaN	1.1338	-0.468618	0.398556	0.189051	0.61152	-0.391042	-2.36252	0.115428	-1.8517	2.00295	-1.59649	0.078863	-1.07786	0.669826	NaN	1.06512	1.41397	-0.604994	0.078863	-0.189442	-1.86064	0.381262	2.42419	-0.0239131	-1.62193	0.534438
PF-750	-0.498919	-1.47629	-0.246223	0.479312	NaN	NaN	0.0887052	0.607802	0.207772	NaN	0.594953	-0.827851	-0.154568	-1.25444	-0.139149	-1.82493	NaN	0.875059	-0.640257	-0.804723	-0.52119	NaN	1.26567	1.09263	-0.176839	-1.5551	0.943587	1.43956	-0.341305	0.965002	-1.50884	-0.891239	-0.0329313	-0.929786	-0.850123	-0.0791874	-0.689083	NaN	0.692605	NaN	0.229187	-0.0689082	0.944443	NaN	1.2768	0.337974	NaN	-1.60907	1.06865
pifithrin-alpha	-0.280922	-0.589959	1.34544	0.532721	NaN	-0.05491	0.00694017	-0.271697	0.204312	-2.34178	3.01885	-0.465421	0.0225797	0.197854	0.540101	-0.0355376	1.05762	-0.82704	-0.311364	0.327926	-1.07888	0.826997	-0.363947	NaN	0.136969	-0.0355376	0.811315	-0.803055	0.424789	-0.690511	-1.62869	-0.13978	-0.366714	-0.78645	0.6877	0.154497	-0.240332	3.27715	0.66925	-0.301217	0.0318047	0.347299	-0.676673	NaN	NaN	0.358369	-0.257859	-0.690511	-0.0207776
PRIMA-1	-1.47029	0.988694	-1.79289	-0.733757	NaN	-1.41375	-0.489815	0.322477	-1.31806	NaN	-1.36663	-0.747531	0.28768	-0.074064	-0.743906	-1.27456	NaN	0.57548	0.0571496	-1.89438	-1.74069	-1.76317	-1.37315	NaN	0.0745481	-1.54786	0.642899	NaN	0.0571496	-1.81029	0.379747	-1.80594	NaN	-0.862071	0.491387	-2.60112	-0.695335	NaN	-1.16292	-1.33835	0.769038	1.2243	1.2069	0.213736	0.301453	1.12063	NaN	-0.434358	0.271006
RAF265	0.0811225	-0.838292	1.36297	NaN	1.57934	1.166	NaN	-0.330402	0.693257	-2.21014	NaN	NaN	0.32234	1.01145	NaN	-0.351614	NaN	-0.626772	0.296279	0.133245	NaN	NaN	NaN	NaN	0.685985	-0.206763	1.01266	0.565376	1.35873	NaN	NaN	0.487192	NaN	-0.215854	-0.794049	0.166579	0.671439	NaN	0.857504	0.159912	0.20961	0.885989	0.471434	NaN	0.747198	NaN	-0.408585	-0.0794871	-1.11709
rigosertib	-1.00531	1.13026	1.24156	0.964907	1.72559	-1.28801	-1.03125	NaN	0.48047	-1.11197	-0.553944	0.611788	-1.19432	1.05459	1.25837	-0.49413	NaN	-0.567676	1.5146	-0.705401	NaN	0.346749	NaN	0.988128	-1.35146	-1.00984	-0.618883	1.89495	-0.838761	-0.7711	0.766328	0.153375	NaN	0.208624	-0.0974919	NaN	1.72599	NaN	-0.203468	1.13706	0.472062	1.31843	-0.0484076	-0.687905	0.674245	0.964707	NaN	-1.82898	0.569751
sirolimus	-1.15973	-0.18739	-0.167779	-0.496605	1.36781	-1.72968	-1.50496	-1.38799	-0.531266	-2.07123	-1.84812	-1.19412	0.00815409	-0.901777	-0.159113	-1.28396	-0.421353	1.86401	-0.50299	-2.55558	-1.00759	-0.271762	-0.265834	0.638553	0.909002	-1.28533	1.22095	2.00494	-1.5011	0.905354	0.248157	-1.54433	NaN	-1.53138	-0.401742	-1.66214	-0.213385	NaN	-1.80133	-0.146343	-0.437772	1.35321	-0.0327819	-3.51962	1.31901	0.369244	0.762604	-0.134941	0.934998
SR1001	0.168279	-0.243691	2.66479	-0.528301	0.0656112	1.94482	0.177376	0.749195	1.11178	2.81424	0.564653	0.69981	-0.516604	0.0799067	1.12088	1.74078	-1.28726	0.0656112	-0.378848	-0.536098	1.3704	NaN	-0.209901	-1.88637	0.0591133	0.130591	-0.442528	0.260549	-0.380147	0.533463	-0.0773435	0.0656112	NaN	-0.452924	0.736199	0.424298	-0.268383	NaN	-0.289176	0.0201256	-0.173513	-0.138424	-0.811611	NaN	-0.455524	0.220912	-0.125428	-0.0669468	-0.0578496
StemRegenin 1	-0.551173	0.178771	0.545635	1.05496	0.686833	NaN	0.590389	0.245588	0.980576	-2.50526	NaN	-0.547391	-0.797009	1.7143	0.548156	-0.441492	NaN	-0.120014	0.391829	-1.65428	0.024966	0.540592	0.858288	0.71835	-0.20196	-0.512092	0.196421	-0.87013	-0.135143	NaN	0.28467	1.66135	-2.75487	NaN	-0.698675	0.222896	-0.740278	0.978054	0.171207	0.288452	0.0438765	1.08647	0.433432	NaN	-0.675982	1.00705	-0.185571	-0.209524	0.384265
tacrolimus	-0.232763	0.76501	0.0562226	0.745982	NaN	2.60833	0.535487	0.0597903	0.178714	-1.05572	-1.01053	0.0597903	0.355911	0.487917	0.611598	-0.0103749	NaN	1.31206	0.723387	1.4512	0.163254	-1.24837	-1.53379	NaN	0.43559	0.294071	-0.382607	0.00865295	1.24546	NaN	-0.846411	0.338073	NaN	NaN	0.0145992	-0.188761	-0.168544	NaN	0.747172	-0.0960003	0.0954675	-0.946308	0.461754	NaN	0.272664	1.3186	0.52954	-0.18995	1.57845
tamoxifen	-1.47211	0.1852	-1.50045	0.409386	-1.62033	0.527038	0.26348	0.366772	0.705831	-0.526267	NaN	-0.436407	0.648395	0.137954	0.324159	-0.0501028	-1.71946	-0.275215	0.806807	-0.301154	0.207433	-1.34056	0.432546	-0.295596	-0.0751153	NaN	0.288956	-1.04505	-1.27479	-1.02466	0.304704	-1.58513	NaN	-1.34427	0.573357	NaN	-1.72594	NaN	0.706757	0.414945	-1.50176	0.939281	0.587253	NaN	-0.892191	0.731307	0.358435	-0.793994	0.671555
topotecan	-0.248183	0.409363	2.13117	-0.563006	1.64197	-2.36061	-0.672831	-0.666933	0.605044	-2.95964	NaN	0.666839	0.0509097	0.720674	0.632196	0.115513	-0.227258	-0.408099	0.889672	0.24177	1.53523	-0.471345	-0.749091	1.04275	0.263304	1.06569	1.88493	1.33581	1.3138	-2.39338	1.36062	0.708035	NaN	-0.834152	-1.17093	-2.62693	0.411704	NaN	0.274539	2.21825	-0.847634	-0.859384	0.52827	NaN	-0.0160808	1.86387	-1.8119	-1.26498	0.584446
valdecoxib	-0.597013	-0.456415	0.0526076	0.545211	1.62894	NaN	-0.0638725	0.673493	0.474399	-0.484124	0.91261	-1.94859	-0.142381	-0.307608	0.255806	-1.07525	-0.720163	0.594471	0.601655	-0.242954	-0.753004	-0.548779	0.39743	NaN	-0.670903	-1.7105	0.442585	1.07168	-0.455389	-0.115698	-0.74582	-0.132119	-0.247059	-1.20353	-0.563146	0.239386	-0.693481	NaN	0.318408	-0.808421	0.0987891	-0.889496	0.384088	NaN	1.05526	1.16148	0.183968	-0.546726	0.653994
isoevodiamine	-1.63716	0.0914696	0.626645	-0.289822	1.72008	0.0795008	-0.848935	-1.11481	NaN	-1.22681	-0.444561	0.374446	-0.0213789	0.864311	0.864311	0.177816	NaN	-0.715568	0.669391	-1.0524	0.322296	0.556542	NaN	0.596723	-0.397541	0.141055	0.0965991	0.42916	-0.866033	-0.949814	0.637759	0.784804	NaN	0.117972	-1.55253	-0.621528	0.979724	NaN	0.556542	0.77882	0.43429	0.661697	0.32999	NaN	-0.10687	0.301778	-2.29288	-1.1131	1.00024
A-804598	-0.163051	1.85644	0.833489	-1.40332	NaN	NaN	-1.39852	-0.535253	NaN	0.120302	0.108296	-0.614496	NaN	-2.17294	0.223558	-0.955481	NaN	NaN	NaN	NaN	0.0878846	0.959557	-0.0633974	NaN	NaN	-1.04433	NaN	NaN	NaN	0.346025	0.677404	-0.8066	-0.0189733	-0.227887	-0.0453877	0.434873	-0.6205	NaN	0.438475	-0.673328	-0.585681	-0.314334	-0.487227	NaN	NaN	0.0476628	NaN	NaN	0.334018
AM-580	-1.17439	-0.898121	1.73571	2.07131	NaN	0.366959	0.721133	-0.270675	-1.2457	-1.35357	-0.0842991	-0.381542	1.03695	NaN	-0.0489416	-2.00499	NaN	0.390331	0.338193	0.11586	2.50279	0.791249	0.817617	0.192568	0.714541	0.737913	0.377146	NaN	-0.392928	-2.0793	0.576707	-0.278466	-1.51718	-0.84059	0.26628	-2.61823	-0.664402	NaN	NaN	-0.163404	-0.245505	0.380143	0.68218	0.49101	NaN	0.731321	-4.38227	-0.905313	0.749299
bexarotene	-2.77253	-0.401503	1.6573	1.67996	0.143204	0.00115616	0.472209	0.118864	-0.618042	-0.395627	NaN	-0.207624	0.509978	0.181811	-0.815278	1.80586	NaN	0.240562	0.223776	0.784429	-0.625596	NaN	-0.126212	2.1634	0.0592735	1.73704	0.297635	0.133132	-0.0624251	-1.4565	-0.081729	2.45716	NaN	-0.790099	0.583836	0.133132	0.133132	NaN	0.595587	-0.987334	0.133132	0.854091	1.3241	-0.0439605	0.0408089	0.27917	-3.55643	-0.324287	0.203633
BMS-754807	1.0148	0.694684	1.48042	NaN	0.916082	0.129778	-0.0140166	-0.38948	0.793971	-1.24791	NaN	0.836767	0.106953	1.65845	1.33206	0.433914	NaN	0.763158	1.09069	0.638194	1.65503	0.0995353	3.58084	0.167438	-0.802603	0.331204	1.06615	-0.823716	-2.4066	-0.461948	0.124642	-0.854529	0.808236	1.64704	-0.26851	1.46844	0.785982	NaN	-0.265657	0.97942	0.547466	1.13862	-0.1658	NaN	0.246183	1.09896	-2.45921	0.544043	0.489264
BRD-K11533227	NaN	0.307724	0.173756	1.04764	NaN	NaN	-0.451427	-0.553105	1.13145	-0.575777	-3.37096	-0.025478	-1.31157	0.36612	0.125665	-0.158072	NaN	0.116047	NaN	0.229404	1.95793	-0.786003	1.60275	0.730925	0.625125	-0.671959	0.168947	0.41215	1.71954	-0.811423	0.348258	NaN	NaN	NaN	0.0871924	0.10849	-0.235704	NaN	0.298793	-0.355245	-0.202041	0.182687	-0.0144857	NaN	0.0507807	0.718559	-0.490587	-0.0117377	-0.123721
BRD-K29313308	0.14977	-0.659926	-0.88216	2.96048	0.590595	-1.35851	-0.220923	-0.373937	0.384755	-0.379402	NaN	-0.848461	0.973129	-0.013262	0.102409	-2.14361	NaN	0.158878	-0.301984	-0.942273	2.7091	-2.17367	NaN	-0.419476	0.451243	NaN	1.01411	1.66715	-0.198153	-2.01519	0.153413	-1.11988	NaN	-0.461373	0.268174	NaN	-0.832977	0.988612	0.0814606	-0.347524	0.379291	0.156146	-0.107985	NaN	-0.89309	2.34888	-1.85216	0.262709	0.981326
BRD-K45681478	-2.35723	-0.031085	-0.0784376	-0.128617	NaN	-0.163248	-0.00458163	0.365405	-0.0141228	-1.39866	-1.52234	-0.708863	0.959079	-0.65303	-0.631827	-1.25943	1.62484	0.484846	0.668603	-0.424748	-0.767524	-1.36897	-0.103881	0.56895	1.81355	-0.28057	0.720196	0.0565527	1.26581	-1.7697	0.179528	-0.476341	NaN	-1.14493	-0.468566	-1.17744	0.0233352	NaN	-0.135685	-0.446657	0.658001	0.731504	0.757654	NaN	-0.797208	-0.52546	-0.068543	0.634679	0.731504
BRD-K51490254	-0.668012	-0.285413	-0.556727	-0.678129	2.64018	NaN	-1.73947	-0.355311	0.0300466	-0.442684	NaN	0.74466	0.675682	2.62178	-0.243107	0.465988	NaN	0.354704	NaN	-0.0895155	-1.10211	-0.7048	-0.6441	0.801682	-0.410494	-1.35228	-1.82225	0.77685	2.41945	NaN	1.41421	-0.483151	NaN	2.99703	-0.271618	-3.56693	-0.591676	NaN	-0.266099	-0.274377	-0.702961	-0.544771	-1.83236	NaN	0.675682	0.0484408	-3.01511	-0.164012	0.49266
BRD-K66453893	NaN	0.666329	0.998474	0.368154	1.80808	-2.4881	-0.842946	-0.0857135	0.166226	NaN	-0.572607	0.41439	-1.08309	1.0532	0.891848	0.271908	NaN	-0.775479	1.47121	-2.01913	0.349282	0.743704	-1.18972	0.648401	-0.696218	-2.07669	0.11999	2.94888	-0.645264	-0.391437	0.330411	0.178492	NaN	0.386083	-1.02836	NaN	0.621037	NaN	-0.02438	0.80315	0.810699	1.06169	-0.109303	NaN	0.875807	0.510165	-1.64641	-1.20198	0.689919
BYL-719	-0.938406	-0.451773	-0.258682	-0.138698	NaN	NaN	-0.68337	-1.28831	NaN	0.952878	-1.67243	0.034302	NaN	-1.11978	1.20568	0.592926	NaN	NaN	NaN	NaN	NaN	NaN	0.668265	NaN	NaN	-0.974123	NaN	NaN	NaN	NaN	0.199489	-2.42348	0.183864	-0.845768	0.385325	-1.71116	-1.38653	NaN	0.261993	-1.06341	-2.68286	0.758113	0.0370924	-4.32787	NaN	0.671892	-1.62176	NaN	0.695052
canertinib	-1.94518	-0.0194373	-1.01158	0.731698	0.551309	0.527979	0.200321	-1.69185	1.27786	-0.474368	-2.06429	-0.228572	0.714617	-1.51054	0.0709656	-0.253152	NaN	0.0568011	0.105544	-1.57203	-0.852893	-2.94191	-0.069013	-0.0727625	1.06831	0.541727	0.93875	-0.473535	0.705035	-0.0286025	0.289266	-1.67614	NaN	-0.650174	-0.886346	-2.69482	0.145538	NaN	0.720866	-2.30009	0.47632	1.1258	0.651294	NaN	-0.343554	0.484236	0.812936	0.267602	1.13122
DBeQ	0.319516	-0.821579	-0.178271	-0.548284	0.869654	NaN	0.0639674	-0.79141	-0.995493	-0.970648	NaN	4.19888	-0.702678	0.157136	-0.69203	-0.819804	-0.641453	0.958387	-0.477298	0.00895348	-0.311369	-1.25548	-0.108173	-0.0913138	-0.0922011	-1.37083	0.501416	-0.363721	0.770275	NaN	0.399375	0.0728406	NaN	-0.568692	-0.85086	NaN	-0.630805	NaN	3.21662	-0.618382	-0.0221027	-0.0425111	-0.501256	-0.415186	0.090587	0.0138337	0.106559	-0.618382	0.539571
elocalcitol	NaN	-0.40037	0.356621	NaN	NaN	-2.52327	0.367019	1.39478	-1.50184	-1.50201	-3.08311	-0.369591	0.353293	-0.0842639	0.248479	-1.58993	0.0762846	0.404037	0.189417	0.135347	2.42462	-1.20145	NaN	0.89816	0.0654705	1.77244	0.381576	-2.24959	-0.183255	0.19524	0.317523	0.3117	NaN	NaN	0.609505	0.0929218	-0.420334	-0.0143879	-0.233166	-1.61322	-0.186582	-0.101733	1.31409	NaN	NaN	1.46881	-0.856228	0.0804439	0.317523
HC-067047	NaN	-0.633391	-0.15869	-0.137266	0.733208	NaN	0.285568	-0.651432	2.05922	-1.92783	NaN	0.0848628	NaN	0.549416	-0.725851	-2.70922	NaN	0.352094	NaN	-0.659325	-0.471023	-0.225215	-0.499212	0.455829	0.697126	0.13222	-0.889347	-1.91881	0.000296006	NaN	-0.725851	3.43596	NaN	4.00989	0.0927557	0.409599	0.00759689	NaN	0.237083	0.392686	0.258507	0.759142	0.648641	NaN	-3.19858	0.926584	-1.10358	0.299099	0.383665
ibrutinib	-3.25218	0.704734	-1.573	0.56212	NaN	NaN	0.443662	-1.86622	NaN	0.11616	-3.49109	-0.152345	NaN	-2.46785	0.743755	-0.145376	NaN	NaN	NaN	NaN	-1.68547	NaN	0.315913	NaN	NaN	-0.504002	NaN	NaN	NaN	NaN	0.350289	-0.137944	0.00978032	-1.42356	-0.851479	-3.10929	-0.604808	NaN	0.758156	-2.98558	-2.44829	0.939327	0.091075	-3.51832	NaN	0.788816	-0.0129822	NaN	0.0882878
Ki8751	-0.862823	0.0181246	0.652857	1.96865	0.0849734	0.870611	-0.183745	-0.0977024	0.0393044	-2.72929	-0.258536	0.928856	0.145203	1.23596	0.341778	-1.45983	NaN	0.447677	0.369577	0.775964	0.235879	1.03475	-1.18052	NaN	0.6469	NaN	0.270958	NaN	1.03939	-2.80938	0.60454	NaN	NaN	-1.00711	-1.61206	1.53844	0.216023	NaN	1.78664	-0.293616	-2.6459	-0.243314	-0.534536	NaN	NaN	-1.14809	-1.03028	0.357663	1.00894
KW-2449	NaN	1.21152	1.27474	-0.606365	0.50567	NaN	-1.06538	0.343715	1.28687	-2.61045	NaN	0.609598	0.321197	3.83138	0.506536	0.715259	NaN	0.824384	1.22104	1.17774	1.11538	1.16302	0.470161	0.462366	-0.576918	NaN	1.54495	-0.312767	-0.192383	-0.833275	-0.21057	2.37465	NaN	-0.104044	-1.39709	1.2323	1.16042	0.75683	0.654634	1.45575	-1.15112	-0.00617771	-1.84918	NaN	-1.12861	-0.415829	-1.5296	0.361902	0.559366
MI-1	NaN	0.241822	NaN	0.277054	4.57794	0.0865415	0.295975	-0.522837	1.20613	-0.49413	NaN	-0.250118	0.376225	-3.70935	0.133517	-0.33363	NaN	0.740286	0.038261	-0.629838	-0.421057	NaN	-0.358423	-0.511094	-0.490215	-0.782509	0.0878464	-0.144422	1.74896	NaN	-0.312752	NaN	NaN	NaN	-0.197922	NaN	NaN	-0.209666	-0.252727	-1.17789	NaN	0.0878464	-0.150947	NaN	1.79593	-0.432801	-0.0504709	0.0878464	-0.178349
ML050	-0.428134	0.134527	0.282463	-0.979417	NaN	-1.26517	-0.0582949	-0.23468	-1.59139	-0.517907	NaN	0.933634	0.319131	0.0409612	-0.142378	-1.18678	0.761674	1.14605	-0.333304	-0.216978	-0.765731	NaN	-0.476182	0.34189	1.03732	0.158551	1.39135	-0.272612	NaN	0.176253	-0.349741	0.1497	-0.804928	-0.988267	-0.678487	-0.713891	-0.966772	-0.782169	0.373501	-1.68496	0.398789	0.209128	-1.49024	NaN	-0.410433	0.0934342	-1.32839	0.0194663	0.488562
ML258	-1.42358	0.0327281	1.66136	0.0417976	0.220597	-0.688948	0.228371	-1.18648	-0.124045	-0.893661	NaN	-0.221219	-0.51274	-0.440184	0.220597	0.360527	0.122128	0.7259	-0.311914	0.909882	-0.308027	-0.455731	1.10034	1.93344	-0.0696282	-2.23207	-0.32228	0.902108	1.01742	-5.73679	-0.174576	-0.856087	-1.21109	-1.39119	0.088441	-0.108498	-0.83147	NaN	0.183023	1.29728	0.000336869	0.229667	0.220597	NaN	1.39316	1.15152	1.33356	-0.729113	0.0107021
N9-isopropylolomoucine	-0.934303	0.153009	0.386005	0.248326	1.35211	-1.31086	-0.81604	-0.930773	1.44625	-1.37088	0.879061	-0.449484	0.0388652	1.11794	0.546042	1.26974	0.025921	-0.864875	0.435428	-1.68389	-0.336516	-0.710721	1.10264	NaN	-1.0861	-1.01903	0.593112	1.92989	-0.563628	-2.15341	-0.465958	0.739028	0.310693	-0.212958	-0.513028	-0.804861	0.551926	NaN	0.415424	0.384828	0.142419	0.964963	0.224791	NaN	NaN	1.19266	-0.947247	0.164777	1.06969
NSC19630	0.22039	0.348251	-2.79407	-0.11408	NaN	NaN	0.0637395	-0.207223	NaN	-1.21148	NaN	-0.655159	NaN	1.46936	0.137408	-1.09632	NaN	NaN	NaN	NaN	-1.91768	-2.17425	0.208535	NaN	NaN	0.00446632	NaN	NaN	NaN	NaN	0.418532	-0.0310976	0.519296	0.0772876	-0.455324	-0.564556	0.515909	NaN	-1.10564	0.0434172	0.520989	0.277123	-0.827051	NaN	NaN	0.291518	-1.22757	NaN	0.626834
NVP-ADW742	NaN	1.36291	0.11176	1.19724	0.25682	0.508203	0.227561	-1.04543	-0.040718	-0.737997	-0.314355	-0.696786	0.491719	0.603811	0.681287	0.402705	NaN	0.290613	0.611229	-0.295398	4.28554	0.282371	1.01839	NaN	-1.10807	NaN	1.94974	0.122475	-1.50616	NaN	0.363143	-1.78639	NaN	-0.0316518	0.471938	0.219731	-0.0497843	NaN	NaN	-1.8276	-0.283035	1.21537	0.641725	NaN	-0.165997	1.10246	-1.59435	0.336768	0.499137
panobinostat	-1.57362	0.67519	-0.29538	0.894248	-0.0873068	-1.66491	-0.444011	-0.112902	0.280224	-0.967216	-1.86867	-0.292332	0.507008	-1.44722	-2.01294	-0.985243	-0.174499	0.238441	0.920631	-0.180385	-0.540243	-1.26406	0.00508837	1.21038	0.315175	-1.79977	0.390909	4.66022	-0.437757	0.123815	0.207433	-0.871352	NaN	-2.14024	0.35249	NaN	-0.263846	NaN	1.88616	-0.282398	0.867969	1.51148	-0.58129	-1.06434	-0.599685	2.26614	-2.68362	-0.750576	1.21327
PF-543	-0.79626	0.450648	-0.234189	0.926061	0.840607	0.284554	0.188268	-0.124663	0.663681	NaN	NaN	0.329086	-0.462868	1.21492	0.615538	-0.827553	NaN	0.274925	0.685345	-1.86022	NaN	NaN	0.956151	0.357972	-0.17401	-0.235392	0.756357	-1.90114	0.156974	-1.3475	0.664885	0.33029	0.422965	-1.23316	-1.1453	-0.219746	-0.515826	NaN	0.238818	0.490366	0.113646	0.715435	0.201507	-4.31793	-2.91937	0.89537	0.195489	0.439815	0.520455
phloretin	0.124111	-1.26979	0.828804	0.619719	1.17986	NaN	0.695868	0.706193	-1.15879	NaN	0.435157	-1.50275	-0.299222	0.551315	0.538409	-0.219202	NaN	0.624882	0.575837	-1.55889	0.449354	NaN	1.0082	2.5828	-0.925186	-4.85392	0.664892	NaN	-0.211458	NaN	0.729424	NaN	NaN	-1.062	-0.265665	0.400309	-0.655441	NaN	0.525502	0.00924285	0.548734	-0.503144	0.81977	NaN	NaN	1.15727	-2.26746	-1.1033	0.551315
regorafenib	NaN	-0.455633	-0.627899	1.80222	-0.242878	0.760532	0.715993	-0.238461	0.904086	-2.25706	NaN	1.57622	0.573543	3.05814	-0.504957	0.399069	NaN	0.983593	0.691331	2.08123	0.299685	NaN	0.0655802	0.367413	0.0898741	-0.270117	0.693539	0.270238	0.854762	NaN	0.560291	-0.817096	NaN	-1.00997	0.592683	2.22994	-0.0831276	NaN	1.89204	-1.15132	-0.483608	0.386554	0.145087	NaN	-0.182511	-0.574526	-1.98099	-1.2323	0.798813
SNS-032	NaN	-0.53538	0.984868	-0.0586222	1.93523	-1.12542	-0.478502	-0.384325	0.111393	NaN	-0.772398	-0.825313	-0.154662	-0.0423849	NaN	0.321523	NaN	NaN	1.34925	NaN	0.350655	-0.448462	0.102796	0.597559	-0.934008	NaN	1.64439	3.95201	-0.752006	-1.6846	0.327254	0.939499	NaN	0.696893	-2.75274	-0.954066	1.46674	NaN	0.0388498	0.1964	0.157239	0.683044	NaN	NaN	-0.236851	0.987017	NaN	0.344447	0.719339
tacedinaline	-0.0227994	0.835094	-4.74068	0.0408268	NaN	NaN	-0.167019	-0.695116	NaN	-2.35682	NaN	-1.39394	NaN	NaN	-0.251854	-0.555139	NaN	NaN	NaN	NaN	-0.653759	-1.20413	0.308057	NaN	NaN	-2.10019	NaN	NaN	NaN	0.210497	0.407738	-1.57422	NaN	-0.829792	0.933714	NaN	0.565743	NaN	0.68133	-0.277304	1.1967	0.883874	0.421524	NaN	NaN	1.36531	-0.830852	NaN	1.15747
tipifarnib-P1	-1.78577	-0.199892	0.0883192	-0.0413759	2.42859	-0.351923	0.363921	-0.153778	1.03293	-3.99491	-1.03066	1.85001	0.0501312	-0.0975771	0.400308	-1.74615	0.480286	0.739677	0.473802	0.419762	0.333299	-2.85677	-0.230154	0.452906	-0.546466	0.00679053	0.756249	1.07184	1.60503	NaN	0.627274	-1.14883	-0.733803	-0.703541	-0.489544	-2.17414	0.00257634	-2.25196	0.578278	0.165416	-0.018319	0.00617898	0.529282	NaN	1.52938	0.559905	-2.12586	-0.230875	0.751926
triptolide	-0.227344	0.748426	0.0239801	-0.759516	0.492061	-0.882658	-0.637095	0.14064	0.429411	-1.38603	0.553272	-0.157491	-0.230224	-0.307998	-0.217982	-0.193498	0.615203	-0.802724	0.158643	0.358118	0.739064	NaN	-0.878337	0.610162	-0.467865	-1.21608	1.08905	2.88	-0.575884	-0.439781	0.456055	0.463256	0.155763	-0.808485	0.397725	-0.799123	0.230656	NaN	0.546791	-0.253268	-4.94604	1.13369	-0.593887	-4.67606	0.916215	1.0822	-1.40331	0.669932	1.35765
paclitaxel	-0.718047	-0.704859	-0.137871	-0.903922	0.556274	-1.02277	-0.301494	-0.911269	0.717969	-1.70273	-0.965318	-0.0187529	-0.326576	0.738143	0.829379	0.632153	NaN	-0.648702	1.66225	NaN	0.867319	NaN	NaN	-0.183218	-0.175901	-0.528861	-0.294568	1.41835	0.705624	-0.772247	0.387924	0.904355	NaN	0.197865	-1.29476	NaN	1.04377	NaN	1.85766	0.975417	0.0288222	0.162424	-0.517027	-0.0681648	0.661963	-0.342851	-1.14276	-1.07992	0.172812
axitinib	NaN	-0.434679	0.930528	0.507421	0.417624	-0.39663	-0.684663	0.362833	0.52264	-2.02057	0.122362	0.33696	-0.164529	0.269993	0.218246	-2.43044	NaN	1.2958	1.02109	NaN	0.356745	-0.607423	-0.124958	1.03554	0.42219	-1.74053	0.605588	NaN	0.327828	-2.24278	0.206831	0.462522	NaN	-0.545783	-1.4057	1.02641	-0.387498	NaN	2.77896	0.000604504	-2.70934	-0.755054	-1.10282	-0.385215	NaN	-1.30258	-0.869201	0.222812	0.716691
AZD7762	0.00687388	0.355347	2.34396	-0.0639239	0.218057	0.146575	-0.916281	-0.0819332	3.4165	0.299037	NaN	-1.89199	-1.34283	1.7235	1.91901	2.85155	NaN	-1.38742	0.473394	-0.918193	0.340483	3.2364	-0.821609	-0.3332	0.642201	-2.54329	0.339867	NaN	0.933433	1.09934	-0.08292	1.1382	NaN	0.168408	-0.329746	-2.29097	2.46299	2.25083	2.80097	3.38381	-0.849302	0.105623	0.20418	-0.533399	-0.30927	0.320809	-0.951498	0.0147743	-1.07072
BI-2536	0.241061	0.406808	-0.870386	-0.713779	1.22544	-1.50009	-1.21881	-0.214343	0.933201	-1.93309	-0.735706	-0.612822	-0.61307	1.31507	1.01078	1.38591	NaN	-0.82678	1.314	0.108684	1.06462	0.713929	-0.183418	0.617578	-0.851966	-0.475768	0.351512	1.74794	0.168018	NaN	-0.0282989	0.371774	NaN	-0.496774	-1.77152	NaN	1.0044	NaN	1.00724	1.58995	0.284101	0.250767	-0.593764	-1.79274	1.46066	2.09403	-2.03702	-1.01569	0.9959
BIRB-796	-0.616602	0.628213	1.42009	NaN	1.28016	0.404333	-0.23414	-0.445582	0.884224	-0.0600107	NaN	0.229168	0.298612	2.63484	NaN	0.175271	NaN	1.04488	0.151432	0.131738	NaN	-2.04695	NaN	0.914282	0.345254	2.03576	-1.31623	0.670709	0.655162	0.74119	-0.650805	-2.31332	NaN	-0.39894	0.214657	-0.396867	-0.0600107	NaN	-0.174024	-0.36059	-0.25176	0.489325	-0.470458	2.59027	1.58592	0.0591847	-1.57431	0.172161	0.780576
BMS-345541	-2.50601	0.0185814	0.649105	0.743809	1.59365	-1.05306	0.778699	-0.427521	0.39241	-2.52345	NaN	-0.218177	-0.805087	2.07838	-0.122227	-0.960849	NaN	NaN	1.53882	NaN	1.12262	-0.93842	-0.572068	0.799883	-1.05057	-1.1191	1.26592	NaN	0.0572104	-0.533439	0.680258	0.717641	0.692719	-1.10664	-0.975802	-1.12783	1.29334	-0.228145	0.13696	-0.143411	-0.314126	0.282754	0.150667	-0.621911	NaN	0.0534721	-0.0910749	0.0871166	1.5438
BRD-A71883111	-0.200216	-0.370479	1.45284	2.29769	0.822437	-1.43947	0.13977	-0.823075	0.461437	-0.293968	0.765323	-0.443756	-0.685141	0.245915	-1.11187	-1.10541	NaN	0.723296	-1.7703	-2.05694	-2.17548	-0.850015	0.461437	-0.948078	0.301951	-0.68083	1.08861	0.349365	1.71685	0.0972045	-0.314443	0.318115	-0.515956	-2.01384	-0.00732373	-0.00947895	-0.312288	-4.33178	0.460359	-0.0655147	0.196345	0.579974	0.132766	NaN	0.461437	1.00725	-9.30269	0.113369	0.717908
BRD-K02492147	NaN	1.13167	NaN	-0.140577	0.107635	-0.167867	0.708671	-0.280927	0.107635	3.26032	-0.199056	-1.18151	0.0725472	1.42277	0.0153675	-0.325112	NaN	0.172612	0.704123	-0.61101	-0.32901	NaN	-0.833231	-0.661692	0.609257	-2.75265	3.0316	-0.560328	0.798989	NaN	NaN	NaN	NaN	NaN	-0.00282603	NaN	NaN	NaN	-0.47066	-0.201655	NaN	0.132326	-0.115886	NaN	1.51893	1.39938	-3.07104	-0.718872	-0.13148
BRD-K14844214	-0.325383	0.223894	0.839085	-1.24158	1.39825	NaN	0.270583	-1.23828	1.94753	NaN	-1.11634	-0.0331677	-0.56377	-0.701089	0.2195	-0.48797	NaN	1.29389	0.262344	0.306286	-0.34296	NaN	-0.642866	1.35321	0.197529	-0.4649	-0.315496	2.34081	-1.31189	NaN	-0.190261	-1.21961	-0.295722	-4.47683	0.0250558	-0.123249	-0.34296	NaN	0.190938	-0.0738142	-0.419859	0.320567	-1.18006	-9.95983	1.91237	-0.25947	0.350228	0.228289	-1.50633
BRD-K34222889	-0.118655	1.61988	-1.09846	-0.46199	2.22477	0.044915	-0.753906	0.220631	0.599595	-1.15352	0.133178	-1.55086	0.406065	0.68219	1.10326	-0.746213	-0.900066	-0.183435	1.4385	-1.15757	0.233587	-1.86076	-0.525961	-0.187484	0.00685662	-0.570497	0.725107	1.81018	-0.574546	-3.10826	1.10488	0.0117151	NaN	-0.0263432	0.172856	NaN	0.742112	NaN	-0.448224	0.0287199	0.184192	0.660327	0.559108	NaN	0.840092	1.16764	-1.26931	-1.10331	1.43121
BRD-K35604418	0.0684775	0.0282773	1.61859	-0.534525	1.83085	3.03123	0.250584	-0.102775	0.627259	-1.64566	-0.452516	-1.34898	0.0194333	0.448771	-0.143779	-1.13351	-1.94394	0.17943	0.869264	0.0917935	-0.637437	-2.84836	-0.626985	1.20453	-0.333524	-0.88105	0.704444	2.51506	-0.166291	-1.4141	0.0757135	-0.27644	-1.81852	-0.768489	-0.073831	-0.548193	-1.43662	NaN	0.193902	0.812984	-1.45511	0.0660655	1.01559	NaN	1.58081	-0.163879	0.345858	-0.270008	-0.168703
BRD-K37390332	0.784618	-0.0252309	-0.0252309	-0.579922	0.196645	-0.513359	-0.0030433	-0.581155	0.575068	-0.18301	-0.143565	-1.32691	-1.17529	-0.232316	-0.438168	0.160899	0.0894052	1.15811	2.05178	1.59816	-0.137402	0.287861	-0.219989	0.290327	-1.84215	NaN	-0.468984	0.870903	3.31031	-0.979299	0.318677	0.616978	-0.0868633	1.28877	0.317445	0.67368	-0.0252309	NaN	-3.7244	-0.660044	-0.0252309	-0.0252309	-1.5155	-0.0252309	2.26996	-0.301344	1.93098	0.23116	-0.0807
BRD4132	-0.651284	-0.300777	1.89537	0.17413	NaN	1.09421	1.14898	-0.279652	0.568451	-1.66682	NaN	0.651384	0.088068	NaN	0.265669	-1.61909	NaN	1.30467	0.0943271	1.20296	2.5737	NaN	-0.284346	0.652949	-0.588694	NaN	-0.181854	2.82093	1.30467	-1.16218	0.933042	1.20375	-0.376668	-1.47592	-1.50408	0.608353	-0.503414	-0.58087	0.868887	-1.03309	1.00033	1.30467	0.469089	NaN	-0.00425324	0.228115	-0.614512	-1.18018	0.875146
BRD5468	-1.61105	0.264958	-2.62168	0.6552	2.23175	NaN	0.742598	-0.12664	-0.26485	-0.701163	NaN	1.40791	0.344226	-1.56024	-1.28653	-1.32718	NaN	0.848288	NaN	-1.77365	-0.758073	-0.173387	1.59354	1.44381	-0.212682	-1.17271	0.72566	-0.735715	0.848288	-0.985037	-0.303468	-0.924739	NaN	-1.77433	-0.318373	NaN	-1.45455	NaN	-0.483684	-1.08463	-1.14222	0.881486	0.143007	NaN	0.189755	0.795443	1.50343	-1.37257	0.848288
BRD9876	-2.76853	-1.53129	-2.127	-0.0411027	0.0970241	1.0347	0.662614	-2.66277	0.339202	-2.34545	-1.93533	1.87685	1.03227	-0.173145	-0.392809	-2.30833	NaN	0.586857	1.46186	0.319731	0.13901	-0.728086	-0.0325839	-0.560143	0.34833	NaN	0.793743	1.5507	0.359283	NaN	1.78193	-0.846741	NaN	-1.69741	-1.35361	NaN	-0.117164	NaN	0.586857	-0.0916072	1.2276	-1.54772	-0.0210226	0.167609	-0.178013	0.297521	-0.574747	0.289915	0.586857
CD-437	-0.96123	-0.876795	1.21707	0.59334	1.15307	NaN	-0.383118	-0.548585	0.643048	-1.1267	0.0826402	0.638282	0.628068	1.47038	1.04344	1.11017	NaN	-0.602378	1.05637	0.0894495	1.30355	-0.332729	-0.490705	0.757445	-0.402865	-0.498196	0.611725	0.507542	0.0683406	-1.56004	0.95832	-0.15841	NaN	-0.469597	-0.603059	-1.76466	0.4769	NaN	0.363185	1.45063	-1.07086	-0.0419706	-0.231951	NaN	1.24159	0.534099	-3.20695	-0.722223	1.36279
chlorambucil	NaN	0.599883	0.0502315	0.523986	0.662997	-0.444295	-0.453482	0.554345	0.482443	-3.03517	0.454481	0.055025	-0.00569231	0.802007	0.817187	0.27872	NaN	0.482443	0.510405	0.75567	3.09249	-0.215806	0.231584	-0.401154	0.0542261	1.51943	0.424122	-0.0112847	0.534372	-2.95527	0.658203	0.694953	NaN	0.420926	-1.57316	NaN	-0.0999639	NaN	2.6427	0.607872	0.289106	-0.730305	0.432111	-1.56517	-0.680773	1.26538	-2.06049	-2.31614	-2.18512
CI-976	-0.0687349	-1.05692	0.984262	0.840327	-0.580503	-0.567035	0.754892	-1.17055	0.501954	-2.22271	NaN	0.974161	1.07348	0.501954	-0.181526	0.959852	NaN	0.501954	0.830226	1.5499	0.304149	NaN	-0.313677	0.390846	-0.697503	-0.488755	NaN	-1.08554	1.35715	0.444717	0.501954	-0.402899	0.149272	-0.338928	-0.104087	0.161056	0.278897	NaN	1.82346	NaN	0.431249	-0.181526	-0.849013	NaN	NaN	-0.0346451	-0.376806	-0.962646	0.501954
daporinad	NaN	0.80138	0.000820638	2.29884	-0.133648	-0.768474	-0.694711	-0.0180789	-0.0473563	-2.39725	-0.157378	NaN	0.297501	0.680264	0.688277	1.01773	NaN	-0.565289	0.206279	0.426321	0.591816	1.17798	-0.0149971	NaN	-1.82696	-0.775316	-0.921056	-0.152755	1.32961	1.04238	0.431869	2.03935	NaN	NaN	-1.06584	1.59341	-0.952891	NaN	0.0487969	1.00879	-1.80542	-0.616787	-1.3903	NaN	-0.204222	-0.436191	-2.87697	-0.420659	1.17767
GSK-3 inhibitor IX	NaN	-0.0703955	0.47033	-0.459537	0.330058	2.94922	0.737676	-0.325298	1.70714	-0.815496	NaN	-0.0138343	-1.01157	1.14756	0.344387	NaN	-0.480653	-0.0522959	-0.0900034	-0.252146	0.215427	0.000494572	-0.0749204	0.131717	NaN	-1.39845	0.21769	1.28406	1.69809	-0.618662	0.449214	0.227494	NaN	-0.319265	-0.19483	NaN	0.256906	NaN	1.90321	0.91377	-0.397697	0.166408	-0.0304256	NaN	-0.344906	0.837978	-1.06361	-0.146565	1.13021
ISOX	-2.34683	0.780086	-0.197511	0.245422	0.331912	-0.742659	-0.0869958	-0.300599	1.54452	-1.20132	-0.608119	-0.411551	0.207856	0.571288	-0.854484	0.066327	NaN	0.290851	0.64642	-0.94971	0.512754	-1.1323	0.0969042	1.51656	0.104767	NaN	0.608854	3.81597	0.728542	-1.44419	NaN	-1.35595	NaN	-2.31433	0.986264	NaN	0.223581	NaN	0.316186	0.787949	0.428885	1.38202	0.0287607	NaN	-0.119757	1.76424	-2.10771	-0.626465	1.53491
KHS101	-0.563221	0.13394	-0.258888	1.8531	1.74842	0.824626	0.262365	-0.229749	-0.0387314	-1.25175	NaN	0.716707	-0.312847	-0.871872	0.321721	-1.06073	-0.257808	0.673539	0.0864555	-0.185502	-1.2701	-2.47556	1.73439	1.63295	-0.251333	-0.248096	0.145811	0.700519	-0.459618	-0.931228	0.80628	-0.39055	NaN	-1.46651	-3.01386	-0.17471	-0.61934	NaN	-0.0743449	-1.39312	-1.11145	-1.32513	0.803043	NaN	1.3394	1.20558	-0.479044	-1.28413	1.42682
KU 0060648	-1.42088	0.748765	-0.79679	-0.158426	NaN	-0.813443	-0.723834	0.469629	-1.17426	-0.0696102	-0.501795	-0.104502	-0.585853	0.981114	0.750351	1.29118	NaN	0.22935	0.170669	-1.44308	-0.167942	0.326889	-0.246449	-0.0632662	-0.140187	-1.11399	0.49104	1.22377	-1.37489	NaN	0.347507	-1.82555	-0.98711	-1.27655	-1.51842	-0.941116	-0.46611	NaN	1.41885	0.305478	-1.24087	1.51004	1.63772	0.437116	2.05483	1.29712	-0.27579	-0.586646	-0.18856
lenvatinib	NaN	0.417862	-0.072247	0.521508	0.284488	1.24944	-0.0224327	-0.314891	0.519098	0.176021	-0.0425191	0.729604	0.159149	0.391348	0.0940687	-1.06934	NaN	0.638813	0.59623	0.422683	0.454018	-0.186338	0.0804099	0.0988894	0.469283	-2.28738	0.849319	0.59623	0.478121	-3.12378	0.441966	3.40431	NaN	-0.71903	-0.0995646	1.98139	0.0715719	NaN	-1.47428	-0.0433226	-2.06321	0.59623	-2.08571	NaN	-0.50049	-0.500088	-1.44536	0.162363	0.83566
LRRK2-IN-1	-1.37438	1.30388	-0.534613	0.612719	NaN	NaN	-0.357502	-0.840453	NaN	-1.82709	-0.102635	0.0520125	NaN	0.328478	0.283552	0.922015	NaN	NaN	NaN	NaN	0.0787951	0.737129	-0.310849	NaN	NaN	-1.07113	NaN	NaN	NaN	1.2892	0.940158	-1.26897	NaN	-1.97828	-0.0361109	0.253314	0.130632	NaN	0.778599	0.284416	-0.54498	0.952254	0.310335	NaN	NaN	1.28531	-2.33855	NaN	1.24168
manumycin A	-0.975251	-0.651977	1.37432	-1.24578	0.802378	-0.348296	0.820463	0.372853	0.522056	NaN	-0.0250221	-0.890853	0.466294	0.375114	0.645639	0.208579	NaN	0.222896	-0.404812	-1.17419	0.403749	-0.645195	-1.16138	-0.438722	0.75415	-0.0498893	0.116646	1.08119	0.0262194	-1.69263	0.126442	-0.747678	NaN	-0.63992	0.0503331	NaN	-1.08301	NaN	0.99378	0.265849	-0.56984	-0.141069	0.389431	-6.29827	0.742094	0.641494	-0.963948	-1.77326	0.951581
masitinib	-1.30918	1.4945	-0.125648	1.20205	-0.493615	0.168176	-0.0350297	-0.311004	-0.897279	-6.4165	-0.618558	-1.0744	-0.643272	0.335683	0.64461	-0.72428	NaN	0.0871681	0.536142	-1.36136	-0.923366	-1.32703	1.02356	1.10045	-0.466154	NaN	0.700903	-0.510091	-0.246473	1.10319	0.332937	0.360397	NaN	-1.52063	-1.3339	NaN	-1.60301	NaN	-0.330227	-1.29957	-1.06204	1.36544	1.18558	NaN	-1.03458	0.995413	NaN	-0.654257	1.04965
ML162	0.483401	-1.8375	-0.355965	-0.443929	1.61426	-0.0652559	0.200134	0.0160937	0.16761	0.144379	0.462138	0.0872844	-0.560677	0.327868	0.0864969	-0.805395	NaN	1.48078	NaN	-1.08547	-0.842133	-0.856426	-0.815161	0.685791	0.666497	-0.18795	-0.892494	1.85563	1.23035	-0.528941	-0.16334	-0.989672	0.581446	0.403863	0.306999	-0.318991	-0.76602	NaN	1.69813	-1.06972	-0.91982	0.0794094	-0.254849	-2.19641	-0.384079	0.146938	-2.81555	-1.30475	1.07639
ML334 diastereomer	-2.65225	0.929169	NaN	-0.522177	NaN	NaN	-0.121727	0.188225	NaN	1.01967	0.705189	2.58187	NaN	0.138452	0.19275	-2.18732	NaN	NaN	NaN	NaN	1.0174	-0.807242	-0.19865	NaN	NaN	NaN	NaN	NaN	NaN	-1.73597	0.871477	-0.168107	NaN	-0.54367	0.518539	NaN	-0.946381	NaN	0.636185	-0.984843	0.896364	-0.522177	0.583018	NaN	NaN	-0.406227	1.97441	NaN	-0.128515
MST-312	0.119422	-0.566518	1.21294	0.0143777	NaN	-0.467777	0.0196299	-0.503492	-1.21884	-2.16425	NaN	-0.454121	0.739185	1.53542	-0.324916	-0.729337	NaN	NaN	0.266485	NaN	0.442959	-0.838584	0.288544	1.12575	-0.794465	-1.62537	2.11002	2.3075	NaN	-1.31233	-0.253486	0.036437	NaN	-0.390044	0.169844	-0.494038	0.39674	NaN	0.00242942	0.0301344	-0.394245	0.0280335	1.51967	NaN	1.27281	0.407244	-0.197812	-0.921569	0.278039
nutlin-3	-0.802301	0.381245	0.652177	0.614746	0.573749	-1.98763	-1.20157	-0.941332	0.925783	-3.13829	0.329554	-0.206963	0.0612953	0.82864	0.665546	-1.77908	NaN	0.733279	0.851811	0.254691	0.220825	-1.16325	0.00247453	-0.216767	0.230628	-1.1071	0.964997	0.629005	-2.09012	-0.442246	0.832204	0.759124	0.77071	-0.876273	-1.27643	0.12279	0.0684251	-0.780021	-1.09908	0.0452533	0.263603	1.01936	-1.97337	-1.45824	1.24306	-1.82275	-2.46265	0.392831	-0.967178
ouabain	-0.87367	0.198487	-0.604255	-0.676783	0.360513	-0.903597	-0.705787	-0.802455	0.288872	-0.530058	NaN	0.56876	-0.144592	-0.165856	0.000748384	0.400096	NaN	-0.493244	1.15903	-0.402078	-0.493422	-0.491327	-0.0308473	0.351602	-1.24859	-1.13013	-0.580469	3.10056	0.00958233	-0.87406	1.46469	-0.0984051	NaN	-0.36214	-0.635176	NaN	0.722407	-0.0243861	2.22334	1.29358	0.146266	0.160928	-0.619414	-0.89923	0.0964583	0.960972	-1.95396	-0.554092	-0.397676
PAC-1	-0.621144	0.354738	-0.976658	0.0460822	NaN	NaN	-0.274798	-1.0826	-0.442877	-1.59499	NaN	-1.43302	1.63011	0.00126087	0.0735861	-0.943042	NaN	1.64335	0.545228	-0.699581	-0.778018	-1.46154	-0.766813	0.600236	1.17476	0.522818	1.49157	0.135725	0.0623808	-0.825896	-0.428616	-1.27513	NaN	-0.882941	-1.37801	NaN	-0.121998	-3.15956	-0.0832884	-1.37496	-0.554931	1.04132	-1.06121	NaN	1.70956	1.05049	-0.805522	-0.862568	0.871201
quizartinib	-0.782336	0.178014	1.27697	-0.0219763	-0.111081	1.75418	0.685416	0.200785	-2.00208	-1.76843	0.202765	-0.214046	0.87204	2.74819	-0.0992004	-0.47047	NaN	0.372064	-0.134842	-0.176424	0.277019	2.54127	0.435428	0.461169	0.205736	0.517602	2.02941	0.505721	-0.392256	-1.39518	0.792836	1.27598	NaN	0.0720786	-0.772435	NaN	-1.43379	NaN	0.505721	-0.764515	-0.721943	-0.0378171	0.761155	-0.47443	2.02149	-0.823918	0.202765	-0.986287	-0.47443
SCH-529074	-0.989352	0.924647	-1.1892	0.478003	1.0628	-2.13614	-0.180563	-0.702319	-0.391143	-1.94568	-0.32408	-0.231532	-0.666105	-0.452842	-0.647327	-1.43063	NaN	0.111835	0.101105	-0.320056	-0.584287	-1.04166	-0.0598484	1.19558	-0.100087	NaN	0.166827	-1.80351	-0.244944	NaN	NaN	-0.350905	NaN	-0.876685	-0.981304	NaN	-0.442112	NaN	-0.179222	0.469955	-0.589652	2.12777	0.578598	NaN	-0.417969	-0.407239	-1.5889	-0.286524	NaN
SN-38	-0.608959	0.441649	1.852	-0.667962	1.793	-1.44619	-0.893032	NaN	0.830894	-3.52913	0.985006	-0.516051	-0.0374211	0.545565	0.984126	-0.263306	-0.0823339	-0.37867	0.813281	0.638473	2.79297	NaN	-1.02757	1.1695	0.596202	NaN	1.1444	1.39583	1.02596	-2.60177	1.28707	0.653444	0.60677	-0.658715	NaN	-1.44694	-0.0369807	NaN	-0.646386	1.4381	-1.4199	NaN	0.266401	NaN	0.393214	1.46782	NaN	-1.15742	-0.29633
sorafenib	-0.178183	0.0317617	-1.96698	0.938167	NaN	2.19939	0.45049	-0.0480329	-0.17276	-1.79267	NaN	1.40764	0.56321	0.759985	-0.271923	-1.14579	NaN	1.59047	0.593423	1.57188	0.176632	-1.45645	0.209169	0.859147	-0.897885	-1.46342	0.382703	0.357138	0.888586	-0.724351	0.149517	-0.531449	NaN	-0.758438	-0.841331	-0.154168	-0.392002	-0.261852	2.11339	-0.545394	-0.999371	-1.06212	-0.447781	NaN	0.155715	0.0317617	-1.1334	-0.813442	0.343193
SU11274	-0.50367	-0.469737	1.40905	0.671521	1.27054	0.266402	-0.686839	1.7179	-0.577768	-1.26682	NaN	0.90559	0.147983	2.61124	-0.70796	-1.98357	NaN	0.565567	0.458228	0.600885	0.671521	-1.6193	2.28646	1.88826	-0.563918	2.74074	-0.248826	0.531634	-0.426109	-0.800064	-0.0272223	1.09534	NaN	-1.24396	-0.604084	-0.487049	-0.362398	2.02746	0.659748	0.154908	-0.756436	-0.160877	-0.0576928	NaN	1.63065	1.38758	-1.15324	-0.765439	0.136903
tandutinib	-1.32759	0.0726066	-1.7649	-0.652193	NaN	0.25077	0.158854	-0.868418	0.573083	-2.09208	-0.122563	0.237812	0.437841	-0.745324	-0.627898	-1.147	NaN	0.948845	0.884059	1.00229	0.457277	-0.874897	0.897016	NaN	-0.083691	-1.47012	1.0436	1.35538	1.88987	0.609525	0.621673	0.746387	-0.0326716	-1.19478	-1.7398	-0.383329	-0.608462	NaN	0.951275	-0.27967	-2.91908	0.951275	-1.50252	NaN	NaN	0.0142987	-0.810111	0.746387	0.987717
TG-100-115	NaN	1.03613	-0.036755	-0.530879	3.2491	NaN	0.290586	-0.629205	-0.127614	-2.06304	-0.771095	-1.09097	0.204706	-1.20796	0.607971	2.46996	NaN	0.0976665	-0.279461	-0.854486	-0.762382	-0.849507	-0.594355	1.28132	-0.430062	-0.515943	0.763551	-0.481093	-0.558261	-1.37973	0.171101	-1.7469	NaN	-1.04616	-0.675257	-2.18501	-0.677747	NaN	-2.12153	0.122559	-0.680236	0.723722	-0.201048	2.92923	NaN	0.316724	1.60866	-0.642897	-0.744957
TG-101348	0.481058	1.7298	-2.13659	0.860945	0.182979	-0.0182487	-1.14851	-0.317269	1.87743	NaN	1.11013	-0.796829	-0.545765	1.82195	1.29537	0.817691	NaN	0.504566	0.9042	0.140664	1.88965	NaN	NaN	0.480118	-0.743231	-0.963265	0.78666	1.01798	-0.936936	0.257263	-0.517556	0.0146623	1.14398	-0.593721	0.54688	0.648434	0.734943	NaN	0.362579	1.96393	-0.883338	0.790422	-0.445151	NaN	NaN	1.05559	-0.85795	0.746227	0.173575
veliparib	-0.971201	0.721935	2.02588	-0.114143	0.317009	0.104056	-0.0449066	0.189027	0.317009	-0.0333673	NaN	0.0232804	-0.855808	3.13995	-0.345979	0.339039	NaN	0.408275	-0.729924	-0.368008	0.355823	-1.56495	0.183782	1.28002	-0.464519	-0.529559	-0.409969	1.11322	0.317009	-0.793915	-0.370106	0.457579	NaN	-0.208555	-0.0595931	0.111399	0.707249	NaN	0.294979	0.557237	0.0505552	0.0379668	-0.277792	NaN	1.07126	0.190076	-0.0302202	0.314911	0.0641926
vorapaxar	-0.488515	-0.267569	1.81999	-0.961972	0.863286	0.889407	0.039362	0.726146	1.57946	-0.538582	0.198269	-0.597356	-0.444979	0.395271	0.00526266	0.546559	-0.45804	0.280988	-0.761705	-0.944557	0.0306548	-1.14918	0.33432	0.684787	1.16477	NaN	1.22028	3.22404	3.5843	2.4295	-0.63545	0.1297	-0.159816	-0.574499	-0.0150583	-0.16417	-0.853131	NaN	-0.147844	0.501935	-0.980475	0.348469	-1.09802	NaN	1.69265	0.237996	0.693494	0.608599	0.0491577
azacitidine	-0.72118	0.0142235	1.24807	0.131684	-0.368799	0.580076	0.711835	-1.12974	-1.75381	-0.419869	-1.31257	2.67904	2.22554	-1.19919	-0.509751	-0.514858	NaN	-0.0256108	0.213395	-0.344286	-0.800849	-1.29418	-0.41374	0.0693788	-0.0388889	-0.367778	-0.503623	0.154154	-0.365735	-3.96308	-0.33305	-0.28913	-1.56894	-0.393312	-0.0245894	-1.53114	-1.25026	NaN	NaN	-0.557757	-0.0756591	-0.496473	-1.77628	-0.112429	-0.400462	0.652084	-0.436211	0.270593	1.23683
AZD1480	-0.0888228	0.923445	-0.789558	0.0673703	NaN	NaN	NaN	-0.186123	NaN	-0.952579	0.629836	NaN	NaN	-3.00187	0.368661	-0.0734595	NaN	NaN	NaN	NaN	0.104925	0.797125	0.437795	NaN	NaN	-2.41806	NaN	NaN	NaN	-1.69514	NaN	-1.54919	NaN	0.182595	-0.144301	NaN	-0.0768736	NaN	NaN	-2.59389	-0.196366	0.190276	-1.64649	NaN	NaN	0.0481663	-0.596664	NaN	NaN
BRD-K42260513	-2.20812	0.165071	0.286602	0.38708	NaN	NaN	NaN	0.206219	NaN	NaN	-0.284687	NaN	NaN	0.82057	-0.531576	-2.54879	NaN	NaN	NaN	NaN	-0.00334882	1.27607	-0.311481	NaN	NaN	NaN	NaN	NaN	NaN	2.32774	NaN	0.233014	NaN	-0.0626787	-0.216745	NaN	-0.213874	NaN	NaN	0.308611	1.2598	-2.96697	0.210047	NaN	NaN	0.287559	-0.830139	NaN	NaN
BRD-K92856060	0.0705881	-0.0568954	1.79355	-0.244257	-0.196934	0.13433	0.530784	-0.307033	-1.62243	-0.440312	0.332316	0.0570671	1.922	-0.236531	0.358392	-0.590008	1.48932	1.64288	0.451107	-0.0704163	0.0705881	-1.83007	0.375776	0.416339	-0.370775	0.613359	1.35315	-0.230736	-0.480874	-0.682723	-0.496327	-0.351459	0.206764	-1.50847	-0.864291	-0.282889	-0.472182	NaN	0.950417	-0.395886	0.290787	0.278232	-0.826625	NaN	0.168132	1.28748	-0.649887	-0.115808	1.13488
BRD-K97651142	-0.287871	-0.938491	-0.303832	0.908418	0.9127	0.227549	-0.215463	1.09606	-0.272688	-1.24642	0.833674	0.544042	0.29879	-0.236484	1.02092	-0.598213	NaN	0.426477	0.350176	-0.0469001	1.07075	-2.03812	1.90266	1.17936	-0.80878	-0.216631	0.428423	0.273096	-0.355218	-0.038725	0.772945	-0.64812	NaN	-1.46812	-0.614368	0.345504	-0.715428	NaN	0.222489	-1.22633	-0.713443	-2.1099	0.789684	-0.60522	0.98978	1.28447	0.207306	-2.07012	-0.444365
BRD-M00053801	-0.496533	-0.724831	1.49244	0.718799	NaN	NaN	0.930839	-1.07575	NaN	-1.46866	-0.541244	-0.219459	NaN	-0.837287	0.0217106	-1.50966	NaN	NaN	NaN	NaN	0.877321	NaN	0.407176	NaN	NaN	0.224266	NaN	NaN	NaN	NaN	0.83532	0.47492	-0.399659	-1.50628	0.484404	0.586698	0.680185	NaN	-0.882676	-0.304817	0.741155	NaN	0.47763	NaN	NaN	0.175151	-1.26814	NaN	1.05278
brivanib	-0.187324	-0.0559092	-2.71033	NaN	-0.655847	0.103258	-0.343226	0.0869331	-0.478722	-0.970916	0.122848	-0.0322382	-0.267316	1.45822	-0.612586	-0.463214	NaN	-1.10968	1.32436	0.17672	2.85318	-0.704005	NaN	0.0371424	-0.429748	NaN	-0.331799	0.167741	1.30721	-2.85807	-0.229769	0.701563	-0.215076	-0.886027	-0.228136	0.23957	-0.695026	NaN	-0.234666	-0.111414	-1.87205	-0.0542767	-0.450154	NaN	0.229775	2.47444	-0.562795	-0.653398	-0.0534604
CBB-1007	-0.308484	0.402814	0.47241	-0.727241	NaN	NaN	NaN	0.0147262	NaN	-0.183446	3.80832	NaN	NaN	0.865217	0.422867	0.47241	NaN	NaN	NaN	NaN	-1.00445	3.51931	0.984356	NaN	NaN	-1.53173	NaN	NaN	NaN	-1.66384	NaN	-1.86909	-1.12005	0.148021	0.0961185	0.751975	0.0135466	NaN	NaN	0.169254	-0.808634	-0.0843601	-2.17343	NaN	NaN	0.694175	0.221156	NaN	NaN
CCT036477	-0.682936	0.356167	0.457898	-2.19194	-0.378956	0.60686	-0.076187	0.357378	0.547517	-0.424977	0.0376542	0.0558203	0.548728	-1.37325	0.480908	-0.0471211	NaN	0.512396	-0.0204775	0.368278	-0.145218	-2.77446	0.255648	1.92936	-0.0519654	-1.38052	0.834542	-0.391067	-0.120997	-0.555773	-0.154907	0.346479	NaN	-2.95613	0.00737729	-0.272381	-0.517019	NaN	4.60341	0.569317	-0.823421	0.249593	-0.23726	NaN	-0.144007	0.172084	-1.89522	-0.646604	1.23541
CD-1530	-1.33721	-1.26752	2.41907	1.6398	NaN	-0.555826	0.578239	0.563456	0.836589	-1.41605	0.0798417	0.11152	0.157276	-0.0039284	-0.741669	-1.09224	-1.03592	0.136158	0.127006	-0.745893	0.933734	-0.334081	0.613436	NaN	0.857707	NaN	0.783089	0.0889931	0.99357	-1.12391	-0.248199	-0.111633	NaN	-0.738853	1.3378	-0.738149	0.0918089	NaN	-0.167949	0.0868813	-0.0799551	0.866859	0.0812496	-6.08944	-0.309443	0.7852	-1.32313	-0.95919	1.12098
COL-3	0.155365	-0.930526	2.28293	-0.0179533	NaN	NaN	0.487853	0.649675	NaN	-1.05786	-0.335408	0.544446	NaN	-0.0144162	-0.216031	-0.729795	NaN	NaN	NaN	NaN	1.99201	NaN	0.430375	NaN	NaN	0.751367	NaN	NaN	NaN	-3.27005	-0.236369	0.543562	-0.919915	-0.415877	0.611651	-1.06051	0.0465989	0.901694	0.443639	0.136795	0.0819699	0.0430618	1.43138	NaN	NaN	0.723954	-0.625451	NaN	0.123531
Compound 7d-cis	NaN	0.0382378	3.86783	-1.17894	NaN	-1.91155	-0.281559	-0.26207	0.416502	NaN	NaN	-1.2507	0.764647	0.131254	0.299568	NaN	-1.82828	0.582159	0.533436	0.683148	-1.02746	-0.326739	NaN	-0.176141	0.788565	NaN	0.679604	1.52915	2.58244	-1.70072	-0.488852	-0.296619	NaN	-0.0299738	NaN	NaN	0.310198	-1.70514	-0.167283	NaN	0.61405	0.775278	NaN	NaN	0.45548	0.213639	-2.40852	0.332345	0.830201
CR-1-31B	-0.723005	-0.64302	2.11638	0.416696	1.39887	-0.155273	-0.327195	-0.607724	0.980591	-2.07272	-0.0323569	-0.52486	1.09735	NaN	0.230024	1.75902	NaN	-0.816461	1.58434	-0.295017	-0.263439	0.282508	-1.3407	0.727204	-0.74507	-1.34498	0.93778	4.39042	0.333593	-0.362491	0.213795	0.699023	NaN	0.222389	-0.820938	-0.366888	1.14584	NaN	-0.297536	2.20152	0.0252038	-0.463422	0.757663	-0.604606	2.27307	0.70342	-1.35086	0.413219	1.23058
curcumin	NaN	0.334908	1.33783	-0.701642	NaN	1.00507	-0.254673	1.05377	-0.931213	-0.742223	-0.342212	-0.983389	0.14128	1.52219	1.44798	-0.694685	NaN	-1.71384	1.54422	-2.12197	0.855502	-1.05412	0.551726	0.136642	-0.194961	-1.3463	-0.136989	0.875213	0.442737	-2.1811	NaN	0.751152	NaN	0.899562	0.0867856	-0.23902	1.34595	NaN	0.94594	0.631728	-0.428011	1.13957	0.41607	0.774341	0.883329	0.795211	-0.51497	-0.328298	-1.30224
EX-527	-0.259451	-0.217959	0.547909	-0.858487	-0.153992	-0.185111	-1.2384	-0.365773	0.720791	NaN	NaN	2.51099	0.250552	0.36984	0.10706	0.732029	2.31822	-0.18684	-0.153992	-0.0122291	-0.946657	-0.758216	-0.283654	0.015432	-0.783283	-0.882691	-0.549028	-0.0640938	2.22832	NaN	1.50049	NaN	NaN	NaN	-0.369231	-0.278468	-0.153992	-3.35577	0.402688	0.221162	-0.164365	-0.743521	-1.32613	NaN	-0.522231	-0.144052	-0.63374	-0.546435	-0.428875
GSK2636771	0.521361	1.08714	1.18439	-1.91662	NaN	NaN	0.438131	-0.682198	NaN	0.184701	0.765439	1.2059	NaN	-0.170662	0.549416	-0.046285	NaN	NaN	NaN	NaN	0.585887	NaN	0.538194	NaN	NaN	0.765439	NaN	NaN	NaN	0.0285283	-0.597098	0.765439	-2.32061	0.49237	-1.33681	0.0846382	-0.415675	NaN	-1.41817	-0.371723	-3.8655	0.710264	-0.997348	NaN	NaN	0.259514	-0.1903	NaN	-0.792547
GW-405833	-1.05588	0.373592	1.02601	0.484236	1.64409	-0.163096	0.725236	-0.484854	0.641935	-3.51294	NaN	-0.318252	-0.53954	1.04509	0.844147	-1.06351	-0.367851	0.846691	0.626674	-0.158009	-0.0321035	-1.27971	0.0225827	1.07179	0.456257	0.98277	0.330351	0.989129	-0.570063	NaN	0.0632793	0.889931	-0.318252	-0.219054	-0.2305	-0.197434	0.381222	NaN	0.887387	0.977683	0.0556487	1.00821	-0.0346471	NaN	0.194272	1.1888	-1.54551	0.383766	0.855593
HLI 373	-1.36466	2.95041	-0.23358	0.900327	-1.18086	-2.96514	-1.23529	-1.7464	1.40507	-2.24973	0.199058	-1.25438	0.961123	0.757528	0.713699	-0.117644	NaN	-0.555938	0.531312	0.210369	0.208955	0.411135	-0.165715	0.429515	0.979503	-0.0794705	1.39517	0.445068	-0.33255	0.876292	0.125538	0.74339	-0.208131	-1.18934	-2.45756	-0.116231	0.592108	NaN	0.303683	0.0336374	0.671283	1.16189	-1.67853	NaN	-1.17945	0.603419	-0.0045365	0.815496	0.684008
ifosfamide	NaN	NaN	NaN	NaN	NaN	0.0210223	-0.0484412	NaN	-2.15036	NaN	NaN	0.234558	0.494403	NaN	NaN	NaN	NaN	-0.0703093	-0.665895	-0.885863	NaN	NaN	NaN	0.435231	-0.357168	NaN	0.309167	0.77483	0.73238	NaN	-0.484518	NaN	NaN	NaN	NaN	NaN	NaN	NaN	0.0210223	NaN	NaN	NaN	NaN	NaN	0.909898	NaN	NaN	-0.422772	-1.09039
indisulam	0.980308	0.279384	1.89258	0.228861	2.19145	-0.696216	-0.753855	0.52702	-1.21284	-3.34051	-0.0685868	-1.01857	0.364776	0.657242	-1.1922	-1.5238	NaN	-1.50815	0.436647	-1.47613	-1.18081	-0.695504	0.322792	0.596757	0.45586	-0.58663	0.815217	-0.0892232	-1.0264	-0.971604	0.110736	-0.150421	NaN	1.84134	-0.965911	0.74975	0.34414	NaN	0.54481	0.29077	0.660089	NaN	-1.22351	NaN	1.8634	0.376517	-0.72041	-0.933889	0.601026
itraconazole	0.174018	0.867071	1.75154	-0.158208	1.76914	-0.921667	0.140465	-0.0724012	1.05519	-0.599342	-0.057	-0.746753	-0.135106	0.864871	0.125614	-1.01077	-1.89304	-0.803958	0.698758	-2.87762	-0.0581001	NaN	-0.691749	2.66571	0.398435	-0.517935	-1.24179	-0.278117	2.67561	NaN	0.0629092	1.2147	0.225722	0.190519	-0.235214	0.698758	0.698758	NaN	0.256524	0.0618091	1.33351	-0.404627	0.413836	NaN	-1.57622	0.642104	0.879172	-0.866662	0.502943
IU1	-1.65555	-0.341452	-2.15159	0.949278	4.43451	-0.579081	0.216912	0.126016	0.292226	-5.51606	-0.3869	-0.680365	-0.551812	2.25819	0.415586	-0.943965	NaN	0.302615	-0.89592	-0.471304	0.23639	-1.84514	-0.575185	0.827217	-0.611544	-0.105121	1.34143	-0.381706	0.207823	NaN	-0.529737	0.294823	NaN	3.42036	-0.332362	NaN	-0.497274	NaN	-0.303795	-0.0246126	0.113031	0.103941	0.28054	NaN	-0.538827	0.297421	2.92043	0.248077	-0.233674
KPT185	-0.483949	0.0790797	-0.194783	-1.55316	NaN	NaN	-0.230522	-0.728097	NaN	-3.27625	0.176792	-1.16602	NaN	1.05665	0.254873	0.374002	NaN	NaN	NaN	NaN	0.209363	0.359724	0.758159	NaN	NaN	0.114774	NaN	NaN	NaN	-1.45826	0.141098	-0.051739	NaN	0.390064	0.241488	NaN	0.584151	NaN	0.0196045	NaN	0.871488	1.34577	-0.375261	-2.88518	NaN	1.10975	-2.87956	NaN	1.34711
linifanib	-0.540945	-0.415729	-0.236717	0.198292	0.719561	0.214987	0.327218	-0.481584	-0.613292	-0.849811	-0.201471	-0.509409	-0.200544	1.08872	0.455216	-0.352658	NaN	-0.152312	0.539621	-0.256195	-0.770044	-1.37386	0.668547	0.341131	-0.327614	-1.22731	0.681532	1.3577	-0.964824	-3.39605	0.411623	0.244668	NaN	-0.986157	-1.28667	-0.851666	0.563737	NaN	4.14398	-0.540018	-1.38406	1.01544	0.806748	0.690807	0.448724	-0.357295	-0.642973	-0.888767	0.757589
linsitinib	NaN	-0.080849	1.17969	NaN	2.20357	-0.203378	0.478086	-0.567609	1.79905	-0.806793	-2.30652	0.0391625	-0.174005	1.1906	2.04663	-0.0858845	-0.228555	0.313594	0.408429	0.0593043	NaN	1.18808	3.21653	-0.355281	-0.594465	0.201136	0.219599	1.55231	-0.717833	-1.01157	0.143228	0.20785	NaN	NaN	-0.127007	-0.281428	-0.0850452	-0.225199	-0.182397	0.161692	0.224635	0.184351	1.02779	NaN	0.213725	2.49814	-2.74208	0.298488	0.41766
ML029	-0.759053	0.426055	0.667811	-0.0777425	NaN	-1.19692	0.525801	-0.18256	-0.867251	-1.68719	-0.175797	0.174156	-0.0473118	-3.54685	0.316167	-0.490248	NaN	2.57142	-0.163963	1.38124	0.442961	NaN	0.265449	NaN	-0.412481	-2.01348	2.99238	-0.781031	1.09384	NaN	0.539325	-0.72186	-0.458127	-1.09886	-0.226515	-0.358382	-0.109864	NaN	0.062577	-0.0929579	-0.12846	1.0296	-0.12846	NaN	NaN	0.677954	-0.272161	0.0169309	0.35336
NVP-BEZ235	-0.132723	-0.300569	0.73185	-0.12166	NaN	NaN	-1.2125	-1.82051	NaN	-2.18918	-1.62975	0.422603	NaN	-1.13116	0.466857	-0.765071	NaN	NaN	NaN	NaN	-0.161487	NaN	0.140752	NaN	NaN	-2.23797	NaN	NaN	NaN	-0.206373	0.716572	-1.63892	-0.309894	-0.825234	-0.924119	-1.27767	0.208713	NaN	-0.482745	0.525334	-2.78113	1.85873	-0.613872	-3.89436	NaN	0.324877	-1.71941	NaN	0.930463
O-6-benzylguanine	-0.0392996	0.238681	-4.61287	1.4083	NaN	NaN	NaN	-1.01223	NaN	NaN	NaN	NaN	NaN	0.072155	-0.626731	-0.968962	NaN	NaN	NaN	NaN	0.101002	3.87997	-0.0537232	NaN	NaN	NaN	NaN	NaN	NaN	-0.343505	NaN	1.12376	0.166564	1.73217	NaN	-0.17829	-0.853574	2.12423	NaN	2.89917	-2.22905	0.242615	0.0760887	NaN	NaN	-0.0124194	-0.0655242	NaN	NaN
pazopanib	NaN	-0.192056	-0.216745	0.801447	1.00066	0.902755	-0.0341342	0.013966	0.578398	NaN	-0.425321	0.107612	-0.348701	0.265109	0.224245	-0.511305	NaN	0.279581	0.56648	-0.217596	0.0650459	-0.158854	2.90849	0.888283	0.209772	-3.51855	0.322148	0.606492	-0.242285	NaN	0.184232	2.56966	NaN	-0.110328	-0.497684	0.952984	-0.343593	NaN	2.45728	-0.779474	-0.858648	0.284689	-1.25196	NaN	-0.215893	-0.658585	-1.25622	0.01652	0.621816
PF-3758309	0.284445	1.18691	0.934091	-0.056173	NaN	NaN	NaN	-0.752695	NaN	-2.44326	1.05361	NaN	NaN	1.13315	0.55064	-0.731545	NaN	NaN	NaN	NaN	0.242457	0.448445	0.577299	NaN	NaN	-0.582963	NaN	NaN	NaN	0.647946	NaN	-0.218573	1.26733	-0.31317	-1.08767	0.152304	1.27133	-0.62664	NaN	1.19047	-0.192314	1.36242	-1.16556	NaN	NaN	1.2389	-2.68932	NaN	NaN
sotrastaurin	-0.802338	0.327194	-2.47539	0.31848	NaN	NaN	-0.11939	0.440474	NaN	-0.623704	0.038548	0.0842956	NaN	0.114794	0.355514	-1.2914	NaN	NaN	NaN	NaN	0.314123	NaN	1.99698	NaN	NaN	0.0309234	NaN	NaN	NaN	NaN	0.10608	2.01332	1.36414	-0.53003	0.344622	0.038548	1.12778	NaN	0.278179	-0.103052	1.43276	0.523255	-0.0246273	NaN	NaN	0.519443	NaN	NaN	0.394726
sunitinib	-0.157083	2.41176	-0.161413	0.449134	0.596358	-0.168991	-0.226365	-0.802271	1.53166	-1.85557	NaN	0.351706	-0.140845	2.47671	0.923282	-0.643139	NaN	0.458877	1.38769	0.244536	0.643989	-0.154918	0.162263	-0.453697	-0.328123	-1.30348	1.76657	0.0226168	-0.307555	1.34222	0.471867	1.05427	NaN	-0.0910489	-0.885626	NaN	2.45181	NaN	0.957923	2.70404	-1.65206	1.52409	0.543314	NaN	0.33222	-0.367635	-0.348691	0.611513	1.14845
VAF-347	0.661218	-0.0142387	2.8126	0.170252	NaN	NaN	-0.0475075	0.170252	NaN	0.0825431	-0.522343	0.0764942	NaN	0.294253	0.289213	-2.27651	NaN	NaN	NaN	NaN	-0.0575889	-0.395317	-0.949797	NaN	NaN	2.02221	NaN	NaN	NaN	-1.06069	0.761024	-0.300552	NaN	-0.374146	0.170252	NaN	0.0966571	NaN	-2.26946	0.792277	1.44555	NaN	1.24594	NaN	NaN	0.116316	0.592664	NaN	0.71969
VU0155056	-1.87581	-0.188977	1.98503	-1.24858	NaN	0.57223	0.168486	-0.748009	1.75606	-2.14985	NaN	0.172749	-0.679804	0.103326	0.0838395	0.159351	-1.05371	-0.0196848	0.259222	-1.44101	-0.877109	0.26044	-1.13896	0.311593	1.331	-0.875891	0.83774	-0.377757	1.89247	2.79252	-0.220644	-0.701727	NaN	-1.54941	-0.327822	0.0874933	-1.52018	1.06062	0.875496	-0.51173	-0.86493	-0.052569	0.21294	-10.4725	1.24575	0.466879	0.566141	0.0424298	0.383451
ABT-199	0.172232	NaN	NaN	0.189656	NaN	NaN	0.247917	-0.173527	NaN	NaN	NaN	0.750492	NaN	-0.254113	-0.598238	-5.28269	NaN	NaN	NaN	NaN	0.364441	NaN	0.403645	NaN	NaN	NaN	NaN	NaN	NaN	0.7249	0.189111	0.652482	-0.457212	0.213614	0.282765	0.449927	0.168965	NaN	0.451016	0.278409	0.544671	0.451016	-0.573191	-4.35007	NaN	0.115876	NaN	NaN	0.396022
AT-406	0.846922	NaN	-2.00661	-3.04454	NaN	NaN	-0.544133	-1.17578	NaN	NaN	-2.70412	-0.137847	NaN	0.0716446	0.481105	NaN	NaN	NaN	NaN	NaN	-0.146576	NaN	0.289071	NaN	NaN	-4.50852	NaN	NaN	NaN	-1.14245	-2.59302	0.750111	0.0573611	0.533478	NaN	0.711228	0.265265	NaN	0.732653	0.367631	0.871521	-1.23371	NaN	NaN	NaN	0.422384	NaN	NaN	0.919926
B02	-1.07384	0.936573	-0.0810987	-0.64442	-0.379382	0.969818	0.0130959	-0.479117	0.0509585	-2.73979	-0.825421	0.103597	0.434201	-0.273182	0.317843	-3.06393	NaN	NaN	1.22377	1.00214	-0.34429	-1.40721	0.272593	0.496074	-0.366453	-1.10523	-0.320279	0.604121	1.00768	NaN	0.53209	0.634596	NaN	-0.409856	-0.927927	-0.370147	-0.605634	NaN	2.02628	-0.269488	-0.287034	-1.86341	-0.0543179	-0.804181	-1.14956	0.836837	-0.827268	-0.896529	0.699239
bendamustine	-1.68637	0.26115	0.145837	-0.860446	0.286775	-0.297677	0.418844	NaN	0.16062	NaN	NaN	-0.137026	-0.0394535	3.12428	-0.260225	0.881083	0.189202	0.0650186	1.0102	0.592307	0.250309	-0.198133	-1.14528	-0.533232	0.0807879	-1.47841	0.222712	0.047278	1.36303	NaN	0.00101566	-0.107459	NaN	-0.258254	-0.272052	-0.603208	-0.409048	NaN	-1.4587	-0.685998	0.0384078	-1.64399	-1.47348	NaN	-1.03292	-0.130127	-0.398207	-0.800326	-0.781599
BRD-K02251932	0.163504	0.41084	0.613536	0.32759	0.835535	0.437384	0.206335	0.500123	1.64873	NaN	0.267265	0.373438	-1.30966	-1.35912	0.390329	-0.198452	NaN	0.54959	0.328797	0.281743	-0.168289	NaN	0.49409	1.54859	0.295014	-0.438549	-0.527832	0.332417	-1.44358	-0.78482	NaN	-4.17514	-0.64969	-4.83752	0.117656	-0.374604	-0.59419	NaN	1.60409	-0.0162675	-0.384256	0.46634	-0.719668	NaN	1.38209	0.203319	-1.05749	0.191254	-1.7621
BRD-K64610608	-0.805739	-0.633052	0.476805	0.461283	-0.336184	-0.419618	-0.384692	-0.7485	0.586433	NaN	-1.10261	1.96987	0.545686	-1.37716	-0.440961	-0.691261	-0.336184	0.284715	1.06957	0.837703	0.159565	2.37831	-0.164467	0.387551	-0.720365	-0.102377	-0.234318	0.288595	3.0904	-2.40261	-0.336184	-0.591335	-0.464245	-3.3068	-0.455513	-0.345886	-0.708724	NaN	0.176057	-0.680589	-0.472006	-0.612678	-0.486558	NaN	-0.516633	0.00191464	-0.491409	-0.270214	-0.0189437
BRD-K90370028	-0.10896	0.193287	1.75973	-0.874929	NaN	NaN	NaN	-0.931514	NaN	NaN	3.57183	NaN	NaN	1.13315	0.571441	0.924753	NaN	NaN	NaN	NaN	0.586623	NaN	-0.347722	NaN	NaN	-0.184867	NaN	NaN	NaN	-1.76511	NaN	-3.17836	0.0580349	-4.5019	0.565921	0.127041	0.494154	NaN	NaN	-0.0689366	0.305077	-0.113101	0.633547	NaN	NaN	0.124971	0.565921	NaN	NaN
brefeldin A	NaN	1.73801	0.023764	1.45989	-0.749386	-0.0183331	-1.04257	-0.359083	-0.723449	-1.01706	0.747406	0.617945	1.90854	-1.70316	0.388085	-1.34517	NaN	0.254428	1.97952	1.13579	0.588035	0.613927	0.223402	0.746067	-0.715101	-1.65012	0.671069	3.12502	-0.429126	0.0453259	-0.227033	0.312507	NaN	0.0238979	-0.572738	-0.928265	0.170591	NaN	0.507055	0.663926	0.760352	2.47995	1.00677	-0.122527	0.183537	2.23375	-0.309129	0.555	2.17728
CHM-1	-1.75872	-0.0843845	0.832616	0.242859	0.913168	-1.13084	-0.865453	-0.341145	-0.561944	-2.80503	NaN	1.65324	-0.643934	2.50263	0.613974	-1.81913	NaN	NaN	2.1718	NaN	0.793778	0.823266	-0.616604	0.62692	-0.974774	-0.825896	-0.467726	2.62634	-0.118907	-0.442554	2.55801	-0.420977	NaN	-0.0944535	-0.0110245	-0.872645	1.07643	-0.0189358	0.72761	0.861384	0.132099	0.67223	-0.664072	-1.16177	0.435609	0.816074	-0.989877	-1.14739	0.918202
Compound 1541A	-1.53548	0.036198	-1.84311	0.036198	0.036198	-1.62889	0.440286	0.036198	1.46269	-1.16287	NaN	-0.309003	-0.204427	0.036198	0.036198	-0.597347	0.036198	0.00776973	0.181385	-1.43497	1.97947	0.328603	0.637253	0.924582	0.848435	-1.80555	0.036198	0.66162	0.036198	NaN	-0.806497	0.501203	NaN	-0.645065	0.053458	NaN	-0.0896987	NaN	0.0950852	-1.07758	0.587504	-0.252146	0.11133	NaN	0.581412	0.00929268	NaN	-0.123203	-0.354691
istradefylline	-0.400283	0.466318	0.73554	1.18692	NaN	NaN	NaN	-0.297148	NaN	-0.260984	1.92494	NaN	NaN	-0.289111	-0.644056	-2.74024	NaN	NaN	NaN	NaN	-1.72764	1.67313	0.226563	NaN	NaN	-0.207407	NaN	NaN	NaN	-1.94061	NaN	-0.210086	-0.289111	-2.71345	-0.609231	-0.131061	-0.645395	4.74708	NaN	-0.180619	0.0176142	0.471675	0.0269901	NaN	NaN	0.921048	-0.40564	NaN	NaN
KH-CB19	NaN	-0.030183	1.14272	-0.500057	NaN	NaN	0.68117	-0.482213	NaN	2.16216	-0.735588	-0.0266144	NaN	-1.06985	-0.0313726	-0.195531	NaN	NaN	NaN	NaN	-0.671352	2.85448	1.85645	NaN	NaN	-0.739157	NaN	NaN	NaN	-0.408461	0.318356	0.0233469	NaN	NaN	0.511064	0.0233469	-0.112262	NaN	0.313598	-0.315676	-0.350173	-0.208616	-2.88749	NaN	NaN	0.679386	-1.94655	NaN	0.496789
Ko-143	-1.49068	-0.0647434	-1.93347	0.614126	2.82596	-1.08987	-0.229477	-0.256758	1.23214	-1.98908	NaN	-0.523269	-0.684855	-0.548451	-0.764598	NaN	-0.984942	0.515496	0.0443794	-0.684855	-1.01327	-1.3312	-0.567338	2.35904	0.0622168	-1.18745	0.584747	1.03488	2.30553	1.77565	0.638259	0.691771	NaN	-0.43723	-0.632392	NaN	-0.339649	NaN	0.0538227	-0.230526	0.628816	0.400078	-0.601963	-9.93333	0.154551	0.695444	-0.30922	0.116778	1.24053
narciclasine	-0.510545	0.648489	1.40452	0.428062	0.694295	-0.587834	-0.965524	-0.294295	0.877819	-2.01738	0.305862	NaN	0.377232	1.66563	1.61042	0.156854	NaN	-0.945779	1.15982	-0.979201	1.33936	-0.312598	3.88e-05	0.699418	-0.768273	-0.458571	1.23243	4.11559	0.25737	-0.94558	-0.418733	0.568962	NaN	-0.0224914	-0.509053	-1.22947	0.877321	NaN	NaN	0.846983	0.0132186	1.35777	0.894231	-1.63511	-0.000458586	1.15659	-1.66923	-0.155633	0.398469
necrostatin-7	-0.650383	-0.317127	1.27242	1.0262	3.17233	-0.929814	0.425542	0.175313	-0.407598	-0.231236	0.152409	0.509714	0.227993	-0.451116	0.388322	1.50719	NaN	0.407791	-0.365226	1.12355	-0.740854	-2.30407	-0.0892302	0.388322	0.0149839	3.21355	-0.0308245	0.250897	0.755935	-0.983639	0.912828	1.74654	0.273801	-0.856521	1.05369	0.170732	-0.0903754	NaN	0.0733896	-0.0949562	0.607057	0.272656	0.386032	NaN	1.44993	0.276664	-1.08213	-0.635495	-0.71795
omacetaxine mepesuccinate	-1.17828	0.148086	1.32489	0.057361	NaN	NaN	-0.847465	-1.77218	NaN	-2.35883	-0.655996	0.792733	NaN	1.24443	0.00888068	0.573326	NaN	NaN	NaN	NaN	-0.507273	NaN	-0.404899	NaN	NaN	-1.05897	NaN	NaN	NaN	-0.65338	0.661385	1.29685	0.231751	-0.0256139	-1.07901	-0.0373123	1.25267	NaN	0.273115	1.19087	-1.89094	0.568834	0.00405176	-2.32532	NaN	0.12881	-1.52356	NaN	2.3506
palmostatin B	-0.344024	-0.308366	0.759279	NaN	NaN	NaN	0.324041	-0.374439	NaN	-0.743605	0.964838	-0.287391	NaN	2.99945	1.37491	0.594623	NaN	NaN	NaN	NaN	NaN	1.31722	-0.287391	NaN	NaN	-1.18514	NaN	NaN	NaN	-1.09599	-0.454145	-0.9607	-0.637679	0.28209	0.06919	-1.02363	-0.872603	NaN	-0.0587597	-0.287391	-0.590485	-0.447852	-0.0147114	NaN	NaN	2.75246	0.838986	NaN	0.947009
PF-184	-0.994423	2.45329	1.59712	-0.882123	1.2487	-1.10672	-0.377731	-0.487632	0.75055	-1.34476	-0.398368	0.190009	-1.1288	3.19524	1.11912	0.35222	NaN	0.0748288	0.309028	0.220723	0.372376	-0.789019	-0.787099	2.24501	0.187129	0.211125	1.21223	NaN	0.0268373	-2.05504	0.0306766	0.128579	NaN	-1.32748	-1.90338	-1.03282	0.206326	NaN	4.19826	-0.0989006	-0.741027	-1.04241	0.200567	-0.818774	NaN	1.12776	-1.76325	-1.01938	-0.308144
PI-103	-0.594031	-0.173261	0.394512	-0.676587	-0.0528885	-0.7666	-0.807345	-1.35195	1.0523	-0.988702	-0.271263	1.23765	-0.434245	-1.55903	0.439785	-0.698424	-1.22279	2.10529	0.171877	0.985721	-0.465669	-1.32846	-0.470463	0.0387222	0.29651	-1.79003	-0.156749	1.6206	1.31648	-0.884841	0.636855	-2.32872	-1.69959	-2.55722	-0.34796	-0.397494	0.0946473	NaN	1.63712	0.942579	-1.28702	0.961753	0.635789	NaN	0.561223	0.0152869	-0.473658	0.636322	0.389719
PRL-3 inhibitor I	-0.638436	0.903262	0.139576	-0.263756	NaN	1.53801	0.669638	-0.102864	-0.742024	NaN	-0.113884	1.29888	0.139576	-3.35156	-0.76186	-0.430158	NaN	0.139576	0.0370902	1.24598	0.139576	2.67638	1.31541	NaN	-0.501788	0.57156	-0.0422538	2.6334	0.76441	-1.0572	-0.597662	0.25198	-1.01752	-2.45233	0.0271722	-0.494074	-0.656068	NaN	0.0304782	-0.506196	-0.974546	-0.0642938	-0.977852	-0.0543758	-0.378364	0.382567	1.8069	-1.89692	0.139576
prochlorperazine	NaN	1.01887	-0.0401867	3.58514	-0.552523	NaN	0.266986	-1.06142	-0.0413329	-2.42078	0.934055	-0.413837	-0.588054	1.00053	0.562697	-1.22762	NaN	-0.554816	-0.196065	-0.0321636	NaN	-0.959413	1.67906	0.00107526	-0.238474	NaN	-0.160534	0.382749	-0.695794	NaN	0.415988	0.00565993	NaN	-0.29922	-0.615562	-0.376014	-0.0906181	NaN	0.476735	0.743791	-0.0631101	1.31687	0.161539	0.148931	0.0916224	2.68998	-0.316413	-0.188042	0.00909843
SB-525334	0.0633088	-0.818868	0.351814	NaN	2.91416	-0.470733	-0.0401672	0.269384	0.281661	-0.554039	NaN	0.157139	0.1396	-0.352349	-0.112074	-1.42657	NaN	0.964778	0.217646	0.522812	0.202738	-2.22456	2.43624	1.41639	0.587704	-0.128736	0.614011	-1.14771	-1.93957	-1.62475	0.176431	-1.64141	NaN	-1.40465	-1.30906	0.459674	-0.455825	NaN	-0.07349	-1.63615	-0.580347	0.203615	0.229046	NaN	-2.18247	2.1929	-1.63177	-0.0191213	0.177308
sildenafil	-0.873087	1.60262	0.621514	4.4192	2.81644	1.06618	0.122767	0.951462	1.11534	-1.51004	0.172478	-0.81409	-0.0132547	0.247863	1.23771	0.23366	-4.2851	0.0140589	0.403005	-0.290761	NaN	-3.14449	NaN	0.53411	-0.302779	0.0151514	0.316694	-0.465568	-0.414219	-2.38845	-0.497252	-1.58761	-0.32026	-3.20676	0.857503	-0.52238	-0.0504012	NaN	0.147349	0.4183	-0.496159	0.395357	0.491501	NaN	-1.45651	2.38925	-0.417496	-0.855606	-0.185877
skepinone-L	-0.224365	0.0432694	0.751328	0.569148	NaN	NaN	NaN	-0.107921	NaN	-1.41323	0.617041	NaN	NaN	0.555062	0.447069	-0.337054	NaN	NaN	NaN	NaN	-1.30429	-1.21602	0.811428	NaN	NaN	0.0498429	NaN	NaN	NaN	-2.71008	NaN	-2.85282	-2.38986	-0.848846	-1.03384	0.564453	-0.208401	-2.41521	NaN	0.75884	-1.69119	0.589808	-1.85459	NaN	NaN	0.637231	-1.33622	NaN	NaN
SR-II-138A	-0.376965	-0.176548	2.06497	0.623146	1.00966	-0.882457	-0.50741	-0.284006	1.21935	-1.85027	-0.40867	-0.42115	1.18631	0.26012	1.01379	1.00003	NaN	-0.879658	1.24046	-0.32241	0.165418	-0.13484	-0.835335	0.546889	-1.06181	-1.16858	1.12575	1.94017	0.240849	-0.21408	0.620944	0.232269	NaN	0.767631	-0.259458	-0.885439	0.972499	NaN	1.8328	2.03148	0.521102	1.66671	0.0754413	0.613235	0.929369	0.781878	-1.75111	0.191112	1.71534
temozolomide	-0.0673843	-0.0997282	-0.0673843	0.266836	-0.0673843	0.738517	0.67046	-1.44335	-1.26006	0.266836	0.242578	2.84761	0.495938	-0.456858	0.560626	0.215624	NaN	-0.0673843	0.252011	1.02692	-1.01209	1.14686	0.389473	NaN	-0.0983805	-1.9285	0.316699	1.06196	1.5269	-1.4137	1.11182	-0.615882	-0.304573	-1.02557	0.172499	-0.486507	-0.0539077	-1.1819	0.214277	-1.00266	-0.619925	-0.312659	-0.452815	NaN	-1.26276	0.167109	0.284355	-0.262795	0.729083
tivozanib	0.265662	0.115916	0.917185	2.51972	0.487215	1.26572	0.00799553	-0.983091	0.925942	-1.50888	-0.462923	0.000323649	0.0327247	-2.60402	0.467074	-0.561002	NaN	0.123798	0.676367	0.757807	0.265662	NaN	0.049363	0.85501	0.281424	-1.81326	0.615943	2.76755	0.455689	-4.59826	0.0581201	1.16676	0.223628	-0.228235	-0.186201	0.933823	0.340097	NaN	0.945208	-0.628431	-2.28088	0.519616	-1.5234	NaN	0.582666	-1.31454	-1.01111	0.440802	0.415407
XL765	-1.26632	-0.0264537	1.2335	0.246964	3.19429	2.12629	0.440588	-0.0231057	-0.391383	-0.600073	NaN	-1.0487	-0.466154	3.34719	0.296068	1.93099	NaN	-0.161489	0.126437	-0.459458	0.257008	1.71672	-0.0152938	-0.656988	-1.53974	0.621937	0.465698	2.19214	2.32159	-2.39235	-0.41147	0.184469	-1.59442	0.0449697	1.08284	-1.44934	0.123089	NaN	0.799379	0.769248	0.145409	-0.103457	-1.0978	NaN	0.165497	0.0985373	-0.24742	-0.359019	0.167729
YK 4-279	-0.787439	0.309556	NaN	-0.778719	1.0403	-0.834528	-0.855892	-0.818831	0.263339	-1.44843	-0.356663	0.151721	0.0619039	1.38388	0.868518	0.145617	NaN	-0.6235	1.13187	-1.31675	0.53192	-0.293878	-1.09003	-0.449969	-0.373232	-0.276438	0.3113	2.98228	0.381061	-1.50854	0.511864	0.933919	NaN	0.149977	-0.997594	NaN	0.862414	NaN	0.355773	0.621738	0.713299	0.695859	0.0950405	NaN	1.12227	0.409402	-2.2751	-0.988874	0.84759
SB-743921	-0.753818	-0.439885	-0.723604	-0.294539	NaN	-1.82661	-0.659255	-0.770319	-0.138851	-1.49812	NaN	-0.600396	-0.958981	0.793622	0.77776	-0.168193	0.4959	-0.825343	1.4933	-1.1407	0.312903	-0.0767095	-0.726219	0.394015	-0.600715	-1.05479	0.0409499	1.45292	0.171479	-0.920429	0.089321	0.552347	NaN	-0.335125	-1.64736	-1.31821	1.04213	0.0719481	0.0644237	0.251865	1.45002	1.27193	-0.496914	-1.5867	0.723142	0.574746	-1.05752	-0.748095	1.81781
avicin D	0.294634	-0.487393	0.416375	0.65281	NaN	NaN	NaN	0.0992074	NaN	NaN	-0.209887	NaN	NaN	0.468916	0.44649	-0.803215	NaN	NaN	NaN	NaN	0.117148	-0.560822	-0.531925	NaN	NaN	0.804666	NaN	NaN	NaN	-1.46222	NaN	0.209415	1.71388	-1.44479	0.395872	-0.492711	-0.291966	NaN	NaN	1.32559	-1.16485	0.386901	-0.463686	NaN	NaN	0.310653	-0.241604	NaN	NaN
BRD-A86708339	-0.0763343	0.989852	0.594946	0.239942	NaN	NaN	NaN	-1.46208	NaN	-0.930691	1.02917	NaN	NaN	-1.78499	-0.268799	-2.15642	NaN	NaN	NaN	NaN	0.432994	NaN	-0.691342	NaN	NaN	0.790932	NaN	NaN	NaN	-1.25465	NaN	-0.705132	-1.15062	-0.25413	-1.51067	-0.560959	0.893619	NaN	NaN	-1.32272	0.000534412	0.557979	-0.0164823	NaN	NaN	2.32743	-2.14228	NaN	NaN
cediranib	-0.142408	1.17964	0.153927	0.730558	NaN	NaN	NaN	-0.754935	NaN	-0.70911	0.619814	NaN	NaN	0.881781	0.543439	0.411311	NaN	NaN	NaN	NaN	1.46834	-0.26308	0.287583	NaN	NaN	-1.47385	NaN	NaN	NaN	-0.576982	NaN	0.0668596	0.0187433	-0.124078	-0.18365	0.432696	-0.0744342	NaN	NaN	0.814571	-2.88847	2.11142	-1.49593	NaN	NaN	0.00461395	-0.276064	NaN	NaN
crizotinib	-0.375241	1.7467	1.18911	0.580616	0.897592	-0.849063	-1.4296	0.192196	0.785911	-0.788296	0.725144	-0.457359	-0.103429	1.49623	0.647131	-0.174051	NaN	0.334261	0.909089	0.128965	1.49377	1.01584	0.654522	1.01256	-1.2112	-1.13483	0.872136	0.18809	-1.17425	0.888559	0.0419198	1.22442	NaN	0.599503	-0.757912	0.885274	0.929618	NaN	0.216832	2.03493	0.47222	1.36567	-0.318579	NaN	NaN	1.02241	-2.03567	0.678336	0.470577
doxorubicin	-0.675905	0.526367	0.478274	-0.0918596	NaN	-1.92132	-1.74237	-0.584878	0.595979	-3.37135	0.0219379	0.404285	0.375783	1.02387	0.845667	0.0717503	NaN	-0.983846	1.05617	-0.626718	1.18331	0.253962	-0.5347	1.33129	-0.853427	-0.809555	1.62776	2.36922	0.653764	-1.56794	0.775846	1.27553	NaN	-0.343371	-0.986712	-0.608794	1.11922	NaN	-0.102437	0.534287	-0.018183	0.0926965	-0.139379	-1.37917	-0.903708	0.486064	-1.86546	-1.42075	0.635006
ETP-46464	-1.61581	0.60912	-0.0414962	1.38243	NaN	NaN	-1.30057	-0.310174	NaN	-1.95087	-0.494537	0.532355	NaN	-0.512155	1.06531	-0.544874	NaN	NaN	NaN	NaN	3.19397	0.000596772	3.08134	NaN	NaN	-0.415884	NaN	NaN	NaN	-0.662539	0.0245721	-0.654988	NaN	-1.0105	0.140978	NaN	-0.184959	NaN	-0.786496	0.604086	-0.150981	1.0351	0.41469	NaN	NaN	2.05476	-1.69761	NaN	0.711683
fingolimod	-0.926288	-0.356852	0.563221	1.00222	1.35987	-0.118419	-0.0454859	-1.34565	1.87881	-1.58829	-1.35266	-0.119821	-0.311971	-0.0440834	-1.24747	-1.18295	NaN	-0.0735369	0.0274467	-0.111406	-0.558819	-1.33303	-1.30077	NaN	0.267283	-1.70751	0.696463	1.71752	NaN	0.521144	0.236427	NaN	-0.825304	-0.679439	-1.16472	-1.17454	0.0176288	NaN	1.28133	0.347228	-6.10997	2.08078	-0.185741	NaN	-0.328801	-0.439603	-1.45365	0.319177	1.32901
gossypol	0.338566	0.3651	1.50212	-1.06183	3.93242	1.3724	1.43775	1.07562	-0.794524	-1.88831	-1.11195	0.786692	1.00486	-1.32815	-0.382759	-0.449585	NaN	0.476149	-0.0584576	0.465339	-0.272693	-1.66424	0.0555394	1.16996	-0.294313	-0.790593	1.12279	0.411288	0.111555	-1.04021	1.06481	0.249138	-1.50504	-0.438775	0.106641	-0.524273	0.148899	NaN	1.57877	-0.303158	-0.305123	-1.98363	-1.04414	NaN	1.0766	0.655989	-2.20475	-0.711975	1.52964
GSK461364	-0.40313	-0.21851	1.52249	-0.380762	NaN	-0.640284	-1.35802	NaN	1.56148	-1.76859	NaN	0.00869138	-1.03617	NaN	1.37337	1.01323	NaN	-0.888758	1.28273	-0.392801	0.875736	1.54267	-0.771481	0.22635	-0.74217	-1.04923	-0.0838239	2.00986	0.284698	-0.546743	0.00975163	0.764239	NaN	-0.0716482	-1.79643	-0.682454	1.30565	NaN	2.05603	1.44656	-0.300183	0.0884837	-0.531625	-1.47904	0.0667999	1.22134	-1.32736	-1.60904	0.380634
isonicotinohydroxamic acid	-0.365963	0.944011	-0.455097	1.67712	NaN	NaN	-0.538223	-0.604322	NaN	-0.697463	0.103745	2.48734	NaN	0.763739	1.36064	0.448264	NaN	NaN	NaN	NaN	NaN	0.174852	NaN	NaN	NaN	-1.68595	NaN	NaN	NaN	NaN	1.28252	-0.624352	NaN	NaN	-0.344931	1.83936	-0.494156	NaN	0.637549	-0.494156	-0.365963	-0.43707	-0.187695	NaN	NaN	1.63455	-1.37348	NaN	0.0676902
MLN2480	-0.669064	1.33517	1.44642	1.58043	NaN	NaN	NaN	0.357494	NaN	-3.56863	0.781434	NaN	NaN	1.35287	0.743507	0.671024	NaN	NaN	NaN	NaN	0.478017	-0.162528	0.344009	NaN	NaN	-1.61387	NaN	NaN	NaN	-1.00367	NaN	-1.84143	-0.64378	0.33558	0.681138	0.538701	0.671867	-1.65011	NaN	0.679452	-1.78918	0.688723	0.237813	NaN	NaN	1.18009	0.522687	NaN	NaN
neuronal differentiation inducer III	-1.4274	0.6544	-2.19328	0.0938831	0.300855	-1.40485	0.634669	-1.02473	0.531183	-1.73182	NaN	0.282333	0.919357	0.794529	-1.4121	-1.50942	NaN	1.4243	1.20686	1.55235	-0.103425	-2.17637	-0.400596	-0.245165	0.857345	-1.34929	0.374141	1.98482	-0.925677	-1.15681	2.48252	-0.583408	NaN	-1.99597	-0.395764	NaN	-0.0591315	0.03912	0.634266	0.0214025	0.106769	0.64232	0.174417	-1.367	0.0407306	1.6647	0.301661	-0.90796	1.02808
NSC23766	-0.722425	0.362516	-1.41541	-1.23128	0.522201	NaN	-1.07121	-1.85321	0.867549	0.242562	0.0523148	-0.622335	-1.11744	-0.55892	-0.150921	-0.165437	-3.22016	-0.992132	-0.302965	-1.47883	-0.250246	-0.881346	0.120315	-0.633032	-0.297617	-3.02594	-0.136404	-0.959278	-1.08611	NaN	-0.274696	-0.505437	NaN	0.619999	-2.17334	1.70036	0.660493	NaN	-0.594066	0.301393	0.848448	0.982155	-1.66525	-7.53784	NaN	-0.0645838	0.825527	1.07537	0.9302
OSI-930	-0.549267	-0.433734	NaN	0.680327	0.116419	0.754598	0.0875362	-0.67947	0.374075	NaN	NaN	0.852708	0.800444	-0.320953	0.048567	-0.270522	NaN	0.569379	0.857293	2.16116	-0.0449592	-0.481414	NaN	1.08469	-1.0389	NaN	-0.314534	NaN	0.30989	-0.574024	-0.344793	-1.11226	NaN	-2.42071	NaN	NaN	-0.718897	NaN	NaN	0.474019	0.719755	0.634481	-0.164159	0.511613	0.164099	0.616142	NaN	-0.885777	0.450179
pitstop2	-1.28011	0.622503	0.409269	NaN	NaN	NaN	-0.308469	-0.32056	NaN	-1.20207	1.30617	0.477416	NaN	0.740111	1.99093	0.935758	NaN	NaN	NaN	NaN	NaN	0.678559	NaN	NaN	NaN	-0.683276	NaN	NaN	NaN	-0.485431	-0.177671	-3.01345	-0.980044	-0.450258	0.109204	-1.31858	-0.701961	NaN	0.870908	0.560951	-0.762414	-0.017197	0.0465532	NaN	NaN	1.20175	-1.05588	NaN	0.377394
Repligen 136	-0.228576	0.372749	-0.675834	0.890971	1.13094	NaN	-0.0717085	0.394224	-2.34255	0.291514	0.038472	0.166394	0.341935	-0.505895	0.289646	1.0357	-0.645021	-0.26219	-1.78137	-0.414389	-0.490955	-1.2893	0.436242	0.382086	0.592176	1.07585	0.532417	-0.624479	-0.325684	-0.328485	0.329797	-1.11656	NaN	-0.239781	1.4372	-3.35938	0.1804	NaN	0.763983	0.176665	0.0926286	0.0338033	-0.0128833	NaN	-1.19966	0.581438	-2.26692	-0.879388	0.450248
SID 26681509	-1.13142	0.165645	0.869557	NaN	-0.418355	NaN	-1.09755	0.745068	0.575727	0.295626	NaN	-0.630718	-1.9763	-5.51188	1.12403	-1.37125	NaN	0.434761	NaN	0.455815	1.3309	-2.77998	NaN	NaN	-0.847659	-2.09346	0.263589	0.107978	0.225144	NaN	-0.881527	-1.65409	0.464968	-1.32365	-0.797314	-0.25359	-0.205991	-0.169377	0.669094	0.984893	-1.90948	-0.12727	0.233382	NaN	-1.32456	0.87505	-1.16529	-0.901665	0.858573
silmitasertib	-1.083	-1.30325	1.48411	0.0311295	-0.273156	1.79246	0.9101	-0.880371	0.00139987	-0.820056	-0.560499	1.94223	1.00633	0.0168979	-0.651987	-0.843775	NaN	-1.15823	0.129395	-1.04708	0.830132	0.587517	0.407928	-0.270445	0.917555	-0.470365	1.01175	2.78596	2.26752	-1.38525	NaN	-0.414116	NaN	-0.48663	0.388275	-1.86371	-0.0176646	NaN	1.8643	0.180222	-0.149137	0.376076	0.868083	NaN	-0.42767	1.06699	-1.32223	-1.01455	-0.191832
SZ4TA2	-0.100286	0.143237	0.316174	-0.154403	NaN	NaN	NaN	-0.337927	NaN	0.0726506	4.10667	NaN	NaN	0.0502982	0.537345	0.316174	NaN	NaN	NaN	NaN	-1.01085	3.35963	0.316174	NaN	NaN	-1.01438	NaN	NaN	NaN	-1.00497	NaN	-2.4814	-0.980264	-0.122639	-0.248518	1.2785	-0.113227	NaN	NaN	0.451465	-1.90495	0.0820621	-1.7826	NaN	NaN	0.831455	-0.194401	NaN	NaN
thalidomide	-0.273227	0.234971	1.19857	-0.845225	NaN	NaN	NaN	-0.480026	NaN	NaN	3.05206	NaN	NaN	0.359271	0.237171	0.029272	NaN	NaN	NaN	NaN	-0.0972275	NaN	-0.0928275	NaN	NaN	-0.255627	NaN	NaN	NaN	-2.61952	NaN	-3.10242	-0.603226	0.925769	0.370271	0.830069	-1.31602	-2.91432	NaN	0.715669	-0.830925	-0.0378278	-0.395326	NaN	NaN	0.364221	0.247071	NaN	NaN
WZ4002	-2.63554	0.906676	-0.979607	-0.607723	NaN	NaN	0.470992	-1.18947	NaN	-0.293762	NaN	-0.0184172	NaN	-1.27174	0.979709	-0.330699	NaN	NaN	NaN	NaN	-0.0998455	-3.90952	0.0479007	NaN	NaN	NaN	NaN	NaN	NaN	NaN	0.233423	-1.88203	NaN	0.19145	-1.08286	-2.14227	0.460079	NaN	-0.623673	NaN	-0.216531	1.35411	-0.728606	NaN	NaN	1.34194	-1.13155	NaN	1.1518
MK-1775	-0.622904	-0.152471	-0.28511	-0.555965	0.469195	-2.02956	-0.948954	-1.4315	1.88979	-1.13927	0.375605	-0.339653	-1.10189	0.136979	1.44539	1.64621	-0.529313	-1.49516	0.379943	-1.26664	0.499566	NaN	0.401017	-0.920659	NaN	-2.43634	0.543572	1.58423	0.697284	-1.59569	0.913597	1.33878	1.32143	0.343375	-0.666291	0.145036	1.40262	NaN	1.46646	1.4956	0.480972	0.320442	0.021075	-5.04901	0.661955	0.894693	-0.79769	NaN	0.815048
bardoxolone methyl	-0.839643	-0.400745	1.73149	0.236875	0.0658929	2.50511	0.429047	-1.04337	0.645029	NaN	-0.332475	0.748666	2.24929	0.286113	0.737262	NaN	NaN	-0.815987	-0.187383	-0.480033	0.37249	-0.150089	-0.107786	0.0970226	-0.707804	NaN	-0.287322	0.254675	1.22293	-0.437191	-0.0736514	-0.413227	-0.320146	-1.55986	-1.01078	-0.781313	-0.31167	NaN	0.513036	-0.0917591	0.0849252	NaN	0.0274431	NaN	0.417258	1.16514	-0.779695	-0.769216	0.897765
BCL-LZH-4	-0.123625	-0.413972	2.50933	-0.668912	NaN	NaN	NaN	0.0647475	NaN	-0.575434	-0.636336	NaN	NaN	0.226209	-0.300666	-2.6192	NaN	NaN	NaN	NaN	-0.24118	-4.38111	0.22196	NaN	NaN	-0.785051	NaN	NaN	NaN	0.838064	NaN	-1.43798	-0.561271	-1.52154	0.258785	0.348014	0.285695	3.1311	NaN	-0.854451	-0.334658	0.108654	1.08309	NaN	NaN	-0.134955	-0.0372283	NaN	NaN
belinostat	-0.457309	0.554608	-0.761009	0.756105	NaN	NaN	NaN	-0.654859	NaN	-1.90823	-1.6325	NaN	NaN	-0.103062	-1.15147	-0.0604775	NaN	NaN	NaN	NaN	0.198007	-0.703399	-0.159287	NaN	NaN	-0.217244	NaN	NaN	NaN	-0.539778	NaN	-0.297012	-0.105139	-1.91501	0.722176	-0.797846	0.164077	NaN	NaN	0.199391	0.544914	1.04485	0.539374	NaN	NaN	1.74247	-3.14809	NaN	NaN
bortezomib	0.314073	0.452094	1.70891	-0.816601	NaN	1.48588	0.557666	0.0261489	-0.312962	-1.57709	-0.408023	0.45118	0.619364	-0.345868	1.01972	-1.44272	NaN	0.214442	-0.447327	-0.788266	-1.55606	NaN	-2.00212	0.706199	-0.642018	-1.08259	-0.0670838	1.8451	2.00871	0.601084	-0.139293	1.89354	2.46299	0.238207	-1.45095	-0.717884	-0.100903	NaN	3.81213	0.441126	0.507851	-0.0104129	-1.1027	NaN	1.11112	0.804002	-0.982957	-0.843108	1.05171
BRD-A05715709	-2.76676	-0.361059	2.33709	0.0187198	NaN	NaN	NaN	-0.54764	NaN	3.0199	-0.100375	NaN	NaN	-1.96619	1.36581	0.424964	NaN	NaN	NaN	NaN	-0.148012	-0.0950814	1.26524	NaN	NaN	0.0716506	NaN	NaN	NaN	-0.498679	NaN	-0.297542	NaN	-0.771273	0.108702	NaN	-0.18771	NaN	NaN	0.262202	2.22064	0.22912	-0.795091	NaN	NaN	1.01117	-0.275046	NaN	NaN
BRD-A94377914	NaN	NaN	NaN	NaN	0.347708	-1.53508	-0.54581	NaN	0.610312	NaN	NaN	-0.849653	0.682362	NaN	NaN	NaN	-0.118723	0.878604	0.583767	-0.898951	NaN	NaN	NaN	1.02081	1.2891	NaN	1.01986	2.79931	-0.799408	NaN	-0.166124	NaN	NaN	NaN	NaN	NaN	NaN	NaN	0.310734	NaN	NaN	NaN	NaN	NaN	-1.90197	NaN	NaN	0.343915	1.23791
cyanoquinoline 11	NaN	NaN	NaN	NaN	1.85941	0.228555	-0.656842	NaN	-0.501648	NaN	NaN	-0.608968	-0.317519	NaN	NaN	NaN	NaN	0.012861	-0.297528	-0.787837	NaN	NaN	NaN	-0.142859	-0.0218605	NaN	0.857749	0.941923	0.132808	NaN	-0.709976	NaN	NaN	NaN	NaN	NaN	NaN	NaN	-1.44754	NaN	NaN	NaN	NaN	NaN	1.32175	NaN	NaN	-0.163903	1.27756
dexamethasone	-1.69346	0.421326	2.51985	-1.23237	-1.90405	-0.201582	0.106917	-0.851091	-0.701829	-0.701829	-0.336804	1.08635	1.09374	-0.149119	-1.16144	0.253592	NaN	0.226252	1.72182	0.870588	-0.484587	-1.98459	-0.0205469	NaN	-0.347149	NaN	0.90384	0.820342	1.27625	0.334873	NaN	-0.231877	NaN	-1.43484	-0.0678376	NaN	-0.423996	NaN	-0.186065	-0.147641	0.215168	-0.662667	-1.60257	NaN	NaN	-1.02732	-0.576952	-0.27769	NaN
ELCPK	NaN	NaN	NaN	NaN	1.27236	-0.244306	-0.375473	NaN	0.307853	NaN	NaN	0.407603	-0.372331	NaN	NaN	NaN	0.35655	-0.455587	1.32263	-2.1694	NaN	NaN	NaN	-0.170475	-0.593823	NaN	0.0596564	2.24944	0.370688	NaN	NaN	NaN	NaN	NaN	NaN	NaN	NaN	NaN	0.0313809	NaN	NaN	NaN	NaN	NaN	-0.0848631	NaN	NaN	-1.34862	1.14827
MI-2	-1.8962	0.0646241	3.38231	0.160894	NaN	NaN	NaN	0.195406	NaN	0.199039	2.00274	NaN	NaN	0.0955031	-0.128824	-0.504822	NaN	NaN	NaN	NaN	-0.838134	-0.201481	0.776659	NaN	NaN	-0.315007	NaN	NaN	NaN	0.110943	NaN	0.200855	NaN	-0.975273	-0.503006	NaN	-0.41945	-2.58643	NaN	-0.405827	0.869296	0.0927785	-0.720067	NaN	NaN	1.47598	0.102769	NaN	NaN
ML031	NaN	-0.887901	NaN	0.0726635	0.254695	1.60919	0.435792	0.436726	0.194951	-0.272729	-0.859897	0.508605	0.775584	0.256562	-0.395017	-3.52595	NaN	0.932411	0.604755	0.853998	-0.578915	NaN	0.368581	0.888537	0.0157204	0.288301	0.446061	0.896938	0.804522	NaN	-0.251259	NaN	NaN	NaN	-0.8795	NaN	NaN	NaN	1.86497	-0.968182	NaN	-3.17403	0.449795	0.291101	-0.251259	0.677567	-1.79059	-0.503302	0.853064
niclosamide	0.357558	-1.22122	0.681713	-0.329465	NaN	1.43567	0.968465	-0.219882	-0.171325	-1.29405	-0.280907	0.385118	0.460579	-0.57094	-0.675929	-0.655588	NaN	1.27293	0.200075	1.20207	0.483545	NaN	1.24341	0.591816	NaN	NaN	-0.695615	NaN	0.368057	NaN	0.0399659	0.117396	NaN	-0.591282	-0.308467	0.317531	-0.170669	NaN	1.91402	-0.88722	-0.17395	-1.02305	-0.170013	0.833291	NaN	1.22011	-1.51696	-1.00205	-0.0197467
RO4929097	0.079348	0.335748	NaN	0.0504579	NaN	NaN	NaN	0.326118	NaN	0.145555	-2.65558	NaN	NaN	0.363434	1.03994	3.05142	NaN	NaN	NaN	NaN	1.17597	-1.4121	0.079348	NaN	NaN	1.07245	NaN	NaN	NaN	1.01226	NaN	1.27468	0.00130359	0.338155	-0.340763	NaN	-0.232425	-3.5247	NaN	2.65538	-0.549012	0.17926	-1.02329	NaN	NaN	-0.058482	-0.685037	NaN	NaN
SKI-II	-2.65858	0.442783	0.341387	0.139947	0.819976	NaN	-0.0669012	0.250806	0.0912765	-0.982169	-0.437335	0.0371986	-0.164241	3.76857	0.194024	-0.0614935	NaN	-0.126387	-1.33097	-1.73926	-0.534675	0.108852	0.0872207	1.80284	1.05521	0.318403	1.74471	-0.348106	0.306236	-0.10746	0.41304	-0.790193	NaN	0.0669415	-2.40847	NaN	-0.172353	NaN	3.17507	-0.921331	1.39861	0.0480142	0.241343	NaN	-1.87716	-0.0952921	-2.49905	-0.118275	0.615832
teniposide	NaN	NaN	NaN	NaN	1.18917	-2.06069	-1.23282	NaN	0.678586	NaN	NaN	0.824238	0.467844	NaN	NaN	NaN	NaN	-0.242277	1.01364	-0.131303	NaN	NaN	NaN	0.729804	-0.726396	NaN	0.589488	1.79418	1.22385	NaN	NaN	NaN	NaN	NaN	NaN	NaN	NaN	NaN	0.396885	NaN	NaN	NaN	NaN	NaN	0.568147	NaN	NaN	-1.07329	0.47478
tipifarnib-P2	NaN	NaN	NaN	NaN	1.01246	-2.6991	-0.0951989	NaN	0.89648	NaN	NaN	0.101028	-0.267996	NaN	NaN	NaN	0.0688118	1.14777	0.665108	-0.437279	NaN	NaN	NaN	-0.061811	0.273825	NaN	1.10852	1.38441	0.00906505	NaN	0.703182	NaN	NaN	NaN	NaN	NaN	NaN	NaN	-0.22055	NaN	NaN	NaN	NaN	NaN	0.0857987	NaN	NaN	-0.0495102	0.7641
tivantinib	-1.03085	0.60885	1.1795	-0.135363	NaN	NaN	NaN	-0.501391	NaN	-1.7831	0.331289	NaN	NaN	1.56512	0.963397	-0.12861	NaN	NaN	NaN	NaN	-0.0664795	0.0881709	-0.516924	NaN	NaN	0.01456	NaN	NaN	NaN	-1.01667	NaN	-0.791108	0.130717	-0.279208	-0.716821	-0.838381	0.878306	-0.984927	NaN	1.13223	-0.6216	1.16937	-0.27313	NaN	NaN	1.26662	-2.17013	NaN	NaN
UNC0638	NaN	0.539224	-1.10203	1.29521	NaN	-1.25357	0.385116	-1.94448	0.189912	NaN	NaN	0.222446	-0.210769	0.189056	0.314055	-1.70305	NaN	1.30291	0.327753	0.55121	0.999835	0.361999	0.988705	NaN	0.634257	NaN	0.797783	-0.937645	-0.543813	2.31232	0.165084	0.597442	NaN	-0.719325	-2.12941	NaN	0.0332355	NaN	-0.45991	0.0623448	-0.179947	0.0794679	-0.297241	-3.89883	-1.45391	1.18048	0.420218	0.513539	0.438197
avrainvillamide	0.125638	0.594382	-1.5145	-0.691636	NaN	NaN	-0.4335	-1.07558	NaN	-2.83686	-0.230347	-0.47264	NaN	0.00109993	-0.0989491	-1.42877	NaN	NaN	NaN	NaN	-0.382246	NaN	0.312949	NaN	NaN	2.65947	NaN	NaN	NaN	NaN	-1.0821	0.202985	0.493737	-0.274146	0.0408354	-0.666474	-0.633858	NaN	-0.0691284	-0.4335	1.46664	0.6475	-0.0933577	-8.2715	NaN	0.285924	-1.37751	NaN	-0.601242
BRD-A02303741	-0.176136	1.10802	3.61	2.87205	0.584615	2.36626	0.14879	-0.230031	0.206312	-1.29446	1.14533	-1.09235	-0.176136	-0.0952929	1.52571	-0.237286	-0.170953	-0.180281	0.359706	-0.04658	NaN	0.278864	NaN	NaN	-0.449757	-0.870553	-0.329529	-0.881954	1.61588	0.506881	-0.213448	2.02113	NaN	-0.468413	-0.729597	NaN	-0.176136	NaN	-1.95053	-0.258015	1.03443	-0.474632	-0.690212	-0.176136	-1.51004	1.94028	-0.293254	-0.840496	-0.129496
BRD-K48477130	-0.809803	0.105043	0.899548	-0.250803	NaN	NaN	NaN	0.370309	NaN	1.50772	-0.660995	NaN	NaN	-1.6276	1.18164	-0.389259	NaN	NaN	NaN	NaN	-0.346557	-4.06417	0.634282	NaN	NaN	-1.2627	NaN	NaN	NaN	-1.51244	NaN	-1.96274	-1.72724	-2.35741	0.777914	-0.736046	-0.772278	NaN	NaN	-0.461722	-0.768396	-0.244333	-1.67548	NaN	NaN	0.416893	-0.0722331	NaN	NaN
CIL41	NaN	NaN	NaN	NaN	0.0362989	0.432625	0.423139	NaN	0.720384	NaN	NaN	0.2703	0.321949	NaN	NaN	NaN	NaN	0.47268	0.0405151	0.396787	NaN	NaN	NaN	0.330382	0.437896	NaN	0.602329	0.675059	1.10933	NaN	-0.0185122	NaN	NaN	NaN	NaN	NaN	NaN	NaN	0.164894	NaN	NaN	NaN	NaN	NaN	0.0963803	NaN	NaN	-1.98117	0.520112
cyclophosphamide	NaN	NaN	NaN	NaN	0.191727	1.76894	0.560189	NaN	-0.158396	NaN	NaN	-0.297333	0.178389	NaN	NaN	NaN	NaN	0.504058	-0.409595	0.727469	NaN	NaN	NaN	0.908644	0.178389	NaN	0.719689	NaN	-0.180626	NaN	0.0350051	NaN	NaN	NaN	NaN	NaN	NaN	NaN	-0.627449	NaN	NaN	NaN	NaN	0.372901	NaN	NaN	NaN	-0.348462	-0.683024
FQI-1	NaN	NaN	NaN	NaN	1.32302	-0.482244	-0.187748	NaN	0.0937133	NaN	NaN	0.436681	-0.554748	NaN	NaN	NaN	NaN	-1.12745	0.731584	-0.969404	NaN	NaN	NaN	-0.200375	-0.360046	NaN	-0.307094	2.88878	-0.264732	NaN	0.750321	NaN	NaN	NaN	NaN	NaN	NaN	NaN	0.656636	NaN	NaN	NaN	NaN	NaN	0.509999	NaN	NaN	-0.859426	0.434237
JW-74	-0.151455	-0.151455	-2.04796	-0.319486	NaN	NaN	-1.01518	0.619031	NaN	NaN	-0.169897	-0.143258	NaN	0.3885	0.509401	0.7553	NaN	NaN	NaN	NaN	-0.140184	NaN	0.226616	NaN	NaN	NaN	NaN	NaN	NaN	3.19585	0.0995679	0.843414	-0.255962	0.386451	0.443827	-0.723171	-0.855342	NaN	0.206124	0.535015	-1.83177	0.667186	-0.956776	NaN	NaN	0.451512	NaN	NaN	0.452024
MG-132	NaN	0.72189	NaN	-0.626969	NaN	NaN	NaN	-0.925636	NaN	-1.83499	-0.51163	NaN	NaN	-0.227532	1.72109	-1.09075	NaN	NaN	NaN	NaN	-0.507988	NaN	-0.8795	NaN	NaN	-0.38415	NaN	NaN	NaN	NaN	NaN	NaN	NaN	NaN	-0.999696	NaN	NaN	NaN	NaN	1.60332	NaN	0.868795	-0.946276	NaN	NaN	0.937392	-1.63831	NaN	NaN
necrosulfonamide	-0.265648	0.214658	-0.0812371	-1.04269	NaN	NaN	0.184482	-0.342765	NaN	-1.01	-0.875041	0.0461739	NaN	0.238129	0.960683	-1.26817	NaN	NaN	NaN	NaN	-0.378809	-0.969761	-0.614352	NaN	NaN	-0.483588	NaN	NaN	NaN	-0.820556	NaN	-0.0326198	NaN	0.0076153	-1.15333	-0.67219	1.00427	NaN	0.83411	0.0151594	0.427569	0.166041	-0.295824	NaN	NaN	1.75113	-1.45845	NaN	0.863448
NSC632839	-1.01918	-0.618745	0.210283	0.133101	-0.71772	-1.07911	-0.714996	-0.557907	0.23026	-0.78673	-0.350877	0.558058	0.578942	-0.145663	1.35712	-0.401727	NaN	-0.932014	0.0686311	-1.12088	1.1619	-0.0984458	-0.0957217	1.1628	-1.06095	-0.288223	0.09678	1.63135	0.788696	-0.926566	1.74485	0.696078	NaN	-0.44622	0.0958719	-0.325453	-0.0966298	NaN	1.2527	1.04022	-0.310924	1.30173	0.807765	-8.09417	-0.0294358	-0.277781	-0.863912	-0.818511	1.67856
PF-4800567 hydrochloride	-1.03887	-0.0244439	2.13417	0.25341	NaN	NaN	NaN	-0.439915	NaN	0.574516	-0.846211	NaN	NaN	0.177394	0.370057	-2.60115	NaN	NaN	NaN	NaN	2.07126	-3.20011	0.370057	NaN	NaN	-1.43338	NaN	NaN	NaN	-1.87637	NaN	0.139385	-0.0309971	0.261274	0.373989	-0.230213	0.225887	0.503742	NaN	0.0908919	-0.552629	0.0948238	0.463112	NaN	NaN	-0.547387	0.450006	NaN	NaN
piperlongumine	-0.724464	-0.0866197	0.157743	-0.270373	3.04007	-0.485873	0.714293	0.100982	-0.302121	-1.91357	NaN	-0.790846	0.963947	1.76149	0.143312	-1.21126	NaN	0.191415	0.799435	-0.869734	-0.880317	NaN	-0.355034	0.590669	0.0798163	-0.854341	0.578162	NaN	0.225087	-2.82848	0.914882	-0.406023	0.24048	-1.04194	-0.5359	-0.989992	-0.540711	NaN	-0.305007	-0.482025	-5.92284	1.31125	0.433853	NaN	1.01782	1.46181	-0.355034	-0.00580684	0.328989
PL-DI	-0.733043	1.43058	-0.595852	0.0110289	1.55062	-1.20369	-1.05801	0.475955	0.402596	-0.407214	-0.249063	-0.297651	-0.173798	-0.108061	0.569321	-0.472951	-1.4573	-0.129021	NaN	-1.14843	-0.586325	-0.246205	-0.709225	0.150126	-0.190947	-0.720658	0.318756	0.184423	0.821791	-2.65772	0.691269	-0.8407	-0.0375597	-0.61967	-0.769246	-1.5117	-0.239536	NaN	-0.622528	-0.0470869	-0.723516	1.05806	-0.0232689	NaN	-0.407214	1.16001	NaN	-0.869282	0.606477
TW-37	0.504197	-0.729512	0.897726	0.374885	1.02704	1.93782	0.648887	-0.783334	0.349023	-2.43951	NaN	0.0288873	1.08995	0.418222	-1.14401	-1.95707	NaN	NaN	0.228098	NaN	0.76422	-0.74489	-0.408678	0.85369	-1.03287	-0.0724656	1.18501	2.78289	NaN	NaN	-0.0207407	-0.998621	NaN	-0.830166	0.166587	0.0260914	-0.263289	NaN	-0.0584859	-0.0780575	0.446182	0.300094	0.272833	-0.74489	0.736261	0.438493	-1.3558	-1.34462	0.930578
WZ8040	-0.288085	-0.224059	-1.58452	1.96936	NaN	-0.0574523	0.257172	-1.35182	2.03683	-0.994304	NaN	-0.189636	-0.145575	NaN	2.26747	-0.144886	NaN	0.116727	-1.47574	-0.952377	-0.235074	-2.85114	-0.744532	-0.449184	0.567666	NaN	0.531178	-0.0416178	2.28055	NaN	NaN	-1.06501	NaN	-0.195832	0.00375268	NaN	-0.0519446	-1.95938	0.583501	-1.42831	-0.145575	NaN	NaN	NaN	-0.825081	2.14492	-0.0829252	-0.0925636	0.679196
AT7867	-1.17776	0.210914	-0.0312776	-2.06304	0.426655	-2.47808	-1.56048	0.124122	1.41609	NaN	-0.38258	0.897814	-0.988473	-0.349516	1.13505	-1.8316	NaN	1.93767	0.866403	3.34288	0.207608	-0.275949	-0.414817	0.960635	-0.0800466	-2.12669	0.697778	NaN	1.6062	NaN	0.235712	0.0976711	NaN	0.0637807	-1.14222	-3.02272	0.105937	NaN	1.0747	-0.0610349	-0.499956	-1.85805	-0.557818	-0.628905	NaN	0.146027	-0.0354105	0.980473	1.11273
BRD-K26531177	-0.815843	0.17712	0.0493126	-0.27807	NaN	NaN	0.0404644	0.0434138	1.3441	-2.1353	NaN	0.316724	NaN	-0.298716	-0.657559	-0.35967	NaN	0.0227681	0.432734	-1.29168	-0.571043	-2.81534	0.251838	NaN	-0.0696463	-0.207285	1.30477	NaN	1.43061	-2.72636	0.125014	-2.63995	-0.471747	-2.86213	-0.412759	-0.925954	-0.259391	NaN	-0.348856	0.850565	-0.198437	0.281332	0.115182	-7.59021	NaN	NaN	-0.595622	-0.952499	1.13862
BRD-K34485477	NaN	NaN	NaN	NaN	-0.490058	-0.704364	-0.046371	NaN	0.880849	NaN	NaN	NaN	-0.606365	NaN	NaN	NaN	NaN	-0.046371	0.830235	0.67839	NaN	NaN	NaN	-0.0302173	-0.830362	NaN	-0.781901	0.778543	3.07882	NaN	NaN	NaN	NaN	NaN	NaN	NaN	NaN	NaN	NaN	NaN	NaN	NaN	NaN	NaN	1.54853	NaN	NaN	0.273472	NaN
fulvestrant	NaN	NaN	NaN	NaN	1.39429	0.666125	0.669933	NaN	-1.9248	NaN	NaN	NaN	0.504312	NaN	NaN	NaN	NaN	-0.514162	-0.377096	-0.811137	NaN	NaN	NaN	1.4771	0.444346	NaN	NaN	-0.681686	-4.41739	NaN	NaN	NaN	NaN	NaN	NaN	NaN	NaN	NaN	NaN	NaN	NaN	NaN	NaN	NaN	-1.83627	NaN	NaN	-0.0230101	NaN
HBX-41108	-1.11292	-0.713903	1.79173	-0.834963	NaN	NaN	-0.641426	0.183695	NaN	-1.007	-1.31602	0.181306	NaN	-0.690806	-1.7015	-0.930537	NaN	NaN	NaN	NaN	-0.669302	-1.17266	-0.576117	NaN	NaN	0.052281	NaN	NaN	NaN	-1.44425	1.03669	-0.793548	-1.40283	-0.543463	0.558823	-0.717885	0.0395378	-0.482136	-1.46575	0.401126	1.11634	1.39191	0.82404	NaN	NaN	0.457275	-0.404881	NaN	1.96854
LY-2183240	-0.355053	0.288657	1.16929	-0.917405	1.11654	-0.355053	-0.427023	-0.0591249	-0.169092	-2.22628	-0.0349858	0.998526	0.484452	1.12906	0.626605	-1.2634	NaN	0.458525	1.43035	0.261836	0.0740873	0.0624648	-0.324655	0.856373	-1.20082	NaN	0.492499	4.27966	0.241273	-1.28396	0.637333	0.475512	NaN	0.0696171	-0.339854	-0.861974	1.18985	NaN	1.7379	1.38118	-0.11992	-1.28039	-0.816378	-0.400649	1.01104	0.581903	-1.94555	-1.16148	-0.0546547
marinopyrrole A	0.287751	-1.64284	-1.5636	0.16504	NaN	NaN	-0.0733694	0.916205	NaN	-1.39251	0.478829	0.492853	NaN	0.0423293	-0.339827	-0.899037	NaN	NaN	NaN	NaN	1.00386	-1.02087	1.1739	NaN	NaN	-0.803498	NaN	NaN	NaN	-1.28452	0.548073	-0.142613	NaN	-0.201339	-1.30617	NaN	-0.138231	NaN	1.05645	-0.525646	0.776841	-0.778956	-1.09713	-7.63893	NaN	1.35446	NaN	NaN	0.506001
pifithrin-mu	-0.234522	-0.248406	0.0965602	-0.386179	2.29879	-0.479095	-0.0908749	0.100832	-0.698037	-1.41467	-0.172577	-0.542108	-0.229182	0.600659	0.146757	-0.97999	NaN	-0.0636407	1.72527	-0.740757	1.39632	-1.97858	-0.503659	0.0399559	0.201225	0.06452	0.614543	1.22758	-0.511135	-1.61118	-0.0251925	NaN	0.05384	-0.732213	-0.199278	-0.406471	0.215109	NaN	-0.507931	-0.457735	1.19127	0.0997643	0.897565	NaN	1.50312	1.19127	-0.686289	-0.656384	0.184137
SMER-3	-1.10231	-1.62271	-0.700895	NaN	0.553327	-1.1069	0.00119803	-0.113743	0.176227	NaN	-0.996767	-1.26997	1.06206	-0.402307	NaN	-1.34356	NaN	1.84905	-0.806249	1.28317	NaN	-1.00281	-2.13233	0.635774	1.14545	NaN	0.816126	-1.0646	1.45228	-1.02497	1.40965	-1.09495	NaN	-0.76957	-0.291753	-0.753221	-0.612312	NaN	-1.27132	-0.689137	1.03583	2.16713	NaN	NaN	-0.795147	1.51037	NaN	-0.755235	1.61296
temsirolimus	NaN	NaN	NaN	NaN	1.01752	-1.2209	-1.54023	NaN	-0.89605	NaN	NaN	-1.09698	-0.134601	NaN	NaN	NaN	-2.43587	0.908642	-0.0672954	-2.97922	NaN	NaN	NaN	1.11798	0.522127	NaN	0.941305	0.473627	-1.81928	NaN	0.311796	NaN	NaN	NaN	NaN	NaN	NaN	NaN	-1.60469	NaN	NaN	NaN	NaN	NaN	0.635953	NaN	NaN	-0.247438	0.923984
WP1130	-0.958257	0.183225	1.02585	0.724755	1.80332	0.156261	-0.1454	0.723631	1.14607	-1.59978	NaN	-0.812201	0.407926	1.61345	-0.323476	-0.917811	-1.90256	-0.259436	1.02585	-1.24587	1.22472	-0.293141	0.677568	-0.0897869	0.537129	-0.665022	0.324787	0.119185	1.20449	-1.76493	0.832612	-0.163938	NaN	-0.875118	0.504548	0.733743	0.286588	NaN	1.79995	-0.0459702	0.0450338	1.16405	-0.124616	NaN	0.292205	1.88815	0.133791	-1.85144	1.32134
AT13387	0.0674973	1.37279	-0.0809308	0.981141	NaN	NaN	NaN	-0.32802	NaN	-1.92452	-0.995946	NaN	NaN	-0.231937	0.619425	1.03145	NaN	NaN	NaN	NaN	0.17148	-0.0958568	-0.820202	NaN	NaN	-0.398243	NaN	NaN	NaN	0.549161	NaN	-0.708112	-0.192813	-0.528377	-0.451918	0.0830469	0.601963	-1.14845	NaN	0.948711	0.201873	-0.10413	0.217256	NaN	NaN	-0.322802	-1.39791	NaN	NaN
BEC	NaN	NaN	NaN	NaN	0.157412	0.677556	1.03434	NaN	0.30117	NaN	NaN	NaN	0.144343	NaN	NaN	NaN	NaN	-0.35097	-0.839748	0.256736	NaN	NaN	NaN	0.872283	-0.80969	NaN	0.73898	1.83677	0.933707	NaN	NaN	NaN	NaN	NaN	NaN	NaN	NaN	NaN	NaN	NaN	NaN	NaN	NaN	NaN	1.79103	NaN	NaN	-1.43569	NaN
CIL55	NaN	NaN	NaN	NaN	2.62623	-0.255	0.190137	NaN	0.444954	NaN	NaN	0.107665	0.00616097	NaN	NaN	NaN	NaN	0.0431676	0.350851	-0.147152	NaN	NaN	NaN	-0.644098	0.301157	NaN	0.444954	1.26439	2.27625	NaN	NaN	NaN	NaN	NaN	NaN	NaN	NaN	NaN	0.142557	NaN	NaN	NaN	NaN	NaN	0.314902	NaN	NaN	0.222914	NaN
CIL56	NaN	NaN	NaN	NaN	0.459343	0.788836	0.798009	NaN	NaN	NaN	NaN	0.0329829	0.196629	NaN	NaN	NaN	NaN	-0.0903019	-1.33122	-0.0756251	NaN	NaN	NaN	1.07283	-0.748554	NaN	-1.11767	0.791771	1.34508	NaN	-0.836615	NaN	NaN	NaN	NaN	NaN	NaN	NaN	1.07723	NaN	NaN	NaN	NaN	NaN	-0.162952	NaN	NaN	-1.32902	0.0909561
CIL70	NaN	NaN	NaN	NaN	3.03293	0.607248	-0.0930622	NaN	0.414028	NaN	NaN	-0.933072	-0.644602	NaN	NaN	NaN	NaN	0.583662	0.130094	1.31754	NaN	NaN	NaN	0.853989	0.569148	NaN	0.52107	-0.9113	-0.104855	NaN	0.538306	NaN	NaN	NaN	NaN	NaN	NaN	NaN	-0.457731	NaN	NaN	NaN	NaN	0.735154	0.0720368	NaN	NaN	-1.39662	0.282493
docetaxel	-0.971446	-0.710537	0.202689	-0.811626	NaN	NaN	NaN	-1.10772	NaN	-1.62863	-0.760629	NaN	NaN	1.14586	1.69481	0.432282	NaN	NaN	NaN	NaN	0.329821	1.36232	-0.517749	NaN	NaN	-0.988538	NaN	NaN	NaN	-1.05856	NaN	1.16364	1.14898	0.0611466	-1.13966	-0.971758	1.17518	NaN	NaN	2.06691	-0.901766	NaN	-0.128149	NaN	NaN	0.126896	-1.36785	NaN	NaN
tubastatin A	NaN	NaN	NaN	NaN	1.35638	-1.0168	0.154111	NaN	-0.0321695	NaN	NaN	-0.593863	0.456342	NaN	NaN	NaN	0.430681	0.314731	0.504813	-1.2449	NaN	NaN	NaN	NaN	1.50845	NaN	0.828904	1.54647	-0.167128	NaN	0.162665	NaN	NaN	NaN	NaN	NaN	NaN	NaN	0.0742767	NaN	NaN	NaN	NaN	NaN	0.098037	NaN	NaN	0.333739	0.408822
ADD_968	NaN	NaN	NaN	NaN	0.159501	1.00782	0.799076	NaN	-0.813819	NaN	NaN	NaN	-0.306528	NaN	NaN	NaN	-0.478861	-0.0480277	0.705628	-0.30046	NaN	NaN	NaN	-0.715516	0.159501	NaN	0.408292	1.59157	3.1183	NaN	NaN	NaN	NaN	NaN	NaN	NaN	NaN	NaN	NaN	NaN	NaN	NaN	NaN	NaN	1.7906	NaN	NaN	-0.818674	NaN
alvocidib	-0.612228	-0.456295	0.0572155	-0.416361	NaN	NaN	NaN	0.324509	NaN	-1.24756	-0.967238	NaN	NaN	0.880816	-0.0190978	0.686133	NaN	NaN	NaN	NaN	0.279195	0.329051	NaN	NaN	NaN	-1.34555	NaN	NaN	NaN	-1.56812	NaN	2.09709	0.0534146	0.622901	-0.862493	-0.65695	2.03588	-0.412758	NaN	0.355311	0.490562	0.749859	0.683517	NaN	NaN	0.634106	-1.48771	NaN	NaN
BRD-K41334119	NaN	NaN	NaN	NaN	1.01699	-0.310117	0.0789202	NaN	1.28877	NaN	NaN	NaN	0.359465	NaN	NaN	NaN	NaN	0.250973	-0.233405	0.410972	NaN	NaN	NaN	-0.236693	0.106317	NaN	1.02795	1.32603	0.106317	NaN	NaN	NaN	NaN	NaN	NaN	NaN	NaN	NaN	NaN	NaN	NaN	NaN	NaN	NaN	1.30192	NaN	NaN	0.328781	NaN
BRD-K48334597	NaN	NaN	NaN	NaN	0.49793	-1.34295	-0.402748	NaN	1.5076	NaN	NaN	NaN	-1.5262	NaN	NaN	NaN	NaN	-0.124879	-0.153624	-1.56932	NaN	NaN	NaN	1.54353	-0.189556	NaN	-0.419516	2.08969	-0.978847	NaN	NaN	NaN	NaN	NaN	NaN	NaN	NaN	NaN	NaN	NaN	NaN	NaN	NaN	NaN	1.298	NaN	NaN	-0.259023	NaN
BRD-K51831558	-0.509729	-0.282465	NaN	0.357391	NaN	NaN	NaN	0.414207	NaN	-0.607127	-0.125544	NaN	NaN	-0.953434	-0.268937	2.71255	NaN	NaN	NaN	NaN	-0.46644	NaN	0.142302	NaN	NaN	3.07103	NaN	NaN	NaN	NaN	NaN	1.10547	-0.666649	0.930962	-0.0646702	0.709109	-0.5449	NaN	NaN	-0.452913	0.423676	-0.213474	-0.313578	NaN	NaN	-0.071434	0.154477	NaN	NaN
CIL55A	NaN	NaN	NaN	NaN	0.411163	-0.716008	-0.570105	NaN	1.21029	NaN	NaN	0.54753	-0.932478	NaN	NaN	NaN	NaN	0.278611	0.518922	0.1041	NaN	NaN	NaN	0.990007	-0.0265451	NaN	0.907996	0.250956	0.149873	NaN	0.580907	NaN	NaN	NaN	NaN	NaN	NaN	NaN	0.00587779	NaN	NaN	NaN	NaN	NaN	-1.07075	NaN	NaN	-0.792297	0.47887
darinaparsin	NaN	NaN	NaN	NaN	1.83484	-0.143115	0.540826	NaN	-0.265384	NaN	NaN	0.296288	1.36487	NaN	NaN	NaN	NaN	0.928011	0.0874125	-0.616907	NaN	NaN	NaN	-0.672947	0.0657607	NaN	-0.0819808	-1.90073	0.837583	NaN	0.0122681	NaN	NaN	NaN	NaN	NaN	NaN	NaN	0.758617	NaN	NaN	NaN	NaN	0.340866	-1.08942	NaN	NaN	-0.745544	-0.298498
isoliquiritigenin	NaN	NaN	NaN	NaN	NaN	-0.477747	0.24083	NaN	-1.20968	NaN	NaN	NaN	0.298263	NaN	NaN	NaN	NaN	-0.205275	0.982113	-1.69452	NaN	NaN	NaN	2.30707	0.207439	NaN	0.111273	-1.19232	1.13571	NaN	NaN	NaN	NaN	NaN	NaN	NaN	NaN	NaN	NaN	NaN	NaN	NaN	NaN	NaN	NaN	NaN	NaN	0.212782	NaN
methylstat	-1.02398	1.80456	1.09901	-0.433757	NaN	NaN	-1.02035	0.210042	NaN	-1.10934	0.00210125	-0.186771	NaN	-0.204023	0.857473	-0.695272	NaN	NaN	NaN	NaN	0.74306	-1.42897	-0.678927	NaN	NaN	-1.03851	NaN	NaN	NaN	-1.18924	0.368949	0.453396	-0.424677	0.1601	-1.2637	-0.503676	-0.598112	NaN	0.358052	0.138307	-0.125024	0.48881	-0.894132	-8.82939	NaN	1.69968	-0.00697913	NaN	0.490626
R428	-0.364106	0.253474	-1.46768	0.129782	NaN	NaN	-1.77559	-1.26679	NaN	NaN	0.409623	-0.0763699	NaN	0.406114	0.572791	-1.00888	NaN	NaN	NaN	NaN	2.44922	NaN	0.661392	NaN	NaN	NaN	NaN	NaN	NaN	NaN	0.917547	0.938601	1.67461	0.651743	-0.771147	4.97e-05	0.348216	NaN	2.11674	0.330671	-0.822027	1.5553	-1.60541	NaN	NaN	1.15177	-0.787815	NaN	1.3281
salermide	-0.643815	-1.10962	0.771752	1.06588	NaN	NaN	-1.18348	-1.08047	NaN	-2.10408	-0.181893	0.407656	NaN	-0.891944	0.169893	-1.42772	NaN	NaN	NaN	NaN	0.780822	NaN	1.12224	NaN	NaN	1.64182	NaN	NaN	NaN	NaN	0.0299558	NaN	NaN	-1.07399	0.7873	1.63081	0.350645	NaN	0.528158	-0.241496	-0.115164	0.824228	0.581282	NaN	NaN	1.09471	-0.877044	NaN	0.66032
sitagliptin	NaN	NaN	NaN	NaN	NaN	-0.400813	-0.12726	NaN	-1.61584	NaN	NaN	NaN	-0.204767	NaN	NaN	NaN	NaN	NaN	-0.136378	NaN	NaN	NaN	NaN	-0.0189786	-0.326726	NaN	-0.0189786	1.83662	-1.74122	NaN	NaN	NaN	NaN	NaN	NaN	NaN	NaN	NaN	NaN	NaN	NaN	NaN	NaN	NaN	1.962	NaN	NaN	-0.70628	NaN
tigecycline	NaN	NaN	NaN	NaN	0.40622	-1.13159	-0.223805	NaN	-1.52404	NaN	NaN	-0.0907782	1.24417	NaN	NaN	NaN	1.45639	1.23013	0.00651471	0.40622	NaN	NaN	NaN	1.25666	0.40622	NaN	1.01947	0.0621444	0.716747	NaN	-0.184404	NaN	NaN	NaN	NaN	NaN	NaN	NaN	-0.390382	NaN	NaN	NaN	NaN	-3.65582	0.359407	NaN	NaN	1.0616	-0.151635
abiraterone	NaN	NaN	NaN	NaN	NaN	NaN	-1.08145	NaN	NaN	NaN	NaN	-1.37586	NaN	NaN	NaN	NaN	NaN	NaN	NaN	NaN	NaN	NaN	NaN	NaN	NaN	NaN	NaN	NaN	NaN	NaN	-0.0913859	NaN	NaN	NaN	NaN	NaN	NaN	NaN	0.673429	NaN	NaN	NaN	NaN	NaN	NaN	NaN	NaN	NaN	-0.403598
bafilomycin A1	0.260384	NaN	0.0935091	NaN	NaN	NaN	NaN	NaN	NaN	NaN	NaN	NaN	NaN	NaN	NaN	NaN	NaN	NaN	NaN	NaN	NaN	NaN	NaN	NaN	NaN	NaN	NaN	NaN	NaN	NaN	NaN	-1.46644	0.803825	-1.21349	NaN	0.282341	0.152794	NaN	NaN	NaN	-0.0508596	NaN	NaN	NaN	NaN	NaN	NaN	NaN	NaN
BRD-K09344309	NaN	NaN	NaN	NaN	NaN	NaN	-0.623468	NaN	NaN	NaN	NaN	1.44075	NaN	NaN	NaN	NaN	NaN	NaN	NaN	NaN	NaN	NaN	NaN	NaN	NaN	NaN	NaN	NaN	NaN	NaN	0.769036	NaN	NaN	NaN	NaN	NaN	NaN	NaN	0.321762	NaN	NaN	NaN	NaN	NaN	NaN	NaN	NaN	NaN	-0.111837
BRD-K27224038	NaN	NaN	NaN	NaN	0.242562	0.60103	-0.00374834	NaN	1.29158	NaN	NaN	NaN	0.447087	NaN	NaN	NaN	NaN	0.151295	-0.120306	-1.42883	NaN	NaN	NaN	0.297541	0.0424348	NaN	0.213972	0.781364	0.242562	NaN	NaN	NaN	NaN	NaN	NaN	NaN	NaN	NaN	NaN	NaN	NaN	NaN	NaN	NaN	0.939707	NaN	NaN	0.151295	NaN
BRD-K29086754	NaN	NaN	NaN	NaN	0.894396	0.350173	0.910247	NaN	1.07404	NaN	NaN	NaN	0.294694	NaN	NaN	NaN	NaN	0.344008	-2.15431	-1.27457	NaN	NaN	NaN	-0.263619	0.0824644	NaN	-0.238962	0.168765	-0.106869	NaN	NaN	NaN	NaN	NaN	NaN	NaN	NaN	NaN	NaN	NaN	NaN	NaN	NaN	NaN	-1.65588	NaN	NaN	-0.157945	NaN
BRD-K33514849	-0.3646	NaN	0.457448	NaN	NaN	NaN	NaN	NaN	NaN	NaN	NaN	NaN	NaN	NaN	NaN	NaN	NaN	NaN	NaN	NaN	NaN	NaN	NaN	NaN	NaN	NaN	NaN	NaN	NaN	-1.29684	NaN	-2.11539	0.132127	-3.16044	NaN	-0.488782	0.620109	NaN	NaN	NaN	0.612238	NaN	NaN	NaN	NaN	NaN	NaN	NaN	NaN
BRD-K44224150	NaN	NaN	NaN	NaN	0.732638	-1.3635	0.399041	NaN	1.03117	NaN	NaN	NaN	-0.8971	NaN	NaN	NaN	-0.60175	0.8835	0.0962536	-0.219282	NaN	NaN	NaN	0.154686	-0.219282	NaN	-0.31065	0.942995	2.88189	NaN	NaN	NaN	NaN	NaN	NaN	NaN	NaN	NaN	NaN	NaN	NaN	NaN	NaN	NaN	1.77805	NaN	NaN	0.182309	NaN
BRD-K49290616	NaN	NaN	NaN	NaN	2.69897	-2.51681	0.290919	NaN	1.75924	NaN	NaN	NaN	-0.273492	NaN	NaN	NaN	NaN	-0.68892	0.13764	-1.16595	NaN	NaN	NaN	0.573124	-0.0614796	NaN	1.06448	0.292351	0.932684	NaN	NaN	NaN	NaN	NaN	NaN	NaN	NaN	NaN	NaN	NaN	NaN	NaN	NaN	NaN	0.889709	NaN	NaN	-0.297844	NaN
BRD-K84807411	NaN	NaN	NaN	NaN	-0.122959	0.808417	-0.128257	NaN	1.28629	NaN	NaN	NaN	0.115448	NaN	NaN	NaN	NaN	0.198096	-0.133555	0.456635	NaN	NaN	NaN	-0.426	-0.0106426	NaN	0.415311	1.0002	2.31409	NaN	NaN	NaN	NaN	NaN	NaN	NaN	NaN	NaN	NaN	NaN	NaN	NaN	NaN	NaN	0.408954	NaN	NaN	0.28922	NaN
BRD-K96970199	NaN	NaN	NaN	NaN	0.930671	-0.188914	0.110447	NaN	-0.0331923	NaN	NaN	NaN	-0.145956	NaN	NaN	NaN	NaN	0.181596	0.10105	-1.35146	NaN	NaN	NaN	1.19379	-0.256035	NaN	0.181596	-1.63739	0.157432	NaN	NaN	NaN	NaN	NaN	NaN	NaN	NaN	NaN	NaN	NaN	NaN	NaN	NaN	NaN	-0.788979	NaN	NaN	-0.309732	NaN
GSK-J4	0.73104	NaN	0.514559	NaN	NaN	NaN	NaN	NaN	NaN	NaN	NaN	NaN	NaN	NaN	NaN	NaN	NaN	NaN	NaN	NaN	NaN	NaN	NaN	NaN	NaN	NaN	NaN	NaN	NaN	-0.170354	NaN	-0.106143	0.417937	-1.27416	NaN	0.35128	-0.498133	NaN	NaN	NaN	0.638699	NaN	NaN	NaN	NaN	NaN	NaN	NaN	NaN
LY-2157299	NaN	NaN	NaN	NaN	3.37664	NaN	-0.213578	NaN	0.158517	NaN	NaN	NaN	-2.26401	NaN	NaN	NaN	NaN	0.0322507	-0.196817	-0.53986	NaN	NaN	NaN	0.173044	0.699341	NaN	1.15524	-0.254922	0.0132549	NaN	NaN	NaN	NaN	NaN	NaN	NaN	NaN	NaN	NaN	NaN	NaN	NaN	NaN	NaN	2.12627	NaN	NaN	0.628944	NaN
myriocin	NaN	NaN	NaN	NaN	1.25218	0.499961	1.01751	NaN	1.03841	NaN	NaN	NaN	0.774006	NaN	NaN	NaN	1.3896	-0.187964	0.278957	-1.94635	NaN	NaN	NaN	-0.874283	NaN	NaN	1.17664	0.192163	0.495943	NaN	NaN	NaN	NaN	NaN	NaN	NaN	NaN	NaN	NaN	NaN	NaN	NaN	NaN	NaN	-0.215289	NaN	NaN	0.183323	NaN
neopeltolide	NaN	NaN	NaN	NaN	0.604477	-0.270957	-1.46716	NaN	0.835039	NaN	NaN	NaN	0.0658893	NaN	NaN	NaN	NaN	0.468153	0.113222	0.347077	NaN	NaN	NaN	0.446499	1.10586	NaN	0.394653	1.62798	-0.357326	NaN	NaN	NaN	NaN	NaN	NaN	NaN	NaN	NaN	NaN	NaN	NaN	NaN	NaN	NaN	-0.147533	NaN	NaN	-2.07773	NaN
PRIMA-1-Met	NaN	NaN	NaN	NaN	1.53684	-0.635365	0.13595	NaN	0.291761	NaN	NaN	-0.185871	-0.2942	NaN	NaN	NaN	0.686387	0.389538	0.305126	-0.696564	NaN	NaN	NaN	0.454957	1.04162	NaN	0.267844	0.0427451	0.305126	NaN	-0.561505	NaN	NaN	NaN	NaN	NaN	NaN	NaN	-0.460914	NaN	NaN	NaN	NaN	-6.62243	-0.285759	NaN	NaN	0.0328971	0.0124975
QW-BI-011	NaN	NaN	NaN	NaN	1.3078	0.0597463	0.0995097	NaN	-1.68599	NaN	NaN	NaN	1.53356	NaN	NaN	NaN	NaN	0.812685	-0.571337	-0.0120843	NaN	NaN	NaN	0.103358	0.0302445	NaN	0.126446	-2.00923	0.239323	NaN	NaN	NaN	NaN	NaN	NaN	NaN	NaN	NaN	NaN	NaN	NaN	NaN	NaN	NaN	-1.32171	NaN	NaN	0.0674425	NaN
staurosporine	NaN	NaN	NaN	NaN	-0.629444	0.187376	-1.25023	NaN	2.19978	NaN	NaN	NaN	-0.812169	NaN	NaN	NaN	NaN	0.0397438	0.303546	0.900127	NaN	NaN	NaN	-0.0498039	0.782747	NaN	1.14699	0.803319	0.705301	NaN	NaN	NaN	NaN	NaN	NaN	NaN	NaN	NaN	NaN	NaN	NaN	NaN	NaN	NaN	-1.20061	NaN	NaN	-0.762555	NaN
blebbistatin	NaN	NaN	NaN	NaN	NaN	NaN	0.484055	NaN	-0.612129	NaN	NaN	NaN	-0.353009	NaN	NaN	NaN	-0.542871	-0.264646	-0.324351	-0.768556	NaN	NaN	NaN	-0.43779	-0.12613	NaN	-0.0544843	1.47277	0.890049	NaN	NaN	NaN	NaN	NaN	NaN	NaN	NaN	NaN	NaN	NaN	NaN	NaN	NaN	NaN	1.34022	NaN	NaN	-0.671834	NaN
BRD-K01737880	NaN	NaN	1.42286	NaN	NaN	NaN	NaN	NaN	NaN	NaN	NaN	NaN	NaN	NaN	NaN	NaN	NaN	NaN	NaN	NaN	NaN	0.364014	NaN	NaN	NaN	NaN	NaN	NaN	NaN	NaN	NaN	0.468418	NaN	0.625023	NaN	NaN	0.292766	NaN	NaN	NaN	0.487465	NaN	NaN	NaN	NaN	NaN	NaN	NaN	NaN
BRD-K34099515	NaN	NaN	NaN	NaN	-0.794852	0.446115	0.0123324	NaN	-0.690776	NaN	NaN	NaN	-0.0472531	NaN	NaN	NaN	-0.0210355	-0.728117	2.50142	0.695579	NaN	NaN	NaN	-0.406355	-0.256994	NaN	-0.2562	0.414336	0.239552	NaN	NaN	NaN	NaN	NaN	NaN	NaN	NaN	NaN	NaN	NaN	NaN	NaN	NaN	NaN	0.025044	NaN	NaN	-0.365042	NaN
BRD-K86535717	NaN	NaN	NaN	NaN	NaN	-0.759106	0.0633797	NaN	0.157575	NaN	NaN	NaN	0.154129	NaN	NaN	NaN	NaN	-0.0595336	0.161021	-1.14508	NaN	NaN	NaN	-0.265155	-0.00784109	NaN	1.53374	-0.933711	0.466581	NaN	NaN	NaN	NaN	NaN	NaN	NaN	NaN	NaN	NaN	NaN	NaN	NaN	NaN	NaN	-0.346714	NaN	NaN	-0.675249	NaN
BRD-K96431673	NaN	NaN	NaN	NaN	2.41845	-0.693018	0.077329	NaN	0.141416	NaN	NaN	NaN	0.0760211	NaN	NaN	NaN	NaN	0.205502	-0.685171	-1.71971	NaN	NaN	NaN	0.756124	-0.0940046	NaN	1.34991	-0.792418	0.283976	NaN	NaN	NaN	NaN	NaN	NaN	NaN	NaN	NaN	NaN	NaN	NaN	NaN	NaN	NaN	-0.50599	NaN	NaN	-0.0351495	NaN
cimetidine	NaN	NaN	NaN	NaN	-0.098522	1.75189	1.57464	NaN	0.00330098	NaN	NaN	NaN	0.932278	NaN	NaN	NaN	NaN	-0.098522	-0.380106	-0.846481	NaN	NaN	NaN	-1.0539	0.203176	NaN	-0.199088	0.893309	1.00393	NaN	NaN	NaN	NaN	NaN	NaN	NaN	NaN	NaN	NaN	NaN	NaN	NaN	NaN	NaN	0.61801	NaN	NaN	-0.175203	NaN
dinaciclib	-0.814542	-0.386325	-0.0511474	-0.0897785	NaN	NaN	NaN	0.0905773	NaN	-0.878641	-1.16097	NaN	NaN	0.59523	0.238123	0.221354	NaN	NaN	NaN	NaN	0.458466	-0.0517758	-0.707778	NaN	NaN	-0.962584	NaN	NaN	NaN	-0.926897	NaN	1.93726	-0.980478	0.231607	-0.845401	-0.914262	2.01863	0.176968	NaN	0.440705	0.275531	0.778033	0.569134	NaN	NaN	0.54322	-1.42794	NaN	NaN
FGIN-1-27	NaN	NaN	NaN	NaN	3.31296	-0.851607	0.213037	NaN	0.213037	NaN	NaN	NaN	-0.6369	NaN	NaN	NaN	-0.771568	-0.464117	0.385819	-1.83748	NaN	NaN	NaN	0.0745571	1.03121	NaN	0.534463	-0.790625	1.78205	NaN	NaN	NaN	NaN	NaN	NaN	NaN	NaN	NaN	NaN	NaN	NaN	NaN	NaN	NaN	0.213037	NaN	NaN	-0.0359728	NaN
FSC231	NaN	NaN	NaN	NaN	-0.024374	0.629672	-0.024374	NaN	0.134945	NaN	NaN	NaN	-0.657457	NaN	NaN	NaN	-0.704973	0.73868	-0.0397469	-0.398913	NaN	NaN	NaN	NaN	-0.024374	NaN	-0.446429	1.64009	-0.024374	NaN	NaN	NaN	NaN	NaN	NaN	NaN	NaN	NaN	NaN	NaN	NaN	NaN	NaN	NaN	0.987441	NaN	NaN	-0.861497	NaN
JW-55	NaN	NaN	NaN	NaN	NaN	NaN	-0.306032	NaN	NaN	NaN	NaN	-0.223654	NaN	NaN	NaN	NaN	NaN	NaN	NaN	NaN	NaN	NaN	NaN	NaN	NaN	NaN	NaN	NaN	NaN	NaN	-0.810386	NaN	NaN	NaN	NaN	NaN	NaN	NaN	0.159656	NaN	NaN	NaN	NaN	NaN	NaN	NaN	NaN	NaN	0.0890464
ML312	NaN	NaN	NaN	NaN	1.66892	-0.364778	0.484615	NaN	-0.547368	NaN	NaN	NaN	-0.706755	NaN	NaN	NaN	-1.16777	0.102287	-0.029863	-0.229602	NaN	NaN	NaN	-0.105522	-0.208417	NaN	0.0780766	1.43287	1.00817	NaN	NaN	NaN	NaN	NaN	NaN	NaN	NaN	NaN	NaN	NaN	NaN	NaN	NaN	NaN	1.85858	NaN	NaN	-0.659342	NaN
QS-11	NaN	NaN	NaN	NaN	-0.151342	0.851608	-0.181255	NaN	-2.19507	NaN	NaN	NaN	1.68388	NaN	NaN	NaN	NaN	0.00525899	1.88007	1.13226	NaN	NaN	NaN	0.400281	-0.208528	NaN	-1.23259	0.778586	0.238401	NaN	NaN	NaN	NaN	NaN	NaN	NaN	NaN	NaN	NaN	NaN	NaN	NaN	NaN	NaN	0.565679	NaN	NaN	-1.1279	NaN
SR8278	0.527579	NaN	0.184602	NaN	NaN	NaN	NaN	NaN	NaN	NaN	NaN	NaN	NaN	NaN	NaN	NaN	NaN	NaN	NaN	NaN	NaN	NaN	NaN	NaN	NaN	NaN	NaN	NaN	NaN	1.82207	NaN	0.286325	0.0630742	-0.614779	NaN	-1.1324	-0.788518	NaN	NaN	NaN	1.13162	NaN	NaN	NaN	NaN	NaN	NaN	NaN	NaN
BRD-K27986637	NaN	NaN	NaN	NaN	-0.228976	1.18714	0.00997801	NaN	1.91532	NaN	NaN	NaN	-0.831393	NaN	NaN	NaN	NaN	0.871471	-0.550936	-0.330846	NaN	NaN	NaN	-0.381153	0.543223	NaN	-0.896791	1.67889	-0.0441011	NaN	NaN	NaN	NaN	NaN	NaN	NaN	NaN	NaN	NaN	NaN	NaN	NaN	NaN	NaN	0.936869	NaN	NaN	-0.00385619	NaN
BRD-K30019337	NaN	NaN	NaN	NaN	-0.056261	-0.236566	0.00908453	NaN	1.59432	NaN	NaN	NaN	0.447141	NaN	NaN	NaN	NaN	0.235374	-0.0550509	-0.709716	NaN	NaN	NaN	0.472553	0.453192	NaN	-0.0550509	0.992897	2.16791	NaN	NaN	NaN	NaN	NaN	NaN	NaN	NaN	NaN	NaN	NaN	NaN	NaN	NaN	NaN	1.02436	NaN	NaN	0.0804805	NaN
BRD-K30748066	-1.65033	NaN	1.48059	NaN	NaN	NaN	NaN	NaN	NaN	NaN	NaN	NaN	NaN	NaN	NaN	NaN	NaN	NaN	NaN	NaN	NaN	0.170476	NaN	NaN	NaN	NaN	NaN	NaN	NaN	NaN	NaN	1.79602	NaN	NaN	NaN	-1.20766	1.12031	NaN	NaN	NaN	0.262688	NaN	NaN	NaN	NaN	NaN	NaN	NaN	NaN
BRD-K75293299	NaN	NaN	NaN	NaN	-0.0903768	-1.04866	0.480289	NaN	0.162654	NaN	NaN	NaN	0.00383685	NaN	NaN	NaN	NaN	-0.0944146	0.28917	-1.37437	NaN	NaN	NaN	-0.421471	0.159962	NaN	-0.0903768	-0.558753	0.635068	NaN	NaN	NaN	NaN	NaN	NaN	NaN	NaN	NaN	NaN	NaN	NaN	NaN	NaN	NaN	-0.36898	NaN	NaN	-0.90196	NaN
BRD-K78574327	NaN	NaN	NaN	NaN	1.08039	-0.483132	-0.225284	NaN	1.66307	NaN	NaN	NaN	0.45599	NaN	NaN	NaN	NaN	0.0818581	-0.347888	-0.584249	NaN	NaN	NaN	0.582386	0.576066	NaN	1.51645	1.34835	-0.203797	NaN	NaN	NaN	NaN	NaN	NaN	NaN	NaN	NaN	NaN	NaN	NaN	NaN	NaN	NaN	1.20173	NaN	NaN	-0.106472	NaN
tozasertib	0.604451	NaN	1.20937	NaN	NaN	NaN	NaN	NaN	NaN	NaN	NaN	NaN	NaN	NaN	NaN	NaN	NaN	NaN	NaN	NaN	NaN	0.752614	NaN	NaN	NaN	NaN	NaN	NaN	NaN	-0.325402	NaN	0.581971	0.992741	0.837425	NaN	1.17514	0.791443	NaN	NaN	NaN	-2.87759	NaN	NaN	NaN	NaN	NaN	NaN	NaN	NaN
[truncated: 411 more columns]
