# Supplementary material for: Predicting and affecting response to cancer therapy based on pathway-level biomarkers
Source: Nat Commun. 2020 Jul 3;11:3296. doi: 10.1038/s41467-020-17090-y (PMC7335104; doi:10.1038/s41467-020-17090-y)
Supplement: Supplementary file 4 — Supplementary Data 2 [file 41467_2020_17090_MOESM4_ESM.xlsx]

## Sheet: Supplementary Data 2
	BREAST	BREAST	BREAST	BREAST	BREAST	BREAST	BREAST	BREAST	BREAST	BREAST	BREAST	BREAST	BREAST	BREAST	BREAST	BREAST	BREAST	BREAST	BREAST	BREAST	BREAST	BREAST	BREAST	BREAST	BREAST	BREAST	BREAST	BREAST	BREAST	BREAST	BREAST	BREAST	BREAST	BREAST	BREAST	BREAST	BREAST	BREAST	BREAST	BREAST	CNS	CNS	CNS	CNS	CNS	CNS	CNS	CNS	CNS
Pathway Name	AU565	BT20	BT474	BT549	CAL120	CAL148	CAL51	CAL851	CAMA1	DU4475	EFM192A	HCC1143	HCC1395	HCC1419	HCC1428	HCC1500	HCC1569	HCC1806	HCC1937	HCC1954	HCC202	HCC2218	HCC38	HDQP1	HMC18	HS578T	JIMT1	KPL1	MCF7	MDAMB157	MDAMB231	MDAMB361	MDAMB415	MDAMB453	MDAMB468	SKBR3	T47D	UACC812	ZR751	ZR7530	42MGBA	8MGBA	A172	AM38	CAS1	CCFSTTG1	D283MED	DAOY	DBTRG05MG
common pathways underlying drug addiction (wikipathways)	0.6865	0.6585	0.7279	0.8212	0.8097	0.6971	0.712	0.8995	0.7339	0.7422	0.672	0.8877	0.7503	0.6177	0.7053	0.6953	0.6821	0.6649	0.6713	0.6446	0.685	0.7749	0.6669	0.7523	0.6521	0.8266	0.6199	0.7411	0.7223	0.7433	0.891	0.8517	0.5952	0.6256	0.8613	0.6171	0.6891	0.6524	0.7161	0.6331	0.859	0.814	0.9006	0.8283	0.6948	0.878	0.8517	0.799	0.7957
erk1/erk2 mapk signaling pathway(biocarta)	0.8393	0.8078	0.8347	0.765	0.8047	0.8335	0.764	0.8139	0.8244	0.7913	0.8193	0.8718	0.8698	0.7877	0.8174	0.8206	0.7975	0.8665	0.7515	0.8663	0.783	0.8241	0.7763	0.7993	0.8102	0.7477	0.7839	0.813	0.8303	0.8383	0.8431	0.8401	0.824	0.8331	0.7984	0.8372	0.8258	0.8098	0.8427	0.8672	0.7838	0.8201	0.7289	0.837	0.7835	0.784	0.8456	0.8344	0.8366
glycine, serine and threonine metabolism(kegg)	0.7671	0.7721	0.751	0.822	0.772	0.7762	0.7754	0.7792	0.7293	0.7184	0.7667	0.7527	0.7961	0.7698	0.7529	0.6856	0.7433	0.7352	0.7693	0.7766	0.7747	0.7516	0.7498	0.7728	0.7801	0.7354	0.724	0.7455	0.7411	0.7469	0.6715	0.7432	0.683	0.716	0.7629	0.7622	0.7932	0.736	0.7199	0.7176	0.7063	0.779	0.7323	0.7149	0.7648	0.7338	0.7256	0.7789	0.7775
lncrna involvement in canonical wnt signaling and colorectal cancer (wikipathways)	0.8709	0.9146	0.9104	0.9128	0.9265	0.8732	0.9347	0.8687	0.7054	0.5173	0.9211	0.9283	0.6008	0.9238	0.917	0.9363	0.8725	0.9207	0.9059	0.8779	0.5009	0.9024	0.834	0.9281	0.9139	0.8941	0.9246	0.9233	0.8605	0.9063	0.7214	0.9361	0.8994	0.8476	0.9245	0.7954	0.7279	0.8884	0.7664	0.9108	0.9235	0.9338	0.9181	0.9139	0.9073	0.7848	0.9204	0.9247	0.9107
1- and 2-methylnaphthalene degradation(kegg)	0.9868	0.9937	0.9942	0.9928	0.9806	0.9901	0.9767	0.9663	0.9923	0.9758	0.9917	0.9849	0.9921	0.9919	0.9407	0.9248	0.9937	0.9941	0.9939	0.979	0.9957	0.9285	0.9881	0.9766	0.9941	0.9876	0.9694	0.9846	0.9925	0.9406	0.9804	0.9898	0.9767	0.9907	0.9827	0.9888	0.9938	0.9854	0.9268	0.9776	0.96	0.984	0.9942	0.994	0.9876	0.9815	0.991	0.9213	0.9906
1,4-dichlorobenzene degradation(kegg)	0.9978	0.925	1	1	1	1	1	1	1	0.9542	1	0.9575	1	1	1	1	1	1	1	1	1	1	0.9899	1	1	1	1	1	1	1	1	1	1	1	0.9558	0.9971	1	1	1	1	1	1	1	0.8796	1	1	1	0.9762	1
4-hydroxytamoxifen, dexamethasone, and retinoic acids regulation of p27 expression (wikipathways)	0.5663	0.7046	0.6984	0.5687	0.598	0.6789	0.7006	0.6758	0.6651	0.7061	0.7289	0.5993	0.6243	0.6246	0.6271	0.5883	0.5898	0.6047	0.6866	0.6977	0.6913	0.6399	0.684	0.579	0.8232	0.5614	0.6895	0.7077	0.6913	0.7402	0.6788	0.6781	0.6789	0.6084	0.6347	0.7141	0.6811	0.6064	0.6272	0.6765	0.6682	0.7027	0.6252	0.6955	0.6655	0.7026	0.6809	0.6916	0.6961
abacavir pathway pharmacokinetics pharmacodynamics(pharmkgb)	0.6945	0.7878	0.7053	0.7774	0.7199	0.7236	0.6496	0.761	0.581	0.5591	0.5738	0.6696	0.7431	0.6783	0.6673	0.6011	0.7721	0.5854	0.715	0.7073	0.5468	0.6222	0.6288	0.6073	0.6979	0.7369	0.7831	0.6785	0.7654	0.7328	0.8235	0.6962	0.7416	0.6344	0.7057	0.6912	0.6101	0.5253	0.75	0.5262	0.7847	0.6184	0.7201	0.6609	0.7764	0.8189	0.6611	0.6876	0.8108
ace inhibitor pathway (wikipathways)	0.7792	0.712	0.767	0.8934	0.6793	0.6724	0.6853	0.8275	0.7631	0.8502	0.8634	0.7049	0.7694	0.8005	0.6759	0.6858	0.8154	0.7422	0.6661	0.7371	0.8862	0.7752	0.7261	0.6485	0.6831	0.9143	0.6523	0.7593	0.7482	0.7688	0.6499	0.6841	0.806	0.6863	0.7312	0.7648	0.8065	0.7384	0.6953	0.8771	0.7416	0.8937	0.831	0.7117	0.8693	0.8662	0.6612	0.733	0.691
ace inhibitor pathway pharmacodynamics(pharmkgb)	0.7468	0.7331	0.6143	0.749	0.6922	0.6232	0.7611	0.8922	0.6891	0.7203	0.6961	0.6488	0.7306	0.6319	0.647	0.6711	0.7277	0.8331	0.7291	0.7457	0.7426	0.7234	0.6865	0.6836	0.6776	0.7951	0.6835	0.7275	0.769	0.7683	0.6815	0.6694	0.6798	0.6459	0.719	0.7221	0.6653	0.6521	0.6161	0.6495	0.7412	0.7919	0.7358	0.7522	0.7737	0.736	0.6204	0.6758	0.6844
acetaminophen pathway therapeutic doses pharmacokinetics(pharmkgb)	1	1	0.5391	0.4213	0.216	0.2162	0.0287	0.5643	0.0426	0.395	0.5474	0.0863	0.6438	0.3444	0.4772	0.0269	0.5136	0.6797	0.0799	0.8737	0.5718	0.5313	0.0567	0.5247	0.4448	0.1685	0.8807	0.5271	0.5225	0.0523	0.5217	0.6382	0.6135	0.0519	0.0509	0.048	0.0611	0.5415	0.531	0.5279	0.1525	0.5444	0.1072	0.2605	0.0639	0.9125	0.028	0.1669	0.0506
acetaminophen pathway toxic doses pharmacokinetics(pharmkgb)	0.7492	0.6864	0.7355	0.6332	0.3091	0.538	0.5005	0.7203	0.4443	0.6272	0.4625	0.466	0.7483	0.6442	0.4983	0.492	0.468	0.5534	0.2462	0.8634	0.5345	0.7117	0.4511	0.7077	0.4157	0.5068	0.8955	0.7044	0.6911	0.4577	0.4511	0.7585	0.799	0.4536	0.2211	0.4991	0.2178	0.7206	0.6918	0.5026	0.5025	0.5522	0.4927	0.5532	0.4562	0.6454	0.2384	0.5098	0.456
acetylation and deacetylation of rela in nucleus(biocarta)	0.9326	0.9336	0.907	0.9378	0.9398	0.9398	0.9362	0.8203	0.8559	0.9372	0.9385	0.9222	0.9328	0.8561	0.6873	0.9068	0.9386	0.9386	0.9389	0.9112	0.9398	0.9311	0.9306	0.9186	0.9342	0.9249	0.8922	0.9395	0.9321	0.5894	0.9347	0.8732	0.9099	0.9397	0.9364	0.9379	0.9393	0.8345	0.8671	0.7711	0.9368	0.8625	0.9321	0.9323	0.9377	0.8837	0.9267	0.9014	0.9351
actions of nitric oxide in the heart(biocarta)	0.6403	0.637	0.5735	0.7169	0.7027	0.6509	0.6575	0.6482	0.6697	0.7485	0.6568	0.6543	0.6903	0.593	0.5539	0.6725	0.6895	0.6982	0.6107	0.6343	0.6539	0.6293	0.6863	0.5421	0.6611	0.7566	0.7232	0.6132	0.6651	0.687	0.6768	0.6041	0.5981	0.6597	0.6605	0.6524	0.6617	0.6508	0.6708	0.5815	0.6366	0.6403	0.7055	0.7811	0.5832	0.6797	0.6886	0.6923	0.7631
activation of csk by camp-dependent protein kinase inhibits signaling through the t cell receptor(biocarta)	0.9942	0.7925	0.7896	0.8563	0.801	0.7779	0.8337	0.9991	0.7515	0.9852	0.7527	0.9991	0.7732	0.7559	0.7557	0.7627	0.7634	0.9577	0.7803	0.8148	0.7736	0.7608	0.937	0.9959	0.7621	0.7857	0.7721	0.7559	0.877	0.7745	0.7784	0.7574	0.7606	0.7682	0.7747	0.766	0.8305	0.7554	0.7826	0.7529	0.7624	0.7584	0.7511	0.7523	0.7831	0.7549	0.7686	0.7511	0.7525
activation of pkc through g-protein coupled receptors(biocarta)	0.5514	0.5422	0.6046	0.6443	0.5186	0.4831	0.5827	0.8811	0.5203	0.6157	0.8368	0.5207	0.6098	0.4946	0.5912	0.7178	0.9498	0.8572	0.8929	0.6087	0.525	0.6745	0.6954	0.5033	0.6225	0.6612	0.6299	0.6273	0.6126	0.8482	0.6051	0.4907	0.517	0.5971	0.5066	0.5671	0.604	0.6398	0.6032	0.5021	0.5401	0.5215	0.512	0.6133	0.5233	0.5212	0.5784	0.8241	0.4821
acute myeloid leukemia(kegg)	0.7398	0.7361	0.7647	0.6369	0.7166	0.7766	0.7333	0.754	0.7486	0.6411	0.7857	0.8084	0.6339	0.6902	0.7379	0.7492	0.6572	0.8219	0.7335	0.7411	0.7425	0.7102	0.8083	0.7308	0.6642	0.6347	0.7082	0.6864	0.7453	0.7094	0.6428	0.806	0.7727	0.743	0.82	0.7382	0.7416	0.6907	0.7071	0.7708	0.6959	0.6552	0.7976	0.629	0.7127	0.7028	0.7257	0.6408	0.727
adherens junction(kegg)	0.806	0.8542	0.7689	0.777	0.887	0.7992	0.8676	0.8364	0.751	0.7948	0.7453	0.8869	0.8387	0.7654	0.7817	0.7959	0.8025	0.8273	0.8683	0.8205	0.7552	0.8042	0.8203	0.8659	0.7711	0.8164	0.9048	0.7664	0.7693	0.7639	0.8391	0.8004	0.7294	0.7217	0.7947	0.7435	0.7769	0.7574	0.7761	0.7614	0.8048	0.8388	0.8536	0.8428	0.8363	0.7906	0.7356	0.8518	0.8369
adipocytokine signaling pathway(kegg)	0.7054	0.702	0.7518	0.7544	0.7697	0.7319	0.8029	0.7875	0.7335	0.8426	0.7473	0.7575	0.7614	0.6758	0.7532	0.6857	0.763	0.8174	0.7606	0.7581	0.6803	0.7794	0.7891	0.7623	0.7564	0.7478	0.7683	0.7723	0.7662	0.6987	0.7895	0.8289	0.707	0.7131	0.8175	0.7017	0.7678	0.7065	0.7836	0.7388	0.8106	0.7634	0.746	0.7661	0.7895	0.8358	0.7775	0.7849	0.8134
adp-ribosylation factor(biocarta)	0.8952	0.8794	0.8816	0.9551	0.9081	0.9468	1	0.8915	0.9084	1	0.8936	0.9736	0.8895	0.9201	0.9669	0.9179	0.9704	0.9962	0.9999	0.8985	0.9382	0.9697	0.988	0.9357	0.9632	0.9521	0.8866	0.8815	0.923	0.9998	0.8873	0.8794	0.9377	0.8893	0.984	0.9184	0.9283	1	0.9922	0.9358	0.8925	0.8843	0.922	0.8824	0.9182	0.9165	0.9529	0.9998	0.948
age/rage pathway (wikipathways)	0.7955	0.8286	0.7711	0.8267	0.7932	0.7639	0.7774	0.8527	0.8142	0.7929	0.7914	0.8094	0.7705	0.727	0.7905	0.7041	0.8407	0.8497	0.8163	0.8146	0.8238	0.8152	0.7489	0.7849	0.8209	0.8386	0.7977	0.7697	0.7929	0.7967	0.7909	0.7921	0.8283	0.7952	0.8447	0.8354	0.811	0.7706	0.7768	0.8077	0.7659	0.8299	0.7845	0.8037	0.8102	0.7766	0.7621	0.8134	0.8076
agents acting on the renin angiotensin system pathway pharmacodynamics(pharmkgb)	0.7169	0.7037	0.5897	0.7191	0.6645	0.5983	0.7307	0.8565	0.6616	0.6915	0.6683	0.6229	0.7013	0.6066	0.6211	0.6443	0.6986	0.7998	0.6999	0.7158	0.7129	0.6945	0.659	0.6563	0.6505	0.7633	0.6561	0.6984	0.7382	0.7376	0.6543	0.6427	0.6526	0.62	0.6902	0.6932	0.6387	0.626	0.5915	0.6236	0.7115	0.7602	0.7063	0.7221	0.7427	0.7066	0.5956	0.6488	0.657
agrin in postsynaptic differentiation(biocarta)	0.7621	0.955	0.9658	0.9346	0.9364	0.9425	0.7053	0.9571	0.9074	0.9506	0.919	0.9581	0.8857	0.9255	0.9165	0.9309	0.8548	0.9116	0.9174	0.9357	0.9145	0.8846	0.9048	0.9155	0.9355	0.9314	0.9421	0.9468	0.889	0.9037	0.9355	0.9251	0.9115	0.8965	0.874	0.8943	0.8451	0.766	0.9481	0.9385	0.9668	0.9322	0.9016	0.9148	0.9321	0.9325	0.9183	0.9275	0.9333
akap95 role in mitosis and chromosome dynamics(biocarta)	0.4795	0.2787	0.5408	0.008	0.3664	0.6208	0.6255	0.2855	0.5982	0.626	0.4943	0.0188	0.0504	0.4431	0.4674	0.0269	0.0829	0.1195	0.4332	0.2634	0.571	0.5824	0.1273	0.6151	0.4443	0.0145	0.0502	0.1128	0.0353	0.0961	0.5335	0.0063	0.2622	0.5664	0.3779	0.2182	0.6254	0.024	0.6121	0.3895	0.5664	0.5885	0.5982	0.6261	0.3778	0.6256	0.5572	0.439	0.426
akt signaling pathway(biocarta)	0.5524	0.6274	0.5291	0.6841	0.6633	0.493	0.6383	0.6301	0.68	0.6797	0.4942	0.5072	0.5598	0.5118	0.5426	0.552	0.6784	0.6276	0.64	0.605	0.6214	0.6693	0.5447	0.5025	0.5258	0.6599	0.5789	0.5224	0.6718	0.6766	0.6743	0.5346	0.6761	0.5296	0.6822	0.6685	0.663	0.4996	0.5894	0.5188	0.6846	0.5301	0.6274	0.6584	0.6247	0.708	0.5007	0.6558	0.6371
alanine and aspartate metabolism(kegg)	0.8812	0.8843	0.7895	0.8332	0.7655	0.8282	0.8268	0.8568	0.8013	0.8962	0.8732	0.8024	0.8547	0.7368	0.7774	0.7779	0.8711	0.8574	0.8334	0.8122	0.8461	0.8839	0.7968	0.8113	0.8201	0.7858	0.8641	0.8099	0.84	0.8915	0.7446	0.8173	0.7962	0.8466	0.899	0.817	0.8579	0.7662	0.8521	0.7657	0.8345	0.8578	0.8137	0.8123	0.7805	0.8188	0.8225	0.8852	0.8296
alk in cardiac myocytes(biocarta)	0.6975	0.7993	0.7643	0.8965	0.7549	0.7023	0.8222	0.7774	0.7365	0.7127	0.7033	0.8604	0.817	0.6717	0.6691	0.6905	0.8884	0.7762	0.7316	0.7915	0.7192	0.7484	0.8624	0.8812	0.7915	0.8001	0.7762	0.6934	0.6502	0.7044	0.8163	0.7782	0.6803	0.794	0.7381	0.7503	0.6988	0.7061	0.7118	0.7326	0.8517	0.8374	0.9871	0.808	0.7978	0.8566	0.7949	0.8254	0.8639
alkaloid biosynthesis i(kegg)	0.6001	0.4252	0.4858	0.4236	0.4323	0.6001	0.4235	0.5507	0.6003	0.6002	0.4236	0.424	0.461	0.4336	0.6	0.4247	0.6001	0.4441	0.6001	0.4279	0.4247	0.4268	0.425	0.425	0.4503	0.4362	0.4336	0.4269	0.429	0.4242	0.4247	0.4243	0.6001	0.6001	0.6019	0.6002	0.4238	0.4275	0.4234	0.4452	0.4864	0.4744	0.435	0.4523	0.4303	0.4315	0.4243	0.6029	0.4267
alkaloid biosynthesis ii(kegg)	1	1	0.9935	0.9978	0.9981	0.9967	0.9973	0.9985	0.9965	1	1	0.9985	0.9985	0.9868	0.998	0.9857	0.9985	1	1	1	0.9985	0.9975	0.9982	1	0.9985	0.9982	0.9978	0.9983	0.9984	0.998	0.9983	0.9917	0.9985	0.9913	1	0.9971	0.9985	0.9984	0.9979	0.9978	0.9985	1	1	1	0.9985	0.9977	1	0.9927	0.9984
allograft rejection (wikipathways)	0.6454	0.8734	0.6838	0.7418	0.7288	0.6712	0.8538	0.9114	0.6639	0.9668	0.7683	0.9256	0.8224	0.673	0.7426	0.8224	0.8276	0.7808	0.7212	0.758	0.7355	0.7825	0.8167	0.8283	0.8867	0.8434	0.7153	0.8446	0.8054	0.8693	0.8189	0.8225	0.7806	0.6824	0.7978	0.5702	0.8228	0.6368	0.7408	0.6984	0.7607	0.933	0.9119	0.8108	0.8778	0.8909	0.6535	0.8084	0.8138
allograft rejection(kegg)	0.7258	0.9181	0.4775	0.8334	0.4184	0.4336	0.6228	0.729	0.4543	0.949	0.6179	0.6329	0.6716	0.6379	0.4918	0.5991	0.64	0.9215	0.6278	0.6593	0.4721	0.736	0.6854	0.8264	0.6892	0.645	0.6308	0.629	0.8294	0.6384	0.857	0.6716	0.7089	0.4292	0.4722	0.6708	0.945	0.4534	0.6241	0.4334	0.6355	0.8987	0.6423	0.9097	0.737	0.6509	0.5899	0.7255	0.6117
alpha 6 beta 4 signaling pathway (wikipathways)	0.8026	0.8709	0.7512	0.7973	0.9072	0.7863	0.8558	0.8758	0.7856	0.8793	0.7768	0.8523	0.794	0.749	0.8036	0.7913	0.8762	0.8662	0.8587	0.8489	0.8152	0.83	0.8343	0.7815	0.905	0.8191	0.8768	0.8261	0.8578	0.8009	0.8764	0.8495	0.7984	0.7872	0.8502	0.8049	0.8506	0.7957	0.7767	0.7843	0.8254	0.8113	0.8505	0.8258	0.8456	0.7767	0.7911	0.8266	0.8744
alpha-linolenic acid metabolism(kegg)	0.9526	0.9121	0.9999	0.9999	0.9199	0.9962	0.9887	0.9983	0.9411	0.9117	0.9365	0.9961	0.9379	0.9178	0.9094	0.9994	0.9992	0.94	0.9067	0.9124	0.9997	0.9072	0.9585	0.9145	0.9365	0.9809	0.9128	0.9444	0.932	0.9127	0.9435	0.9217	0.9996	0.9088	0.9221	0.9066	0.9065	0.9078	0.9065	0.9345	0.9337	1	0.9999	0.9072	0.9945	0.9941	0.9988	0.9317	0.9918
alpha-synuclein and parkin-mediated proteolysis in parkinson`s disease(biocarta)	0.1303	0.1416	0.1541	0.1631	1	0.1741	1	0.64	0.3131	0.541	0.1455	1	1	0.1316	0.1368	0.2873	0.9411	1	0.2118	0.1629	0.2248	0.1794	1	1	0.1764	0.1437	0.7773	0.1312	0.167	1	0.1305	1	0.153	0.2014	0.1998	0.1825	0.1533	0.136	0.1358	0.1338	0.18	0.14	0.1329	1	0.1332	1	1	1	1
alpha-synuclein signaling(nci/nature)	0.4207	0.432	0.2537	0.3121	0.664	0.3312	0.5786	0.6777	0.3402	0.7218	0.3846	0.7913	0.6017	0.3209	0.2493	0.2901	0.623	0.8264	0.42	0.3579	0.3074	0.3165	0.7979	0.7269	0.2854	0.28	0.7457	0.3304	0.2996	0.6152	0.256	0.7079	0.3586	0.2593	0.4248	0.3976	0.2578	0.3956	0.2593	0.2585	0.3395	0.242	0.2792	0.7413	0.2691	0.5955	0.7051	0.6376	0.6285
alzheimers disease (wikipathways)	0.8445	0.8288	0.8608	0.8325	0.8299	0.8548	0.8686	0.8364	0.8964	0.8597	0.7822	0.8805	0.8541	0.8081	0.8514	0.8106	0.787	0.7886	0.7458	0.8717	0.7447	0.8285	0.8226	0.7669	0.7493	0.841	0.8424	0.842	0.8403	0.7414	0.8191	0.7774	0.8625	0.7945	0.8333	0.8505	0.8301	0.8364	0.8331	0.839	0.8397	0.8444	0.8658	0.8291	0.8317	0.8052	0.7941	0.8366	0.8441
alzheimer's disease(kegg)	0.7144	0.6898	0.7477	0.726	0.6764	0.745	0.7084	0.8267	0.7688	0.8663	0.6947	0.6841	0.7259	0.6781	0.7465	0.6928	0.7736	0.7041	0.6785	0.726	0.7613	0.8395	0.6827	0.7952	0.7891	0.7077	0.7073	0.7361	0.7435	0.7211	0.6748	0.687	0.7736	0.7699	0.7161	0.7302	0.7561	0.8442	0.7326	0.7958	0.6728	0.8047	0.8502	0.6848	0.8005	0.7286	0.6559	0.8447	0.7624
amb2 integrin signaling(nci/nature)	0.536	0.533	0.467	0.5597	0.4286	0.4808	0.5056	0.6031	0.5255	0.6601	0.5991	0.5712	0.5359	0.5925	0.4541	0.376	0.5587	0.5743	0.6678	0.5113	0.5203	0.3607	0.6184	0.3591	0.5271	0.5379	0.6354	0.6185	0.4823	0.3669	0.5089	0.5345	0.5411	0.6176	0.5025	0.5372	0.3257	0.3544	0.347	0.5277	0.3845	0.6095	0.5713	0.4454	0.4518	0.5587	0.377	0.4632	0.3758
aminoacyl-trna biosynthesis(kegg)	0.9661	0.9555	0.9729	0.9331	0.9804	0.9638	0.9678	0.9168	0.9539	0.9342	0.9563	0.9683	0.9687	0.9022	0.9705	0.894	0.9593	0.9132	0.9621	0.943	0.9262	0.9686	0.9334	0.8975	0.9873	0.9162	0.9787	0.9741	0.965	0.9389	0.9308	0.9585	0.8355	0.9745	0.9584	0.9694	0.9321	0.9312	0.9741	0.9155	0.9218	0.9105	0.9331	0.9825	0.9411	0.9002	0.9564	0.9024	0.9374
aminosugars metabolism(kegg)	0.7414	0.8103	0.6545	0.772	0.787	0.7609	0.7916	0.8167	0.7434	0.7413	0.6831	0.6497	0.7788	0.8562	0.7654	0.7091	0.7233	0.7302	0.7831	0.8244	0.7814	0.6978	0.7248	0.7893	0.7648	0.794	0.8025	0.6569	0.6849	0.8528	0.8057	0.7938	0.8244	0.8019	0.7759	0.7599	0.7942	0.7651	0.8319	0.8344	0.7968	0.786	0.8182	0.7481	0.7995	0.7958	0.7672	0.7251	0.8334
amodiaquine pathway pharmacokinetics(pharmkgb)	0.7567	0.7196	0.6985	0.2794	0.5754	0.5372	0.5774	0.8212	0.3442	0.9829	0.9037	0.7095	0.7148	0.3948	0.8718	0.5495	0.5522	0.4324	0.7695	0.7003	0.9865	0.7574	0.8212	0.5776	0.5463	0.3579	0.6014	0.5539	0.9338	0.4931	0.9725	0.7917	0.2541	0.4125	0.8387	0.9464	0.5452	0.6721	0.374	0.5504	0.6245	0.7583	0.3726	0.3432	0.4644	0.7114	0.6461	0.3192	0.3647
amp-activated protein kinase (ampk) signaling (wikipathways)	0.7704	0.7818	0.8014	0.7497	0.7493	0.6184	0.6799	0.7297	0.7965	0.5546	0.7877	0.7754	0.7609	0.7634	0.8009	0.7967	0.8011	0.7934	0.7878	0.8016	0.7873	0.7882	0.7036	0.7855	0.7848	0.7877	0.7852	0.7948	0.7837	0.8013	0.7258	0.7799	0.7835	0.8005	0.6025	0.7356	0.755	0.7833	0.786	0.6958	0.7698	0.8016	0.5766	0.8005	0.7766	0.7868	0.6186	0.7068	0.7948
amplification and expansion of oncogenic pathways as metastatic traits (wikipathways)	0.9718	0.9698	0.9382	0.9376	0.9799	0.9041	0.9957	0.9332	0.9622	0.985	0.9754	0.9753	0.9757	0.971	0.9727	0.8975	0.9675	0.9602	0.9754	0.9754	0.9757	0.9757	0.9155	0.9629	0.9725	0.9549	0.977	0.9426	0.9915	0.9741	0.9753	0.9736	0.9547	0.9734	0.9395	0.972	0.9722	0.99	0.9756	0.9714	0.9755	0.9522	0.9753	0.9757	0.9745	0.9099	0.9734	0.9591	0.9677
amyotrophic lateral sclerosis (als) (wikipathways)	0.932	0.9063	0.7201	0.5399	0.7031	0.6852	0.9315	0.9375	0.7077	0.6959	0.9157	0.9347	0.9566	0.7018	0.746	0.6998	0.9851	0.9115	0.9137	0.9243	0.7012	0.7241	0.9167	0.9235	0.8228	0.9134	0.7128	0.7283	0.7029	0.9112	0.9165	0.6828	0.9499	0.7424	0.8674	0.7822	0.7147	0.6807	0.6574	0.7271	0.9502	0.9732	0.9119	0.9365	0.9186	0.9604	0.6813	0.9152	0.8532
amyotrophic lateral sclerosis (als)(kegg)	0.7666	0.826	0.8524	0.7996	0.8161	0.7115	0.7604	0.8597	0.8513	0.5311	0.833	0.7705	0.8388	0.8256	0.8624	0.7661	0.7355	0.8088	0.8449	0.8632	0.8162	0.738	0.8547	0.8276	0.8546	0.8188	0.8608	0.6763	0.7632	0.8506	0.8432	0.8643	0.7674	0.8502	0.8701	0.756	0.7763	0.7011	0.7289	0.6991	0.8547	0.836	0.8549	0.7908	0.8155	0.677	0.8529	0.82	0.8002
androgen and estrogen metabolism(kegg)	0.8348	0.8435	0.8246	0.7468	0.7617	0.7416	0.7922	0.8492	0.8062	0.7727	0.806	0.7066	0.7707	0.7921	0.7622	0.8296	0.7285	0.8254	0.7927	0.9005	0.8221	0.8323	0.7811	0.8145	0.7252	0.7604	0.7858	0.7845	0.7636	0.6928	0.7305	0.8649	0.8579	0.836	0.8268	0.8092	0.7769	0.7185	0.8136	0.7695	0.6745	0.8194	0.679	0.76	0.7288	0.743	0.7291	0.7648	0.7956
androgen receptor signaling pathway (wikipathways)	0.8517	0.644	0.8888	0.9478	0.6792	0.8729	0.6518	0.6555	0.8587	0.5767	0.8519	0.6315	0.6492	0.8886	0.8878	0.8962	0.6414	0.6513	0.6272	0.9177	0.8735	0.8782	0.6236	0.6798	0.6941	0.9582	0.6556	0.9602	0.9425	0.6488	0.6707	0.932	0.8424	0.8489	0.5889	0.8328	0.8413	0.9121	0.8434	0.9158	0.9632	0.6069	0.872	0.8054	0.9444	0.9615	0.936	0.7883	0.9598
angiogenesis (wikipathways)	0.73	0.6594	0.4999	0.9339	0.8487	0.5229	0.8253	0.7145	0.5348	0.5199	0.6097	0.7119	0.9477	0.5077	0.6924	0.6157	0.9582	0.8329	0.9257	0.7175	0.4862	0.582	0.9551	0.8331	0.719	0.9515	0.7344	0.7131	0.6556	0.8233	0.8207	0.8637	0.8432	0.5222	0.8456	0.6473	0.7303	0.7271	0.4889	0.5987	0.9437	0.8996	0.8639	0.8647	0.946	0.9439	0.7287	0.9266	0.984
angiopoietin receptor tie2-mediated signaling(nci/nature)	0.5362	0.7153	0.5085	0.7385	0.7126	0.5396	0.6157	0.7012	0.5664	0.6389	0.6062	0.6683	0.5745	0.5823	0.6127	0.5589	0.5553	0.6924	0.6407	0.5963	0.6818	0.5915	0.595	0.5607	0.5492	0.6846	0.7315	0.6095	0.7205	0.6621	0.7542	0.6743	0.6018	0.5313	0.6207	0.5904	0.6487	0.5981	0.5982	0.6136	0.5966	0.574	0.7641	0.7732	0.6202	0.7694	0.5698	0.7065	0.7791
angiotensin ii mediated activation of jnk pathway via pyk2 dependent signaling(biocarta)	0.8234	0.9407	0.891	0.7692	0.9391	0.942	0.8767	0.8839	0.9322	0.7473	0.9474	0.8839	0.8272	0.9516	0.7916	0.942	0.9154	0.8979	0.914	0.9379	0.8869	0.8661	0.8665	0.8527	0.8003	0.9242	0.9383	0.9659	0.9175	0.8552	0.9386	0.8578	0.7674	0.9339	0.8727	0.8689	0.8586	0.7891	0.935	0.9347	0.9546	0.8783	0.8562	0.8173	0.8219	0.8748	0.8571	0.8767	0.8744
anti diabetic drug potassium channel inhibitors pathway pharmacodynamics(pharmkgb)	0.2759	0.327	0.3442	0.3887	0.3171	0.3918	0.3113	0.4384	0.3063	0.602	0.174	0.2653	0.3111	0.2197	0.3928	0.3595	0.3798	0.3861	0.3042	0.2805	0.4582	0.48	0.2371	0.2833	0.3175	0.3812	0.3216	0.2743	0.3653	0.3319	0.4562	0.2831	0.2913	0.2379	0.392	0.2829	0.3434	0.1727	0.2667	0.3594	0.4101	0.2968	0.3429	0.3413	0.467	0.4287	0.4709	0.3818	0.3526
antigen processing and presentation(kegg)	0.8549	0.8278	0.7422	0.8004	0.7801	0.7668	0.8334	0.8951	0.7816	0.7582	0.8255	0.8073	0.8275	0.7527	0.7471	0.7452	0.872	0.8278	0.8569	0.8589	0.7346	0.7327	0.8681	0.8178	0.8522	0.8011	0.8168	0.7734	0.8269	0.8055	0.8512	0.7893	0.8132	0.7091	0.7937	0.852	0.8309	0.7679	0.7484	0.7526	0.7718	0.8365	0.7776	0.8134	0.8262	0.8606	0.7422	0.7763	0.7499
antimetabolite pathway folate cycle pharmacodynamics(pharmkgb)	0.7953	0.8756	0.7519	0.7963	0.897	0.8527	0.8828	0.7863	0.7204	0.6777	0.7322	0.9062	0.8532	0.6899	0.8395	0.5156	0.7875	0.7931	0.8018	0.7823	0.7293	0.6396	0.7931	0.7943	0.9115	0.7731	0.7915	0.8726	0.8158	0.8131	0.6601	0.757	0.6027	0.7703	0.8672	0.7258	0.8078	0.7051	0.8157	0.6313	0.9114	0.8682	0.7514	0.8338	0.747	0.8105	0.8851	0.8415	0.7824
apoptosis (wikipathways)	0.8552	0.887	0.8166	0.8614	0.8084	0.814	0.9041	0.9124	0.8249	0.8815	0.8183	0.893	0.8901	0.761	0.8405	0.8294	0.8519	0.8445	0.8621	0.9205	0.7201	0.8694	0.8509	0.8462	0.7828	0.869	0.8672	0.8143	0.8326	0.8648	0.8538	0.8269	0.8846	0.7972	0.8764	0.8516	0.8471	0.7611	0.8595	0.7919	0.8761	0.8377	0.8457	0.8765	0.8629	0.8739	0.7541	0.8727	0.8705
apoptosis modulation and signaling (wikipathways)	0.7587	0.7823	0.7483	0.7953	0.7624	0.7294	0.7824	0.8891	0.7436	0.7642	0.8249	0.8719	0.7937	0.7056	0.6536	0.8244	0.7273	0.7909	0.8135	0.8223	0.7802	0.7864	0.7865	0.8653	0.703	0.8698	0.8102	0.8204	0.7492	0.7875	0.8212	0.8695	0.874	0.8293	0.8588	0.713	0.7662	0.7786	0.7648	0.7431	0.8529	0.8457	0.8423	0.8541	0.8316	0.8525	0.6599	0.7575	0.8699
apoptosis modulation by hsp70 (wikipathways)	0.651	0.8365	0.5815	0.889	0.5919	0.5946	0.6588	0.9948	0.6786	0.7422	0.8888	0.9882	0.9543	0.8355	0.6712	0.8465	0.8326	0.993	0.8855	0.8785	0.6889	0.832	0.9553	0.8878	0.8738	0.9911	0.9773	0.8873	0.8708	0.8793	0.9146	0.8863	0.8284	0.6435	0.741	0.7187	0.8875	0.5683	0.8871	0.5588	0.8647	0.878	0.8728	0.7077	0.9265	0.8367	0.5715	0.9536	0.8512
apoptosis(kegg)	0.6207	0.6324	0.5931	0.6428	0.6117	0.5777	0.628	0.6817	0.6103	0.6197	0.6443	0.675	0.6285	0.5939	0.6207	0.6149	0.5749	0.6563	0.6089	0.6617	0.5587	0.603	0.6287	0.6758	0.6247	0.6064	0.6073	0.6113	0.5801	0.6407	0.7045	0.6363	0.6157	0.6205	0.6	0.6036	0.5942	0.6427	0.6196	0.6	0.6757	0.6775	0.6757	0.6798	0.6426	0.628	0.556	0.6573	0.6743
apoptosis-related network due to altered notch3 in ovarian cancer (wikipathways)	0.6512	0.7428	0.6545	0.8142	0.7822	0.6992	0.7213	0.8212	0.683	0.7891	0.6791	0.7985	0.7224	0.628	0.6606	0.6687	0.7421	0.7884	0.7806	0.7171	0.6766	0.7063	0.7261	0.699	0.7403	0.7877	0.7539	0.6601	0.7103	0.6858	0.7936	0.7685	0.6986	0.639	0.779	0.733	0.6548	0.6635	0.6637	0.6446	0.7102	0.7216	0.7029	0.7419	0.744	0.81	0.5841	0.7372	0.7478
apoptotic dna-fragmentation and tissue homeostasis(biocarta)	0.4803	0.3918	0.482	0.5099	0.4989	0.6146	0.3188	0.341	0.554	0.5995	0.4341	0.2348	0.2054	0.222	0.3458	0.456	0.2853	0.1902	0.3598	0.4254	0.3859	0.3838	0.2489	0.0499	0.3953	0.352	0.4228	0.3829	0.3606	0.3999	0.3474	0.4244	0.052	0.6063	0.5345	0.6079	0.3777	0.428	0.4595	0.1027	0.0928	0.0189	0.3869	0.4408	0.2012	0.3635	0.4809	0.0553	0.4757
apoptotic signaling in response to dna damage(biocarta)	0.6342	0.7117	0.5324	0.6775	0.6622	0.6515	0.6912	0.6911	0.7048	0.7272	0.5584	0.671	0.6033	0.5284	0.5514	0.6448	0.6348	0.5682	0.5726	0.753	0.5463	0.7016	0.5766	0.443	0.6081	0.7183	0.6543	0.6768	0.7119	0.5723	0.7134	0.5784	0.556	0.5607	0.7031	0.6924	0.6578	0.5716	0.4767	0.5613	0.7583	0.7463	0.6248	0.6695	0.7175	0.7507	0.6762	0.668	0.7062
arachidonic acid metabolism(kegg)	0.8973	0.793	0.6805	0.7264	0.7317	0.7773	0.7472	0.7706	0.8171	0.8146	0.831	0.8776	0.8023	0.7336	0.6845	0.798	0.8808	0.9357	0.9172	0.7914	0.76	0.8782	0.8232	0.9106	0.7777	0.691	0.8215	0.7843	0.767	0.7588	0.7535	0.7161	0.9112	0.7572	0.7904	0.8222	0.8079	0.812	0.6609	0.7682	0.7486	0.7943	0.7115	0.7178	0.7113	0.7116	0.6703	0.7216	0.7487
arf1 pathway(nci/nature)	0.8636	0.9948	0.9355	0.9961	0.9982	0.9433	0.9439	0.8392	0.7522	0.7945	0.8935	0.9916	0.9966	0.9485	0.9969	0.9692	0.9942	0.9951	0.9883	0.7856	0.979	0.7511	0.9935	0.9968	0.9924	0.9972	0.9969	0.8495	0.8208	0.9886	0.9927	0.9736	0.7644	0.9732	0.888	0.8512	0.9266	0.8772	0.7686	0.9931	0.9967	0.9957	0.8243	0.9974	0.9972	0.9927	0.9824	0.9701	0.9892
arf6 trafficking events(nci/nature)	0.6307	0.6814	0.6831	0.8374	0.8028	0.6735	0.6985	0.8818	0.7894	0.6654	0.6727	0.7988	0.8227	0.6811	0.733	0.6105	0.6552	0.807	0.6554	0.7953	0.7403	0.8232	0.6969	0.7871	0.7587	0.784	0.8637	0.6693	0.7113	0.817	0.8619	0.7823	0.7808	0.7468	0.767	0.705	0.6941	0.6895	0.6688	0.7823	0.8189	0.6936	0.7432	0.8706	0.8389	0.8594	0.7482	0.7748	0.8384
arginine and proline metabolism(kegg)	0.8986	0.7749	0.8054	0.7175	0.7942	0.8819	0.798	0.7441	0.8683	0.7952	0.8737	0.8002	0.7266	0.8233	0.8068	0.7948	0.702	0.7914	0.7153	0.7636	0.8735	0.9443	0.7377	0.7107	0.7611	0.7342	0.7969	0.7874	0.7864	0.6906	0.6653	0.825	0.7935	0.9152	0.8334	0.9	0.8797	0.8591	0.8997	0.7988	0.7248	0.759	0.676	0.7161	0.6827	0.6832	0.7102	0.7377	0.8828
aromatase inhibitor pathway breast cell pharmacodynamics(pharmkgb)	0.9984	0.9748	0.6152	0.6268	0.9703	0.9463	0.5922	0.5891	0.6283	0.9754	0.9692	0.6233	0.5797	0.9747	0.9969	0.9837	0.6101	0.6234	0.616	0.6257	0.6422	0.6328	0.5854	0.8314	0.9827	0.5857	0.6066	0.7638	0.7054	0.6146	0.6224	0.968	0.9902	0.5984	0.8391	0.9952	0.9995	0.9684	0.977	0.6012	0.5948	0.5943	0.9016	0.5971	0.6387	0.6301	0.5818	0.6889	0.7415
aromatase inhibitor pathway multiple tissues pharmacodynamics(pharmkgb)	0.9582	0.9713	0.7648	0.6246	0.7369	0.8286	0.6501	0.6128	0.635	0.8957	0.9585	0.6513	0.5847	0.8775	0.9897	0.9567	0.5698	0.7127	0.7691	0.7622	0.7352	0.7354	0.5304	0.8921	0.7897	0.6198	0.5627	0.7256	0.7191	0.6234	0.6574	0.9628	0.9889	0.7581	0.8751	0.9458	0.9006	0.9649	0.9418	0.659	0.5776	0.7351	0.8672	0.6028	0.6388	0.6358	0.621	0.6217	0.678
arrhythmogenic right ventricular cardiomyopathy (wikipathways)	0.0034	0.0057	0.3332	1	0.9998	0.0044	0.3635	0.5833	0.0031	0.0033	0.0034	0.3334	1	0.0079	0.6738	1	0.0129	0.7544	0.003	0.0055	0.0046	0.0029	0.9976	0.9955	1	1	0.3333	0.0059	0.0038	1	0.6719	0.3333	0.0101	0.0061	0.3333	0.0034	0.5066	0.0414	0.0031	0.0045	1	1	1	1	1	1	1	1	1
artemisinin and derivatives pathway pharmacokinetics(pharmkgb)	0.4398	0.4351	0.4586	0.5931	0.4084	0.4638	0.6878	0.3831	0.922	0.77	0.4716	0.3891	0.3596	0.4554	0.3771	0.3594	0.7195	0.7826	0.3498	0.4754	0.6297	0.8048	0.5898	0.4059	0.3795	0.4065	0.5346	0.4796	0.3958	0.3949	0.6039	0.8644	0.7272	0.4178	0.766	0.4226	0.4361	0.3834	0.5216	0.4977	0.4059	0.3783	0.8321	0.597	0.3721	0.4286	0.4487	0.3395	0.3709
aryl hydrocarbon receptor pathway (wikipathways)	0.9079	0.7627	0.774	0.7917	0.7995	0.7836	0.803	1	0.9849	0.889	0.7907	1	0.9212	0.7621	0.8869	0.7696	0.7973	0.9997	0.7819	0.7693	0.9935	0.81	0.9217	0.7867	0.835	0.9969	0.979	0.8098	0.7714	0.7752	0.8617	0.7843	0.9886	0.9007	0.9894	0.9858	0.7957	0.7581	0.7891	0.7829	0.7647	0.7664	0.7627	0.7917	0.9175	0.7837	0.7647	0.9171	0.8835
ascorbate and aldarate metabolism(kegg)	0.5401	0.543	0.5571	0.5401	0.5787	0.5442	0.5408	0.5414	0.5405	0.6208	0.5477	0.5443	0.6203	0.9033	0.5726	0.5637	0.6038	0.5548	0.5419	0.5471	0.56	0.8594	0.5593	0.548	0.5567	0.9465	0.5418	0.5503	0.5532	0.5412	0.624	0.599	0.5494	0.555	0.5512	0.5522	0.6008	0.5935	0.5444	0.8829	0.5414	0.6665	0.5462	0.5426	0.5401	0.5874	0.5437	0.5443	0.5427
aspirin blocks signaling pathway involved in platelet activation(biocarta)	0.6664	0.6002	0.6291	0.8369	0.5471	0.5472	0.5749	0.8178	0.588	0.6385	0.6496	0.5771	0.87	0.5666	0.5813	0.6228	0.8498	0.903	0.9027	0.9446	0.7594	0.6792	0.8078	0.81	0.9056	0.8449	0.6789	0.5954	0.6048	0.5542	0.7628	0.5534	0.8407	0.5919	0.5682	0.9175	0.6897	0.5857	0.8494	0.6016	0.8506	0.9082	0.5654	0.8525	0.8579	0.9552	0.9108	0.8232	0.5584
association between physico-chemical features and toxicity associated pathways (wikipathways)	0.8936	0.8627	0.9168	0.7695	0.9119	0.934	0.8458	0.8339	0.9017	0.7726	0.8227	0.8431	0.7793	0.8774	0.8714	0.8267	0.9731	0.8723	0.8423	0.9264	0.9501	0.8268	0.8321	0.7338	0.862	0.83	0.8644	0.8584	0.8733	0.7221	0.806	0.8547	0.8593	0.9479	0.782	0.8605	0.9624	0.8498	0.9124	0.8572	0.7722	0.841	0.8211	0.8253	0.7979	0.7855	0.7212	0.7558	0.8033
asthma(kegg)	0.9813	0.9555	0.2332	0.697	0.0727	0.0761	0.0775	0.1871	0.1871	0.8502	0.076	0.1047	0.1061	0.1232	0.2195	0.0746	0.1859	0.8274	0.1064	0.2199	0.2142	0.4408	0.257	0.703	0.1737	0.1076	0.0805	0.0759	0.4964	0.095	0.685	0.087	0.6395	0.0888	0.1298	0.7628	0.9163	0.1726	0.0946	0.0947	0.0771	0.7373	0.1388	0.7489	0.3282	0.0883	0.5816	0.2726	0.0779
atm signaling network in development and disease (wikipathways)	0.7648	0.8221	0.7038	0.7807	0.7216	0.7343	0.8869	0.784	0.7536	0.7905	0.7968	0.7131	0.7692	0.5732	0.6364	0.5077	0.6858	0.7825	0.7835	0.7403	0.7108	0.5686	0.8237	0.6099	0.7637	0.8309	0.7321	0.7505	0.7746	0.8333	0.848	0.808	0.7544	0.7167	0.7315	0.7549	0.8642	0.7091	0.7801	0.6329	0.7572	0.775	0.7853	0.8969	0.8223	0.8752	0.8666	0.8041	0.7609
atm signaling pathway (wikipathways)	0.8231	0.8433	0.8267	0.886	0.8756	0.8444	0.8802	0.7489	0.8046	0.7111	0.6378	0.8486	0.8366	0.8168	0.7434	0.8305	0.7661	0.7815	0.7387	0.8506	0.5997	0.7025	0.7296	0.7804	0.8043	0.8711	0.8704	0.6954	0.7039	0.7723	0.7859	0.6516	0.7979	0.7534	0.8498	0.8098	0.9045	0.7469	0.8303	0.754	0.9021	0.8428	0.6622	0.8859	0.7846	0.8046	0.933	0.7977	0.7755
atm signaling pathway(biocarta)	0.5185	0.6413	0.6111	0.7432	0.5961	0.7814	0.597	0.6372	0.6188	0.7756	0.5969	0.7216	0.6155	0.5826	0.6502	0.6268	0.5293	0.7406	0.735	0.7101	0.559	0.58	0.5993	0.6376	0.6244	0.6131	0.6993	0.6429	0.6324	0.5577	0.7777	0.6392	0.6136	0.5918	0.7077	0.5758	0.6643	0.6133	0.5963	0.5862	0.6294	0.733	0.4792	0.7384	0.4724	0.8368	0.8432	0.6968	0.68
atorvastatin lovastatin simvastatin pathway pharmacokinetics(pharmkgb)	0.8557	0.7714	0.7556	0.9462	0.999	0.7931	0.8644	0.9758	0.9801	1	0.848	0.9464	0.8321	0.9618	0.9221	0.838	0.8209	0.9522	0.7542	0.7858	0.9264	0.8058	0.846	0.8462	0.9968	0.8532	0.8343	0.9071	0.8026	0.7602	0.7589	0.8181	1	0.7693	0.9291	0.8913	0.7987	0.9785	0.9799	0.8183	0.9978	0.9999	0.8244	0.7721	0.9191	0.8214	0.8847	0.8707	0.7564
atypical nf-kappab pathway(nci/nature)	0.711	0.7018	0.6411	0.737	0.6079	0.6595	0.6775	0.7289	0.7031	0.6616	0.6899	0.7323	0.7081	0.6362	0.5566	0.5047	0.7226	0.7354	0.7357	0.6567	0.6765	0.5276	0.6815	0.5272	0.6877	0.6771	0.6355	0.6939	0.615	0.5365	0.6882	0.712	0.7185	0.7361	0.6631	0.7076	0.505	0.5	0.5068	0.7065	0.5139	0.6562	0.674	0.6071	0.6117	0.7311	0.5563	0.5463	0.555
aurora a signaling(nci/nature)	0.7644	0.7712	0.767	0.8017	0.7371	0.7508	0.7709	0.7927	0.7475	0.7254	0.5307	0.7661	0.7695	0.7127	0.7152	0.6112	0.6526	0.6733	0.5573	0.7885	0.5016	0.5825	0.7512	0.4336	0.536	0.7717	0.7413	0.7803	0.7879	0.5452	0.7685	0.467	0.5873	0.5132	0.7886	0.7687	0.7544	0.5911	0.6747	0.5709	0.7879	0.597	0.7787	0.7281	0.7554	0.8145	0.7105	0.7668	0.7323
aurora b signaling(nci/nature)	0.583	0.6375	0.3726	0.7343	0.4934	0.4429	0.6671	0.6005	0.5896	0.6498	0.5685	0.6629	0.684	0.2667	0.4251	0.1573	0.714	0.5963	0.6395	0.5219	0.507	0.104	0.6664	0.1359	0.5381	0.7061	0.5105	0.5475	0.588	0.6841	0.6883	0.6584	0.4493	0.5517	0.4882	0.5311	0.5911	0.4307	0.6095	0.1432	0.3345	0.4013	0.7172	0.7065	0.4958	0.677	0.6808	0.5282	0.412
autoimmune thyroid disease(kegg)	0.7464	0.8507	0.5233	0.7646	0.4644	0.5261	0.6064	0.7944	0.524	0.8511	0.6782	0.6172	0.6757	0.6466	0.5217	0.5967	0.631	0.941	0.6182	0.7438	0.4935	0.6934	0.6957	0.7742	0.7543	0.6292	0.636	0.6301	0.8004	0.6343	0.8016	0.7045	0.7509	0.5137	0.4981	0.6644	0.9337	0.4875	0.6106	0.4652	0.6625	0.8235	0.6228	0.8218	0.7179	0.6295	0.5916	0.7081	0.6164
axon guidance(kegg)	0.6613	0.5897	0.6662	0.6862	0.6615	0.6417	0.6912	0.7364	0.6838	0.6758	0.6098	0.7482	0.7222	0.663	0.6708	0.6809	0.6339	0.6222	0.6177	0.6563	0.7034	0.7181	0.6588	0.6338	0.5858	0.6891	0.6883	0.6944	0.6634	0.6846	0.6414	0.7026	0.6211	0.6783	0.6567	0.6662	0.6833	0.5771	0.6368	0.605	0.6731	0.7131	0.6654	0.6587	0.6778	0.7265	0.6518	0.7033	0.6877
b cell receptor signaling pathway (wikipathways)	0.788	0.8945	0.7236	0.6845	0.7157	0.6934	0.7668	0.8571	0.6877	0.7786	0.7284	0.781	0.6986	0.636	0.7397	0.6577	0.717	0.8022	0.8325	0.8498	0.6866	0.6876	0.7666	0.7365	0.7023	0.7193	0.8166	0.7008	0.7071	0.6858	0.7115	0.721	0.7294	0.6328	0.8305	0.7776	0.7667	0.7067	0.7249	0.6882	0.6707	0.6775	0.6726	0.633	0.6452	0.701	0.7409	0.7284	0.693
b cell receptor signaling pathway(kegg)	0.7383	0.8634	0.6214	0.4941	0.5252	0.5987	0.5811	0.8106	0.5285	0.7738	0.6083	0.5964	0.6685	0.5284	0.6841	0.4838	0.6014	0.8631	0.7948	0.7852	0.5772	0.613	0.7667	0.676	0.5409	0.4529	0.7623	0.7034	0.6943	0.4861	0.5291	0.5747	0.5831	0.5259	0.8029	0.6696	0.6938	0.6869	0.5908	0.6129	0.4609	0.525	0.522	0.4871	0.3994	0.4665	0.5601	0.6522	0.4492
b cell survival pathway(biocarta)	0.6388	0.672	0.6306	0.6598	0.666	0.6188	0.6575	0.6563	0.6598	0.6814	0.6202	0.6224	0.6271	0.6328	0.618	0.6304	0.6599	0.6666	0.6725	0.6554	0.6618	0.652	0.6354	0.6292	0.7096	0.6768	0.6483	0.6398	0.6884	0.717	0.6771	0.6255	0.6833	0.6203	0.6721	0.6697	0.6692	0.6642	0.627	0.6324	0.6704	0.6297	0.6454	0.6642	0.6587	0.6793	0.631	0.6645	0.6703
bard1 signaling events(nci/nature)	0.9121	0.9369	0.916	0.8523	0.8991	0.9336	0.924	0.8954	0.9001	0.9622	0.8969	0.9333	0.9107	0.8325	0.9263	0.876	0.9018	0.8985	0.9008	0.8781	0.895	0.8152	0.9239	0.7169	0.8977	0.8031	0.9105	0.9179	0.8798	0.9327	0.9491	0.8791	0.8612	0.9163	0.9127	0.8903	0.9426	0.8904	0.9152	0.8268	0.9409	0.801	0.8751	0.944	0.7136	0.9287	0.9342	0.8536	0.8141
basal cell carcinoma(kegg)	0.6888	0.7577	0.7557	0.7497	0.546	0.5546	0.7534	0.7451	0.7514	0.6726	0.5629	0.7475	0.7529	0.7412	0.7526	0.8122	0.7346	0.5952	0.6528	0.7471	0.7225	0.7618	0.7482	0.7716	0.7332	0.7515	0.5932	0.7539	0.7062	0.734	0.7538	0.7545	0.7471	0.7392	0.7405	0.7387	0.7323	0.755	0.7339	0.7435	0.7584	0.7708	0.7339	0.7523	0.7544	0.7567	0.8216	0.7566	0.7701
basic mechanism of action of ppara pparb(d) and pparg and effects on gene expression(biocarta)	1	0.463	0.4465	0.3289	0.3405	0.3307	0.3691	0.3429	0.5444	0.3331	0.9958	0.34	0.3508	0.4474	0.3331	0.5833	0.3411	1	1	1	1	0.8968	0.3335	0.3701	0.7793	0.3521	0.3697	0.3811	0.3738	0.3554	0.9951	0.3292	0.4577	0.3431	0.3646	1	0.3383	0.3285	0.3468	0.3363	0.516	1	0.407	0.3289	0.5202	1	0.9654	0.3599	0.3949
bcr signaling pathway(biocarta)	0.7731	0.8788	0.7806	0.667	0.8148	0.8047	0.728	0.785	0.8493	0.8772	0.8027	0.8253	0.7129	0.7864	0.8935	0.8009	0.7867	0.8576	0.7657	0.8622	0.7993	0.7959	0.7583	0.7872	0.696	0.7754	0.8766	0.8408	0.7985	0.7326	0.8006	0.7481	0.7236	0.7723	0.8307	0.8231	0.8217	0.7843	0.8267	0.8036	0.7986	0.7333	0.7669	0.7088	0.717	0.7689	0.7454	0.7636	0.7291
bcr signaling pathway(nci/nature)	0.6996	0.8481	0.7454	0.6819	0.7776	0.7252	0.733	0.82	0.7684	0.7835	0.7887	0.7792	0.7254	0.739	0.7714	0.7663	0.8135	0.8008	0.7972	0.7703	0.7311	0.7204	0.7211	0.7821	0.6684	0.7708	0.8069	0.7675	0.7717	0.7317	0.771	0.7235	0.7211	0.7183	0.8096	0.7599	0.7189	0.7407	0.765	0.7357	0.769	0.7112	0.7114	0.6968	0.7057	0.7705	0.6784	0.8049	0.7099
bdnf-trkb signaling (wikipathways)	0.6742	0.6718	0.708	0.8455	0.8216	0.648	0.7739	0.86	0.6754	0.8605	0.6682	0.8645	0.6782	0.6628	0.6705	0.8053	0.6542	0.7097	0.8578	0.6628	0.6819	0.6877	0.809	0.814	0.9758	0.8117	0.8239	0.6624	0.6707	0.8738	0.8425	0.795	0.6524	0.6755	0.8026	0.6912	0.6611	0.6849	0.6365	0.6379	0.8613	0.809	0.8018	0.8299	0.8536	0.8231	0.6627	0.8012	0.8341
benzoate degradation via coa ligation(kegg)	0.9623	0.9761	0.9647	0.9582	0.9761	0.9725	0.9257	0.9787	0.9488	0.9783	0.9729	0.9288	0.9788	0.9902	0.9294	0.9062	0.9692	0.9752	0.9785	0.9479	0.9341	0.9926	0.9757	0.9452	0.9616	0.9469	0.9784	0.9104	0.9433	0.9802	0.9785	0.9691	0.9297	0.975	0.9376	0.9766	0.9261	0.9257	0.9149	0.9733	0.9315	0.9774	0.9748	0.9711	0.8837	0.9543	0.9402	0.9275	0.9284
benzodiazepine pathway pharmacodynamics(pharmkgb)	0.8685	0.445	0.426	0.4126	0.3478	0.3548	0.4233	0.5823	0.3854	0.6727	0.2627	0.5217	0.3316	0.3796	0.424	0.7447	0.3708	0.3346	0.4151	0.2682	0.2959	0.9252	0.4359	0.5619	0.5537	0.3014	0.2388	0.4941	0.2516	0.5779	0.3077	0.3311	0.3238	0.5696	0.427	0.2871	0.3242	0.6196	0.5148	0.2892	0.3296	0.5119	0.6046	0.3764	0.3294	0.484	0.413	0.7686	0.3968
benzodiazepine pathway pharmacokinetics(pharmkgb)	0.4581	0.3939	0.4935	0.5268	0.5025	0.4583	0.4383	0.5591	0.5334	0.5603	0.4901	0.4939	0.4322	0.5616	0.4808	0.4941	0.4529	0.4934	0.4222	0.5215	0.5126	0.5243	0.4358	0.4911	0.5836	0.4315	0.5043	0.4987	0.5251	0.4384	0.4899	0.5508	0.5543	0.4017	0.4889	0.4721	0.4415	0.4798	0.5344	0.5424	0.5086	0.5215	0.4331	0.4708	0.5231	0.4222	0.5454	0.4981	0.4385
beta agonist beta blocker pathway pharmacodynamics(pharmkgb)	0.7547	0.6343	0.6753	0.7522	0.7467	0.5893	0.6923	0.7414	0.5967	0.7236	0.527	0.6587	0.7224	0.7152	0.7514	0.6452	0.8069	0.6712	0.5242	0.7177	0.6468	0.6977	0.6459	0.6777	0.7643	0.6969	0.5873	0.5944	0.5928	0.685	0.7146	0.6561	0.6572	0.7109	0.6258	0.6962	0.5574	0.5992	0.5334	0.6604	0.6672	0.7297	0.6196	0.7307	0.7246	0.7236	0.6241	0.7323	0.6875
beta-alanine metabolism(kegg)	0.6438	0.6594	0.5578	0.5996	0.6377	0.5862	0.5932	0.5943	0.6142	0.5837	0.6674	0.5942	0.7007	0.6212	0.6259	0.607	0.6978	0.6025	0.6635	0.6358	0.6689	0.586	0.5733	0.6242	0.6389	0.5956	0.5963	0.618	0.5631	0.6115	0.6076	0.6127	0.6181	0.5839	0.6368	0.6076	0.5339	0.5718	0.6318	0.5752	0.6605	0.6344	0.5842	0.6085	0.6329	0.6041	0.6189	0.6736	0.6105
bile acid biosynthesis(kegg)	0.7494	0.7144	0.702	0.766	0.738	0.7257	0.6105	0.8523	0.7423	0.7899	0.7129	0.7527	0.7003	0.6132	0.6439	0.7135	0.7024	0.7397	0.7457	0.7923	0.7542	0.6867	0.6832	0.7636	0.649	0.7573	0.6724	0.6928	0.749	0.7112	0.6928	0.7044	0.7498	0.7165	0.7874	0.7369	0.7459	0.5804	0.6706	0.7089	0.5794	0.7721	0.6568	0.6491	0.6997	0.7391	0.7211	0.6073	0.7638
bioactive peptide induced signaling pathway(biocarta)	0.516	0.6665	0.5882	0.646	0.7273	0.8363	0.5648	0.7527	0.6142	0.8402	0.5702	0.6632	0.5446	0.5212	0.629	0.6424	0.6996	0.7303	0.6891	0.6466	0.6661	0.6841	0.5294	0.6815	0.683	0.7114	0.7162	0.6216	0.6299	0.6211	0.554	0.4983	0.7681	0.6177	0.7223	0.7586	0.633	0.7814	0.587	0.5882	0.5714	0.5238	0.6672	0.5557	0.6652	0.5975	0.5682	0.5898	0.5542
biosynthesis of steroids(kegg)	0.6854	0.7038	0.6746	0.6973	0.7309	0.6387	0.6813	0.7306	0.5713	0.7095	0.6534	0.7195	0.6259	0.6885	0.6842	0.6853	0.6548	0.666	0.7144	0.7085	0.6687	0.6576	0.6563	0.6447	0.6907	0.7034	0.7119	0.7083	0.7236	0.4829	0.6063	0.7312	0.7195	0.6736	0.691	0.6795	0.6812	0.6765	0.6298	0.6171	0.6288	0.7016	0.6349	0.6068	0.5801	0.4953	0.5915	0.6029	0.6737
biosynthesis of unsaturated fatty acids(kegg)	0.9393	0.9347	0.9748	0.9684	0.9302	0.957	0.9689	0.9715	0.8891	0.9493	0.9334	0.9429	0.9354	0.9478	0.9332	0.8109	0.9744	0.9599	0.9555	0.9596	0.9721	0.9277	0.9451	0.9429	0.9357	0.9464	0.9493	0.8425	0.8976	0.9306	0.9654	0.9315	0.9368	0.9511	0.9342	0.9243	0.932	0.92	0.8257	0.9323	0.8781	0.9739	0.9686	0.9542	0.8422	0.9535	0.9347	0.9233	0.9772
bisphenol a degradation(kegg)	1	0.7886	0.7362	0.7306	0.7202	0.8295	0.6428	1	1	0.8092	1	0.9464	0.7269	0.7209	0.9993	1	0.543	1	0.9722	0.7203	1	0.3047	0.8857	0.9787	0.4111	0.8091	0.2991	0.7714	0.7679	0.8308	1	0.7228	1	0.8256	0.796	1	0.9997	0.2697	0.7207	0.9824	0.4113	0.7791	0.7386	0.3303	0.7213	0.7292	0.4434	0.3185	0.982
bisphosphonate pathway pharmacodynamics(pharmkgb)	1	1	1	1	1	1	1	1	1	1	1	1	1	1	1	1	1	1	1	1	1	1	1	1	1	1	1	1	1	1	1	1	1	1	1	1	1	1	1	1	1	1	1	1	1	1	1	1	1
bladder cancer (wikipathways)	0.9513	0.882	0.914	0.9313	0.959	0.7915	0.9761	0.9709	0.9061	0.9681	0.7685	0.9645	0.9097	0.9877	0.9224	0.8281	0.7239	0.7308	0.7463	0.9647	0.7666	0.909	0.8076	0.6962	0.6553	0.8162	0.9367	0.8902	0.8621	0.6447	0.8505	0.7715	0.9004	0.7744	0.915	0.9414	0.9554	0.8535	0.9256	0.8289	0.8599	0.9719	0.8523	0.7844	0.8429	0.8208	0.7467	0.8159	0.848
bladder cancer(kegg)	0.8857	0.6995	0.8313	0.5555	0.544	0.8237	0.6711	0.7488	0.6981	0.6718	0.8752	0.8588	0.7679	0.7326	0.6404	0.711	0.8672	0.872	0.8147	0.8044	0.8722	0.758	0.8917	0.5973	0.6579	0.6413	0.823	0.7025	0.8325	0.7459	0.6374	0.8878	0.8535	0.6186	0.7809	0.9216	0.8952	0.6885	0.8907	0.8024	0.5918	0.7523	0.8469	0.7216	0.574	0.7594	0.7276	0.7102	0.7751
blood clotting cascade (wikipathways)	0.4891	0.6456	0.5219	0.6131	0.4866	0.8593	0.5183	0.9955	0.6795	0.479	0.5377	0.6315	0.5013	0.5109	0.501	0.5893	0.4831	0.7015	0.7367	0.7166	0.4775	0.526	0.5258	0.86	0.9826	0.475	0.9597	0.5439	0.5923	0.4766	0.4793	0.7846	0.7563	0.4799	0.4838	0.558	0.659	0.8453	0.5097	0.8189	0.4777	0.6288	0.5559	0.8331	0.5026	0.478	0.491	0.5957	0.7737
bmp receptor signaling(nci/nature)	0.6927	0.5305	0.5334	0.6384	0.3984	0.5837	0.7711	0.3199	0.4791	0.7354	0.5997	0.3361	0.4607	0.7495	0.3793	0.829	0.4071	0.4322	0.6894	0.3892	0.5228	0.8522	0.7995	0.6206	0.9172	0.3937	0.423	0.39	0.2978	0.5405	0.2913	0.4432	0.6739	0.7241	0.5706	0.7478	0.3766	0.565	0.8427	0.8462	0.2748	0.3547	0.5295	0.4284	0.4273	0.5154	0.8743	0.3533	0.4904
bmp signaling pathway in eyelid development (wikipathways)	0.7902	0.8371	0.7441	0.7845	0.8085	0.6643	0.6754	0.8636	0.7347	0.7562	0.7483	0.7574	0.7377	0.7814	0.7892	0.8429	0.767	0.865	0.7859	0.7692	0.7001	0.7816	0.7385	0.8821	0.673	0.7699	0.7769	0.8066	0.7784	0.7949	0.78	0.8034	0.7251	0.6611	0.7699	0.8111	0.7994	0.8955	0.799	0.6462	0.5833	0.8452	0.698	0.7851	0.6842	0.5628	0.6189	0.6604	0.8592
bmp2-wnt4-foxo1 pathway in human primary endometrial stromal cell differentiation (wikipathways)	0.6978	0.6479	0.5738	0.8901	0.2788	0.3396	0.8912	0.9996	0.6987	0.3777	0.7081	1	0.901	0.3074	0.695	0.4086	0.6069	1	0.946	0.9091	0.5973	0.7056	0.6966	0.5996	0.9982	1	0.6203	0.8597	0.6836	0.7065	0.3794	0.8833	1	0.6979	1	0.7012	0.6978	0.7038	0.6736	0.699	0.6203	0.8938	0.4384	0.8521	0.8761	0.5872	0.9193	0.8644	0.5941
bone morphogenic protein (bmp) signalling and regulation (wikipathways)	0.7947	0.8223	0.7356	0.7167	0.6231	0.621	0.7631	0.5996	0.5218	0.7466	0.6456	0.6107	0.6271	0.7773	0.4664	0.8187	0.6379	0.4651	0.8777	0.4677	0.6474	0.8201	0.9296	0.8111	1	0.4309	0.6148	0.4749	0.42	0.5857	0.535	0.6206	0.7027	0.7515	0.6819	0.8445	0.4544	0.5956	0.8429	0.8411	0.4872	0.6248	0.6236	0.6033	0.4832	0.6115	0.9226	0.432	0.6001
bone remodeling(biocarta)	0.263	0.8969	0.2666	0.5486	0.8729	0.5586	0.4878	0.4347	0.4476	0.2534	0.6302	0.3888	0.3989	0.6137	0.6933	0.5078	0.3944	0.7211	0.7975	0.8167	0.3744	0.3551	0.8249	0.8514	0.8673	0.819	0.9491	0.6021	0.5452	0.3813	0.8411	0.3874	0.2311	0.428	0.505	0.3366	0.1992	0.4106	0.5448	0.5822	0.8917	0.6251	0.3829	0.4037	0.4024	0.7194	0.2096	0.6184	0.3678
brain-derived neurotrophic factor (bdnf) signaling pathway (wikipathways)	0.67	0.691	0.7013	0.7292	0.7319	0.6488	0.6797	0.741	0.6698	0.7353	0.647	0.7614	0.7418	0.6331	0.6568	0.6619	0.7178	0.6935	0.6799	0.6649	0.6713	0.6605	0.7525	0.6281	0.7882	0.7362	0.6847	0.6349	0.6868	0.748	0.6852	0.7443	0.688	0.6647	0.7158	0.6941	0.6936	0.6405	0.6411	0.6405	0.7613	0.738	0.7325	0.7551	0.7875	0.7642	0.6306	0.7186	0.7214
breast cancer pathway (wikipathways)	0.8971	0.653	0.7944	0.7023	0.6545	0.9115	0.6525	0.9776	0.7658	0.7646	0.8774	0.9029	0.9111	0.6689	0.6763	0.6578	0.9725	0.8925	0.8756	0.9386	0.9949	0.6893	0.9435	0.7487	0.6738	0.664	0.8866	0.644	0.8774	0.8173	0.7038	0.879	0.8914	0.6338	0.8744	0.9401	0.9066	0.654	0.8955	0.9958	0.7098	0.9121	0.9061	0.8783	0.8117	1	0.9771	0.9953	0.9098
btg family proteins and cell cycle regulation(biocarta)	0.8484	0.5888	0.8859	0.5951	0.5849	0.6919	0.8927	0.734	0.6363	0.8689	0.707	0.6642	0.6083	0.8508	0.6619	0.8495	0.5154	0.807	0.7208	0.7999	0.541	0.951	0.6286	0.7104	0.5739	0.6205	0.9012	0.9183	0.8484	0.2767	0.6199	0.7096	0.8593	0.7602	0.7196	0.827	0.7634	0.8888	0.8168	0.9552	0.625	0.6505	0.6344	0.8831	0.6295	0.4212	0.5942	0.6163	0.9544
busulfan pathway pharmacodynamics(pharmkgb)	0.5716	0.7115	0.6141	0.5599	0.6237	0.5317	0.4962	0.5626	0.6686	0.7222	0.6345	0.4993	0.3339	0.6889	0.6159	0.6118	0.611	0.5484	0.5244	0.6321	0.6943	0.5308	0.6276	0.5711	0.5105	0.6792	0.6255	0.5127	0.6403	0.528	0.6453	0.6434	0.6298	0.6789	0.5544	0.6862	0.566	0.585	0.5144	0.6152	0.5271	0.5965	0.5275	0.5627	0.5133	0.6498	0.5359	0.6119	0.5484
butanoate metabolism(kegg)	0.7677	0.8182	0.8471	0.7891	0.8445	0.7866	0.7843	0.8837	0.8726	0.8238	0.8303	0.7853	0.7943	0.8327	0.803	0.7962	0.7048	0.8816	0.8763	0.8503	0.7991	0.7674	0.7705	0.8385	0.7452	0.7359	0.8219	0.838	0.8607	0.7647	0.7519	0.8217	0.7977	0.8043	0.8569	0.7253	0.8797	0.7427	0.8213	0.7909	0.7519	0.8248	0.7207	0.7069	0.728	0.7577	0.7492	0.7181	0.8787
c21-steroid hormone metabolism(kegg)	0.6474	0.6369	0.5649	0.5378	0.4902	0.5001	0.5579	0.6727	0.5953	0.7486	0.5264	0.5437	0.5751	0.5461	0.5509	0.5513	0.6203	0.5495	0.5788	0.6304	0.5796	0.6116	0.5213	0.5532	0.5642	0.6536	0.5638	0.5279	0.485	0.4776	0.5243	0.6986	0.619	0.5493	0.5228	0.5768	0.6424	0.5928	0.5375	0.4937	0.4657	0.5868	0.5256	0.5514	0.522	0.5446	0.5354	0.5472	0.5581
c5-branched dibasic acid metabolism(kegg)	0.8264	0.8671	0.8707	0.7889	0.9658	0.799	0.8297	0.9998	0.9975	0.8001	0.7926	0.8331	0.7942	0.789	0.8767	0.7889	0.7889	0.8135	0.9091	0.8091	0.8156	0.8962	0.8632	0.7897	0.793	0.9674	0.8316	0.7906	0.8242	0.801	0.7932	0.9136	0.8257	0.7921	0.8818	0.8803	0.959	0.7922	0.7945	0.7931	0.794	0.8236	0.81	0.8106	0.7894	0.9838	0.8	0.805	0.9198
cadmium induces dna synthesis and proliferation in macrophages(biocarta)	0.3542	0.352	0.3531	0.334	0.3499	0.3421	0.3509	0.3443	0.3536	0.3541	0.3534	0.3541	0.3509	0.35	0.3534	0.3465	0.3522	0.3539	0.3529	0.354	0.3509	0.3422	0.2872	0.3512	0.338	0.3526	0.3383	0.3451	0.353	0.3484	0.3542	0.3542	0.3532	0.3521	0.3511	0.3542	0.3497	0.3524	0.3527	0.353	0.3524	0.3517	0.3514	0.354	0.3542	0.3512	0.3487	0.3528	0.3467
caffeine metabolism(kegg)	0.7703	0.924	0.5837	0.7615	0.9302	0.5447	0.586	0.9382	0.5416	0.7556	0.5495	0.9228	0.8587	0.6548	0.63	0.7063	0.5535	0.9416	0.9276	0.9265	0.736	0.6815	0.5488	0.9454	0.4959	0.5704	0.9552	0.5622	0.5642	0.5522	0.917	0.9359	0.9373	0.9276	0.9327	0.6679	0.5418	0.5785	0.6579	0.593	0.9262	0.9529	0.5902	0.923	0.5353	0.5698	0.8279	0.5498	0.5532
caffeine pathway pharmacokinetics(pharmkgb)	0.8869	0.7897	0.7007	0.6965	0.7764	0.6174	0.7645	0.901	0.7159	0.7765	0.7347	0.7737	0.7739	0.7689	0.8462	0.7387	0.6781	0.8101	0.7666	0.8824	0.8751	0.8007	0.6076	0.8953	0.6348	0.6212	0.8075	0.6332	0.6279	0.6182	0.7862	0.8751	0.9601	0.8123	0.7722	0.8319	0.6852	0.7682	0.7748	0.7059	0.7649	0.818	0.6523	0.8767	0.6163	0.6482	0.7918	0.6124	0.6711
calcineurin-regulated nfat-dependent transcription in lymphocytes(nci/nature)	0.8749	0.6384	0.7984	0.7876	0.788	0.8279	0.8617	0.928	0.7061	0.9068	0.8802	0.8954	0.8722	0.7002	0.7119	0.8417	0.7333	0.7431	0.837	0.619	0.6637	0.8131	0.8582	0.823	0.7246	0.6944	0.6727	0.8591	0.8683	0.8139	0.8684	0.6673	0.6653	0.7641	0.8314	0.8738	0.8541	0.9016	0.9153	0.765	0.8599	0.8317	0.811	0.7562	0.9057	0.6586	0.6702	0.8395	0.8773
calcium signaling by hbx of hepatitis b virus(biocarta)	0.6494	0.6453	0.6474	0.6123	0.6415	0.6272	0.6434	0.6312	0.6483	0.6491	0.6478	0.6492	0.6433	0.6417	0.6478	0.6352	0.6457	0.6488	0.6471	0.6491	0.6433	0.6274	0.5265	0.6439	0.6196	0.6464	0.6203	0.6328	0.6472	0.6388	0.6494	0.6494	0.6476	0.6455	0.6438	0.6494	0.6411	0.6461	0.6467	0.6472	0.646	0.6448	0.6442	0.649	0.6494	0.6439	0.6392	0.6467	0.6356
calcium signaling pathway(kegg)	0.9101	0.9192	0.9069	0.9251	0.8898	0.9263	0.9017	0.9017	0.9073	0.9247	0.9057	0.9003	0.9286	0.916	0.9276	0.9128	0.9236	0.9239	0.9286	0.9233	0.9044	0.9238	0.9286	0.9056	0.9285	0.9123	0.9286	0.9286	0.9286	0.8937	0.9189	0.9065	0.9055	0.9169	0.9284	0.906	0.9286	0.9286	0.9002	0.9007	0.9277	0.9285	0.9286	0.9286	0.9194	0.9112	0.8915	0.9106	0.9226
caloric restriction and aging (wikipathways)	0.8892	0.8625	0.8629	0.6191	0.4773	0.8238	0.8546	0.8514	0.7096	0.8618	0.9962	0.5109	0.7783	0.5727	0.6064	0.4895	0.4645	0.4788	0.8074	0.8318	0.7948	0.733	0.8166	0.5627	0.5918	0.6496	0.8054	0.8604	0.795	0.777	0.7598	0.8533	0.8516	0.5235	0.7318	0.8977	0.8367	0.589	0.7178	0.8632	0.8286	0.8617	0.6851	0.8557	0.8084	0.8606	0.7529	0.8491	0.8604
cannabinoid receptor signaling (wikipathways)	0.4712	0.4958	0.4749	0.421	0.4798	0.5044	0.4032	0.4485	0.4144	0.431	0.4041	0.4275	0.4555	0.4421	0.4727	0.5329	0.4819	0.5443	0.4554	0.4407	0.4535	0.4978	0.4279	0.4716	0.4761	0.4308	0.4622	0.4403	0.5341	0.4659	0.4521	0.4671	0.4072	0.4372	0.489	0.4921	0.43	0.4304	0.4389	0.4275	0.3987	0.4557	0.4716	0.5003	0.4287	0.4979	0.414	0.4491	0.5326
canonical nf-kappab pathway(nci/nature)	0.9968	0.8333	0.9994	0.9995	0.9994	0.9994	0.9994	0.9994	0.9994	0.9989	0.999	0.9994	0.9989	0.9993	0.9991	0.9994	0.9966	0.9967	0.9918	0.9991	0.9994	0.9995	0.9994	0.9982	0.9994	0.9988	0.9975	0.9994	0.9994	0.9994	0.9993	0.9994	0.9992	0.9994	0.9993	0.9975	0.9994	0.999	0.9992	0.9993	0.9994	0.9994	0.9994	0.9995	0.9993	0.9994	0.9981	0.9995	0.9994
canonical wnt signaling pathway(nci/nature)	0.9681	0.9961	0.9976	0.9979	0.9976	0.9978	0.9928	0.9977	0.9976	0.6667	0.9976	0.9911	0.9978	0.9977	0.9978	0.9974	0.997	0.9977	0.9968	0.9976	0.9978	0.9966	0.9968	0.9971	0.9964	0.9975	0.9972	0.9978	0.9976	0.9979	0.9979	0.9978	0.9979	0.9931	0.9962	0.9979	0.9973	0.9975	0.9977	0.9978	0.9979	0.9979	0.9975	0.9966	0.9747	0.9978	0.9977	0.9921	0.9978
caprolactam degradation(kegg)	1	1	1	1	1	1	1	1	1	1	1	1	1	1	1	1	1	1	1	1	1	1	1	1	1	1	1	1	1	1	1	1	1	1	1	1	1	1	1	1	1	1	1	1	1	1	1	1	1
carbamazepine pathway pharmacokinetics(pharmkgb)	0.7349	0.6511	0.69	0.6963	0.6644	0.6619	0.77	0.7606	0.6931	0.8517	0.7247	0.6655	0.6602	0.7251	0.6979	0.6717	0.7138	0.7076	0.6554	0.654	0.7945	0.7487	0.6635	0.6261	0.6684	0.612	0.6716	0.6994	0.6781	0.6163	0.7262	0.7429	0.7293	0.6345	0.7678	0.7213	0.7517	0.6959	0.6787	0.7027	0.717	0.7192	0.6661	0.6378	0.7089	0.6449	0.6666	0.7025	0.6739
carbon fixation(kegg)	0.933	0.9282	0.9179	0.9169	0.8814	0.8411	0.8241	0.935	0.8471	0.9398	0.9339	0.8506	0.9055	0.9302	0.9055	0.8843	0.8406	0.9625	0.9522	0.907	0.9071	0.9178	0.9119	0.9275	0.9628	0.909	0.8868	0.9035	0.9096	0.7983	0.8991	0.9598	0.8691	0.9097	0.8925	0.9793	0.8209	0.8986	0.9231	0.8731	0.8342	0.8726	0.8289	0.8789	0.8592	0.9144	0.828	0.9039	0.9169
cardiac hypertrophic response (wikipathways)	0.9479	0.9495	0.9385	0.9649	0.9514	0.9272	0.9986	0.9866	0.9342	1	0.9419	0.9485	0.9417	0.9403	0.9979	0.9801	0.9373	0.968	0.9734	0.994	0.9649	1	0.995	0.9245	0.9859	0.9805	0.9295	0.9979	0.9644	0.9602	0.9955	0.9562	0.99	0.9565	0.9511	0.9723	0.9484	0.9263	0.9827	0.962	0.9995	0.9605	0.9976	0.998	0.9788	0.9986	0.9659	1	0.9406
cardiac progenitor differentiation (wikipathways)	0.3958	0.3815	0.2943	1	1	0.4235	0.7363	0.6694	0.4249	0.6927	0.2457	0.6866	0.9765	0.1377	0.3063	0.3828	0.4362	0.7102	0.9993	0.4328	0.2975	0.1378	1	0.9996	0.4271	0.7698	0.4127	0.6182	0.5512	1	0.6876	0.6852	0.226	0.4456	0.8826	0.2088	0.47	0.4023	0.1615	0.1581	0.6891	0.8737	0.4364	0.7041	0.9993	0.736	0.615	0.7823	0.9997
cardiac protection against ros(biocarta)	0.8333	0.9166	0.9166	0.9166	0.9166	0.8333	0.9166	0.9166	0.9165	0.9166	0.9166	0.9164	0.9166	0.9166	0.9165	0.8333	0.8333	0.916	0.9166	0.9166	0.9166	0.8333	0.9165	0.9166	0.9164	0.9166	0.9166	0.8333	0.8333	0.9165	0.9166	0.9166	0.8971	0.9166	0.9166	0.8333	0.8333	0.8333	0.8333	0.8333	0.9166	0.9166	0.9166	0.9166	0.9166	0.9164	0.9166	0.9162	0.9166
caspase cascade in apoptosis(biocarta)	0.8064	0.8056	0.6487	0.5369	0.552	0.5373	0.7831	0.7944	0.5844	0.6271	0.6846	0.7651	0.7072	0.6616	0.5708	0.5565	0.6615	0.6822	0.7235	0.6966	0.5427	0.5475	0.6654	0.7266	0.774	0.7034	0.6595	0.5242	0.5573	0.6776	0.7427	0.5808	0.6552	0.6243	0.7463	0.6381	0.554	0.7316	0.5436	0.6595	0.7065	0.6927	0.7431	0.7385	0.6531	0.6784	0.5671	0.7356	0.6886
caspase cascade in apoptosis(nci/nature)	0.6119	0.5869	0.5986	0.6373	0.6555	0.5465	0.5663	0.611	0.6054	0.5758	0.5599	0.6837	0.6335	0.5659	0.5573	0.5424	0.654	0.5752	0.5487	0.5545	0.5583	0.5458	0.6595	0.5628	0.7068	0.6513	0.5977	0.537	0.5406	0.6054	0.6728	0.6637	0.565	0.5855	0.5806	0.6123	0.5359	0.6041	0.5467	0.6014	0.6379	0.618	0.6832	0.6485	0.6518	0.6345	0.6227	0.6776	0.6801
cbl mediated ligand-induced downregulation of egf receptors pathway(biocarta)	1	1	0.9833	1	1	1	1	1	0.7858	0.9774	0.9176	1	1	0.8047	0.9998	0.788	0.9984	1	1	1	1	1	1	1	1	1	1	0.706	1	1	1	1	0.7272	0.8451	1	1	0.9996	0.9062	0.9243	0.7069	0.654	1	1	1	1	1	0.6078	1	1
ccr3 signaling in eosinophils(biocarta)	0.8135	0.7254	0.8398	0.858	0.7884	0.8409	0.8115	0.8422	0.8185	0.868	0.8084	0.8091	0.8676	0.8065	0.8383	0.9046	0.866	0.8025	0.8218	0.8673	0.8073	0.8772	0.8396	0.7633	0.8566	0.8561	0.8306	0.8623	0.8704	0.8064	0.8293	0.8172	0.8013	0.8738	0.8141	0.7634	0.8683	0.8313	0.9194	0.8183	0.8378	0.8087	0.8452	0.842	0.807	0.8322	0.7747	0.7858	0.7847
cdc25 and chk1 regulatory pathway in response to dna damage(biocarta)	0.8135	0.8635	0.8053	0.8381	0.8322	0.8292	0.8403	0.8026	0.7898	0.884	0.7848	0.7597	0.8021	0.753	0.8394	0.7173	0.8077	0.8542	0.8422	0.83	0.7408	0.8273	0.7422	0.8645	0.9173	0.831	0.8492	0.7928	0.8236	0.8788	0.8879	0.8548	0.683	0.8578	0.8757	0.7368	0.8412	0.7101	0.8609	0.7324	0.9091	0.8045	0.7977	0.9172	0.7411	0.8633	0.875	0.8563	0.8422
celecoxib pathway pharmacodynamics(pharmkgb)	0.6204	0.6135	0.567	0.759	0.6579	0.5756	0.628	0.7933	0.5736	0.6108	0.6776	0.7705	0.7182	0.5605	0.5451	0.5773	0.6335	0.7193	0.7079	0.6345	0.6192	0.6313	0.7759	0.7107	0.5672	0.8181	0.5681	0.4928	0.5287	0.7442	0.7819	0.6225	0.5905	0.5083	0.608	0.657	0.5231	0.5657	0.4624	0.4911	0.712	0.7168	0.5932	0.6222	0.6552	0.7533	0.4892	0.6916	0.6133
celecoxib pathway pharmacokinetics(pharmkgb)	0.8578	0.7681	0.8909	0.8457	0.7706	0.7776	0.7816	0.9937	0.7737	0.8845	0.7834	0.8132	0.8186	0.8669	0.7689	0.8059	0.7891	0.8506	0.8096	0.9839	0.7699	0.9196	0.7857	0.9509	0.9469	0.7857	0.8789	0.7687	0.929	0.8733	0.94	0.982	0.7906	0.7683	0.8678	0.8177	0.7894	0.776	0.7765	0.9595	0.7726	0.8651	0.8195	0.8269	0.8638	0.8035	0.9441	0.9352	0.7807
cell adhesion molecules (cams)(kegg)	0.7357	0.7359	0.6348	0.6868	0.7263	0.6068	0.6979	0.7967	0.6623	0.7166	0.704	0.7261	0.6583	0.6523	0.6536	0.6418	0.7127	0.7094	0.691	0.7403	0.7062	0.6523	0.7193	0.766	0.653	0.7373	0.7313	0.631	0.6898	0.6541	0.7122	0.7626	0.6903	0.5928	0.7412	0.6493	0.6845	0.6887	0.6427	0.5995	0.7155	0.7804	0.6995	0.6975	0.7364	0.689	0.6133	0.7505	0.7023
cell cycle (wikipathways)	0.8165	0.7268	0.8477	0.8465	0.8277	0.8172	0.8426	0.8058	0.753	0.826	0.6518	0.8541	0.7772	0.8134	0.7998	0.7865	0.7627	0.6232	0.5955	0.7776	0.5817	0.8043	0.7303	0.6332	0.5724	0.6878	0.8393	0.779	0.7436	0.5927	0.7494	0.6409	0.6912	0.6731	0.7848	0.812	0.8208	0.759	0.7913	0.7815	0.7513	0.7965	0.7213	0.7597	0.7414	0.7866	0.8061	0.792	0.7132
cell cycle(kegg)	0.6292	0.6457	0.6394	0.6547	0.5622	0.6382	0.6658	0.5886	0.5653	0.6143	0.4257	0.6085	0.6405	0.6027	0.6171	0.6208	0.5364	0.4978	0.4391	0.6187	0.3896	0.6057	0.6052	0.3734	0.4024	0.5413	0.6449	0.6397	0.5988	0.4315	0.6494	0.4461	0.5069	0.4496	0.6195	0.6389	0.6047	0.5188	0.5229	0.6049	0.6493	0.6258	0.5777	0.6608	0.5626	0.6341	0.6562	0.6803	0.6126
cell cycle: g1/s check point(biocarta)	0.7974	0.8117	0.8001	0.8411	0.7802	0.8589	0.8739	0.8374	0.789	0.8713	0.4361	0.8234	0.7891	0.7858	0.8412	0.7671	0.5734	0.6936	0.4326	0.8188	0.3828	0.7295	0.8096	0.4032	0.4653	0.8861	0.8424	0.7924	0.7938	0.4116	0.8365	0.5127	0.7651	0.4068	0.8023	0.786	0.8334	0.7947	0.6832	0.8634	0.8518	0.8295	0.8446	0.8351	0.8336	0.8332	0.8218	0.8331	0.8872
cell cycle: g2/m checkpoint(biocarta)	0.5046	0.5975	0.5564	0.6006	0.501	0.5719	0.6004	0.3896	0.5013	0.4761	0.4341	0.5065	0.4767	0.4398	0.5463	0.5604	0.5074	0.5312	0.5678	0.5366	0.3711	0.3994	0.3279	0.5448	0.5833	0.5281	0.5472	0.4882	0.4273	0.5178	0.4433	0.4572	0.4139	0.5133	0.5739	0.4875	0.5927	0.3939	0.5386	0.4261	0.5278	0.5372	0.3705	0.591	0.4168	0.5518	0.6506	0.5336	0.3926
cell differentiation - index expanded (wikipathways)	1	0.9661	1	1	0.0798	1	1	0.5484	1	1	1	0.9797	1	1	0.9999	1	1	0.9999	1	1	1	1	1	1	0.0214	1	0.2048	0.9995	1	0.9994	0.993	1	1	1	0.9992	1	0.9693	1	1	1	1	0.9998	0.9999	0.2148	0.9999	1	0.9999	0.9983	0.9992
cell migration and invasion through p75ntr (wikipathways)	0.5842	0.596	0.6296	0.9263	0.941	0.5805	0.9165	0.9877	0.5656	0.9984	0.6006	0.9943	0.5691	0.5851	0.5968	0.9437	0.5284	0.6403	0.9469	0.589	0.5646	0.5298	0.8964	0.9307	0.9192	0.9459	0.9673	0.6151	0.5503	0.9467	0.9468	0.9458	0.5486	0.5716	0.9478	0.5771	0.5924	0.5665	0.5885	0.5669	0.9962	0.9059	0.9124	0.9174	0.9346	0.9428	0.5855	0.9154	0.9477
cell to cell adhesion signaling(biocarta)	0.8962	0.977	0.6959	0.5927	0.5263	0.656	0.5268	1	0.5599	0.7557	0.5783	0.7613	0.6105	0.6226	0.5208	0.6001	0.6795	0.9289	1	1	0.5817	0.7062	0.705	1	0.8801	0.5667	0.9954	0.5496	0.6661	0.6079	1	0.9774	0.6501	0.5255	0.9268	0.5224	0.5291	0.6626	0.5214	0.6193	0.7079	1	0.5468	0.5367	0.7228	0.5256	0.6349	0.6097	0.6946
cellular roles of anthrax toxin(nci/nature)	0.6952	0.7069	0.5247	0.5245	0.5569	0.5159	0.6996	0.8465	0.5129	0.5896	0.5424	0.5765	0.559	0.5144	0.5183	0.5147	0.5364	0.8452	0.7014	0.7816	0.5268	0.5397	0.7028	0.8144	0.6252	0.7299	0.518	0.5161	0.519	0.6839	0.7895	0.5131	0.6953	0.5172	0.7241	0.5657	0.5513	0.524	0.5315	0.531	0.8217	0.7354	0.8511	0.7322	0.8351	0.7182	0.5134	0.8122	0.7084
ceramide signaling pathway(biocarta)	0.8547	0.8956	0.8022	0.7967	0.8767	0.8875	0.8698	0.8791	0.8787	0.7909	0.9035	0.8845	0.8199	0.791	0.7336	0.8521	0.8936	0.8032	0.8956	0.9149	0.8708	0.8667	0.7914	0.7715	0.795	0.8901	0.8668	0.8733	0.8726	0.8263	0.8712	0.9016	0.7478	0.9087	0.8741	0.889	0.8562	0.7277	0.7743	0.8079	0.8643	0.8939	0.8232	0.8441	0.8399	0.849	0.8611	0.8036	0.8913
ceramide signaling pathway(nci/nature)	0.7803	0.8735	0.7613	0.7742	0.8343	0.8138	0.8396	0.808	0.8549	0.815	0.8289	0.8071	0.7472	0.769	0.7627	0.8117	0.8123	0.7504	0.8106	0.819	0.8105	0.8244	0.7252	0.7567	0.7858	0.835	0.7936	0.8316	0.8109	0.7809	0.835	0.8307	0.7308	0.8788	0.8023	0.8126	0.7854	0.7561	0.7248	0.7499	0.8289	0.8072	0.768	0.7997	0.811	0.7951	0.8163	0.7507	0.8078
chaperones modulate interferon signaling pathway(biocarta)	0.8011	0.7423	0.7307	0.7337	0.6695	0.9948	1	0.7696	1	0.8814	0.4354	0.7324	0.7449	0.7781	1	0.9999	0.8238	0.6294	0.6695	1	0.435	0.7605	0.7922	0.672	0.6873	1	1	0.7364	0.763	0.6796	1	0.6923	0.9418	0.4069	1	0.7935	1	0.9981	0.923	0.7307	0.9984	1	1	0.6721	0.7544	0.7385	1	1	1
chemokine signaling pathway (wikipathways)	0.7761	0.9168	0.7748	0.8735	0.9838	0.9873	0.7432	0.9851	0.7942	0.9932	0.7627	0.9545	0.8215	0.779	0.7947	0.8037	0.7393	0.9763	0.9498	0.8253	0.8343	0.8358	0.7672	0.9306	0.8504	0.8922	0.9689	0.7655	0.7865	0.8086	0.7825	0.7698	0.9223	0.7804	0.8578	0.9574	0.7863	0.8585	0.767	0.7618	0.7799	0.7905	0.7467	0.807	0.8891	0.8115	0.7793	0.7702	0.7943
chondroitin sulfate biosynthesis(kegg)	0.9363	0.9236	0.8026	0.8671	0.8104	0.8793	0.8359	0.8526	0.8982	0.8548	0.8686	0.8868	0.9227	0.8329	0.8012	0.8664	0.8942	0.7959	0.9016	0.8807	0.8854	0.8867	0.8469	0.8844	0.8707	0.9382	0.901	0.8391	0.9746	0.8569	0.8758	0.8792	0.8829	0.8371	0.8335	0.9117	0.8921	0.8847	0.8134	0.7777	0.9389	0.902	0.9168	0.9641	0.9634	0.9452	0.8475	0.9159	0.9137
chrebp regulation by carbohydrates and camp(biocarta)	0.8354	0.6773	0.6688	0.6476	0.6512	0.7452	0.6653	0.7647	0.6872	0.6933	0.6827	0.672	0.6505	0.6514	0.6632	0.6704	0.8984	0.7935	0.6542	0.6557	0.651	0.7338	0.6468	0.6906	0.676	0.6527	0.6754	0.668	0.7045	0.6518	0.7446	0.6525	0.6673	0.6502	0.6565	0.766	0.7727	0.7432	0.6526	0.6659	0.648	0.6667	0.648	0.6524	0.6771	0.649	0.6479	0.6467	0.6474
chromosomal and microsatellite instability in colorectal cancer (wikipathways)	0.9762	0.9689	0.8152	0.9342	0.6973	0.7709	0.9695	0.9247	0.7988	0.797	0.8036	0.9685	0.8487	0.8234	0.8023	0.688	0.8176	0.94	0.9318	0.941	0.7909	0.7292	0.9482	0.9298	0.8116	0.8844	0.9482	0.951	0.9461	0.924	0.8767	0.9408	0.6993	0.7133	0.966	0.8145	0.7911	0.8158	0.6643	0.8233	0.8625	0.8143	0.8611	0.8625	0.9449	0.8688	0.6224	0.9138	0.9238
chronic myeloid leukemia(kegg)	0.7364	0.7534	0.7477	0.7337	0.7685	0.7209	0.8153	0.7715	0.7277	0.7574	0.6661	0.7806	0.7462	0.7073	0.7631	0.787	0.7616	0.7631	0.7727	0.7607	0.7145	0.7485	0.7658	0.7121	0.7097	0.7625	0.739	0.7128	0.8208	0.7033	0.7464	0.7419	0.7306	0.7195	0.7994	0.7362	0.8067	0.7941	0.7312	0.7263	0.7513	0.7609	0.7934	0.7679	0.7934	0.7482	0.8121	0.7591	0.7439
circadian rhythm(kegg)	0.8854	0.7672	0.8663	0.7951	0.905	0.885	0.804	0.6705	0.8846	0.8319	0.9025	0.6928	0.8358	0.8671	0.9049	0.9039	0.8957	0.8846	0.8981	0.8716	0.7266	0.7895	0.8935	0.903	0.7581	0.6757	0.5002	0.9034	0.9054	0.9018	0.8742	0.8718	0.9029	0.9057	0.7994	0.8612	0.8634	0.5034	0.8803	0.8639	0.6066	0.9018	0.9028	0.9058	0.7601	0.8496	0.9061	0.8945	0.5296
citalopram pathway pharmacokinetics(pharmkgb)	0.7275	0.2942	0.4042	0.3695	0.2211	0.2274	0.5975	0.8009	0.2362	0.792	0.5995	0.2974	0.2984	0.3989	0.2416	0.2699	0.3447	0.3576	0.2831	0.589	0.5813	0.4597	0.2416	0.5173	0.5567	0.2361	0.4328	0.3499	0.6456	0.3764	0.4902	0.9325	0.293	0.2041	0.7534	0.4603	0.3038	0.2528	0.2318	0.6164	0.2277	0.3903	0.2923	0.6666	0.7453	0.2838	0.5553	0.8625	0.5886
citrate cycle (tca cycle)(kegg)	0.9484	0.9008	0.9622	0.9658	0.9462	0.9396	0.939	0.878	0.9188	0.9418	0.9657	0.9188	0.9007	0.8669	0.8535	0.8267	0.9056	0.8654	0.888	0.9178	0.9058	0.9233	0.8604	0.8545	0.9367	0.8524	0.9141	0.9442	0.9079	0.962	0.8793	0.8853	0.8889	0.9025	0.9375	0.9605	0.9732	0.8946	0.8731	0.884	0.8914	0.9405	0.9243	0.8635	0.8625	0.8947	0.9669	0.8628	0.987
class i pi3k signaling events mediated by akt(nci/nature)	0.3888	0.4436	0.4434	0.6179	0.5839	0.3731	0.4825	0.5685	0.5577	0.6324	0.4061	0.4338	0.4767	0.436	0.4254	0.4474	0.5959	0.4944	0.5027	0.499	0.5451	0.5885	0.365	0.4365	0.5023	0.6353	0.5175	0.4105	0.5439	0.5593	0.5803	0.5198	0.5323	0.3855	0.5704	0.5544	0.5362	0.4703	0.5341	0.4457	0.5463	0.4615	0.5018	0.5338	0.5619	0.5895	0.4019	0.5657	0.5476
class i pi3k signaling events(nci/nature)	0.8409	0.8463	0.6938	0.8333	0.7897	0.767	0.8484	0.9893	0.6576	0.825	0.7693	0.9173	0.7857	0.7382	0.7185	0.6514	0.7251	0.9355	0.8204	0.8543	0.7392	0.7932	0.8493	0.8583	0.8108	0.7989	0.9378	0.6908	0.6814	0.899	0.7811	0.8238	0.7523	0.6161	0.9007	0.8048	0.6623	0.7446	0.7763	0.718	0.7875	0.8117	0.8401	0.8333	0.7393	0.7975	0.8178	0.8129	0.7895
classical complement pathway(biocarta)	0.5081	0.7038	0.2947	0.3004	0.8171	0.2676	0.3467	0.8708	0.4478	0.9789	0.5335	0.9491	0.4249	0.353	0.3594	0.2725	0.6578	0.385	0.3539	0.7049	0.3844	0.5815	0.6782	0.411	0.3834	0.6809	0.4472	0.3929	0.3355	0.7012	0.5795	0.4866	0.9868	0.277	0.857	0.3226	0.4471	0.5835	0.3045	0.9418	0.2982	0.7557	0.7044	0.3897	0.8833	0.9749	0.2832	0.2999	0.6565
clomipramine pathway pharmacokinetics(pharmkgb)	0.5734	0.3044	0.6728	0.537	0.3118	0.3329	0.3447	0.9811	0.321	0.6534	0.3502	0.4396	0.4557	0.6006	0.3068	0.4176	0.3673	0.5518	0.4288	0.9518	0.3097	0.7587	0.3572	0.8527	0.8407	0.3571	0.6367	0.306	0.7871	0.62	0.8199	0.9459	0.3719	0.3048	0.6033	0.453	0.3683	0.3281	0.3294	0.8786	0.3179	0.5952	0.4586	0.4808	0.5914	0.4106	0.8322	0.8056	0.3421
clopidogrel pathway pharmacokinetics(pharmkgb)	0.7557	0.5617	0.4326	0.4437	0.437	0.492	0.6333	0.6268	0.5191	0.7692	0.781	0.5063	0.4621	0.4281	0.499	0.5326	0.4949	0.4759	0.448	0.5127	0.7549	0.4314	0.4078	0.4117	0.4478	0.4858	0.4655	0.4964	0.5509	0.4217	0.4201	0.5982	0.4499	0.48	0.6858	0.5268	0.4602	0.4223	0.4252	0.4891	0.4738	0.4131	0.4306	0.6669	0.6346	0.4523	0.5726	0.6679	0.706
colorectal cancer(kegg)	0.772	0.9312	0.8389	0.8511	0.9037	0.9057	0.7836	0.889	0.9176	0.8208	0.9061	0.8453	0.835	0.8622	0.8926	0.8899	0.9074	0.8696	0.9184	0.9283	0.819	0.8761	0.9352	0.9337	0.8819	0.9265	0.9385	0.9191	0.8599	0.8209	0.9323	0.786	0.8116	0.9229	0.8339	0.8412	0.8012	0.8262	0.9295	0.9082	0.9316	0.8454	0.8289	0.8434	0.8408	0.8877	0.8358	0.8865	0.8403
complement activation (wikipathways)	1	0.9997	0.12	0.2745	0.9946	0.9996	1	0.9995	1	0.9172	0.9986	0.9955	0.1034	0.9971	0.9968	1	0.0732	1	0.0678	0.6665	0.7395	1	0.9941	0.9764	1	0.0619	0.228	0.9949	1	0.1001	0.9999	0.9038	0.9844	1	0.2454	0.9999	1	1	1	0.9989	0.0872	0.0579	1	0.0571	0.1418	0.982	1	0.3838	0.9993
complement and coagulation cascades (wikipathways)	0.6998	0.6876	0.5218	0.6251	0.5605	0.5773	0.4664	0.634	0.5766	0.6636	0.5474	0.6582	0.5369	0.472	0.5349	0.5031	0.5525	0.5961	0.604	0.592	0.5753	0.5641	0.6118	0.589	0.6966	0.5686	0.6294	0.5594	0.5579	0.6765	0.6213	0.7037	0.582	0.5514	0.5489	0.6497	0.5746	0.5107	0.5952	0.5801	0.6006	0.5707	0.6586	0.642	0.5712	0.6051	0.4553	0.6136	0.6152
complement and coagulation cascades(kegg)	0.4172	0.4254	0.4444	0.4451	0.4503	0.4656	0.4559	0.4265	0.4742	0.4917	0.4479	0.5328	0.414	0.415	0.4296	0.3997	0.4547	0.4237	0.4456	0.5032	0.4928	0.5005	0.4988	0.4099	0.4111	0.417	0.4518	0.5002	0.4665	0.4885	0.431	0.4541	0.4492	0.4991	0.4698	0.4206	0.4412	0.4119	0.4221	0.4494	0.4392	0.4387	0.4349	0.3666	0.4457	0.4781	0.4115	0.3804	0.4303
control of skeletal myogenesis by hdac and calcium/calmodulin-dependent kinase (camk)(biocarta)	0.7206	0.8244	0.6712	0.7141	0.706	0.6446	0.6817	0.7064	0.6841	0.8866	0.6449	0.6481	0.7155	0.6266	0.6218	0.6566	0.7468	0.7298	0.729	0.6759	0.8282	0.7458	0.6782	0.6202	0.6526	0.7639	0.6981	0.6183	0.7763	0.7135	0.7493	0.683	0.6975	0.6288	0.7366	0.7736	0.7118	0.6266	0.677	0.6217	0.7002	0.6316	0.6908	0.6916	0.6913	0.7406	0.7028	0.6991	0.7077
copper homeostasis (wikipathways)	0.8895	0.8619	0.9076	0.8565	0.921	0.881	0.9166	0.8794	0.9011	0.9031	0.8868	0.9233	0.8825	0.925	0.9252	0.5027	0.9046	0.889	0.8895	0.8959	0.9063	0.6461	0.8877	0.7851	0.8966	0.852	0.8654	0.9072	0.92	0.8209	0.6885	0.9135	0.8503	0.9168	0.8948	0.8865	0.9029	0.9204	0.809	0.9235	0.8823	0.8035	0.8489	0.9253	0.8839	0.9141	0.4522	0.9122	0.8305
cori cycle (wikipathways)	0.2959	0.3134	0.2269	0.3449	0.2212	0.3187	0.5377	0.9234	0.9327	0.2349	0.2212	0.4628	0.2545	0.2706	0.9578	0.2212	0.2348	0.6306	0.2712	0.3116	0.7063	0.2343	0.2224	0.2247	0.4062	0.7216	0.9335	0.2262	0.3803	0.2227	0.3417	0.2687	0.2871	0.8886	0.2609	0.2328	0.2212	0.3189	0.2216	0.51	0.2658	0.2224	0.25	0.3741	0.9995	0.4519	0.6771	0.3212	0.2495
corticosteroids and cardioprotection(biocarta)	0.6991	0.7443	0.5241	0.8481	0.8988	0.6765	0.8679	0.879	0.6968	0.64	0.6737	0.8304	0.8449	0.5315	0.4691	0.6467	0.6917	0.8899	0.7059	0.8781	0.6875	0.5527	0.8545	0.6133	0.5247	0.9036	0.8648	0.5868	0.6683	0.9052	0.9071	0.7241	0.6263	0.6738	0.8463	0.7379	0.7491	0.677	0.7178	0.6164	0.7008	0.7356	0.8778	0.8917	0.6741	0.9007	0.5475	0.8627	0.8852
corticotropin-releasing hormone signaling pathway (wikipathways)	0.6683	0.7727	0.6706	0.6937	0.6948	0.734	0.655	0.7751	0.7104	0.7328	0.6982	0.6902	0.6762	0.768	0.7029	0.6886	0.805	0.6658	0.743	0.6927	0.7023	0.7325	0.6901	0.7046	0.7254	0.7595	0.6991	0.7564	0.7386	0.6796	0.7202	0.6919	0.6949	0.7183	0.7022	0.7224	0.6663	0.6901	0.6968	0.7282	0.7181	0.6727	0.6632	0.6511	0.7013	0.7326	0.6564	0.6851	0.6694
ctcf: first multivalent nuclear factor(biocarta)	0.7658	0.7367	0.8174	0.7989	0.7737	0.7584	0.7737	0.7579	0.7973	0.8119	0.8191	0.8098	0.731	0.7128	0.7909	0.7088	0.7627	0.7096	0.7279	0.8046	0.721	0.7998	0.7279	0.779	0.8409	0.7097	0.7642	0.7463	0.7254	0.8433	0.7064	0.7807	0.7743	0.8189	0.7412	0.7824	0.7944	0.7407	0.811	0.7423	0.7122	0.7001	0.6781	0.7344	0.7477	0.7688	0.7364	0.7232	0.6674
cxcr4 signaling pathway(biocarta)	0.4208	0.4992	0.5301	0.7074	0.6289	0.4844	0.8272	0.7577	0.3691	0.5977	0.3402	0.6191	0.7378	0.4123	0.573	0.3895	0.9654	0.8227	0.3105	0.6824	0.3315	0.3413	0.5971	0.801	0.686	0.6171	0.3413	0.4756	0.401	0.6435	0.6462	0.8451	0.595	0.7164	0.4519	0.342	0.4091	0.3348	0.3015	0.3049	0.8125	0.528	0.677	0.5455	0.6937	0.6036	0.6277	0.5857	0.7203
cyanoamino acid metabolism(kegg)	1	0.9998	0.8193	0.9865	0.8022	0.9989	0.9859	0.9765	0.8354	0.993	0.9571	1	0.9738	0.821	0.9942	0.9976	0.8719	0.9363	0.9053	0.8243	0.8246	0.9729	0.998	0.9564	0.9955	0.8121	0.9167	0.9061	0.9153	0.9638	0.7209	1	0.9932	0.8985	0.9367	0.9999	0.9998	0.9872	1	0.8145	0.8773	0.9999	0.9844	0.9679	0.8364	0.829	0.9305	0.9233	0.8757
cyclin e destruction pathway(biocarta)	0.2339	0.1941	0.2124	0.2228	0.2043	0.2319	0.2744	0.2335	0.2162	0.0743	0.1995	0.2314	0.2414	0.0242	0.3416	0.0522	0.0102	0.2124	0.2202	0.2363	0.2242	0.3409	0.2256	0.2192	0.2164	0.1198	0.2732	0.2602	0.1612	0.0541	0.2277	0.2209	0.2903	0.1908	0.2441	0.1724	0.1854	0.2827	0.2948	0.2367	0.152	0.2241	0.2293	0.2898	0.1166	0.2974	0.102	0.1954	0.2256
cyclophosphamide pathway pharmacodynamics(pharmkgb)	0.5662	0.4059	0.5478	0.7288	0.3491	0.567	0.596	0.7058	0.5476	0.3635	0.5973	0.3787	0.7752	0.5792	0.3862	0.5664	0.5413	0.9729	0.7274	0.3809	0.5692	0.5685	0.57	0.7375	0.3815	0.3419	0.549	0.3518	0.3353	0.5762	0.6001	0.543	0.6787	0.353	0.6739	0.5653	0.5555	0.5207	0.6107	0.5622	0.3659	0.5711	0.3523	0.5791	0.5418	0.769	0.5681	0.5913	0.5903
cysteine metabolism(kegg)	0.9027	0.9048	0.8955	0.894	0.9005	0.8878	0.8801	0.9054	0.8959	0.892	0.9007	0.9007	0.9004	0.9014	0.9068	0.8657	0.9956	0.8851	0.8733	0.8748	0.8787	0.92	0.923	0.9686	0.9004	0.8775	0.9725	0.8953	0.8647	0.9678	0.913	0.9477	0.8859	0.8784	0.8961	0.8932	0.8828	0.9704	0.8707	0.8862	0.9724	0.8831	0.878	0.9042	0.9939	0.8767	0.9844	0.9953	0.9954
cystic fibrosis transmembrane conductance regulator (cftr) and beta 2 adrenergic receptor (b2ar) pathway(biocarta)	0.94	0.9223	0.8459	0.9822	0.912	0.8365	0.9127	0.9914	0.993	0.8434	0.8396	0.8636	0.9401	0.9895	0.8852	0.8728	0.8998	0.8434	0.9443	0.9125	0.9613	0.8362	0.8601	0.8362	0.8752	0.939	0.954	0.8867	0.9981	0.8401	0.8734	0.9293	0.8612	0.8926	0.8393	0.88	0.9198	0.8921	0.9521	0.8415	0.9406	0.9149	0.8718	0.9827	0.9821	0.9584	0.8589	0.837	0.9197
cytokine-cytokine receptor interaction(kegg)	0.3862	0.327	0.3206	0.371	0.3429	0.3023	0.3219	0.5423	0.3337	0.3963	0.352	0.4701	0.3435	0.3246	0.3245	0.331	0.4161	0.4737	0.3911	0.3936	0.3822	0.4083	0.3501	0.4643	0.3686	0.3726	0.3089	0.3151	0.3119	0.3956	0.4231	0.3834	0.3238	0.3131	0.3998	0.3287	0.3644	0.3584	0.3905	0.3497	0.3484	0.4512	0.3744	0.3508	0.4353	0.43	0.3166	0.4027	0.4467
d4gdi signaling pathway(biocarta)	0.7447	0.9804	0.9643	0.9857	0.9861	0.9717	0.6543	0.9816	0.8527	0.7526	0.9804	0.9836	0.9427	0.9857	0.9854	0.9841	0.7491	0.9086	0.9628	0.9851	0.9438	0.9688	0.9078	0.9794	0.9817	0.9849	0.9833	0.759	0.7663	0.9192	0.9845	0.9488	0.9529	0.9815	0.9721	0.9224	0.8705	0.8394	0.985	0.9859	0.9828	0.982	0.9859	0.9861	0.9814	0.9852	0.928	0.9839	0.9856
d-arginine and d-ornithine metabolism(kegg)	0.1183	0.2151	0.0702	0.7634	0.0944	0.0747	0.1069	0.0735	0.0799	0.0991	0.0944	0.0703	0.0773	0.0704	0.0835	0.1097	0.1005	0.0778	0.0807	0.074	0.0888	0.8947	0.0887	0.1772	0.8131	0.0982	0.0741	0.1326	0.0705	0.0796	0.072	0.0713	0.1236	0.2415	0.0723	0.0705	0.0715	0.0878	0.0734	0.1014	0.0753	0.0742	0.072	0.1715	0.092	0.0804	0.4688	0.0923	0.0883
dentatorubropallidoluysian atrophy (drpla)(kegg)	0.8751	0.8747	0.8593	0.8662	0.8597	0.8353	0.9128	0.9758	0.8871	0.86	0.8497	0.8837	0.8651	0.8705	0.9748	0.713	0.8649	0.9077	0.8712	0.8778	0.9243	0.8644	0.7864	0.8505	0.8919	0.7558	0.9705	0.8533	0.882	0.7054	0.8826	0.8705	0.8116	0.963	0.8643	0.8646	0.6905	0.8784	0.8627	0.9109	0.7274	0.8545	0.8526	0.8878	0.7861	0.7552	0.7917	0.8682	0.8674
deregulation of cdk5 in alzheimers disease(biocarta)	0.5807	0.5738	0.736	0.5655	0.5714	0.7338	0.6319	0.6016	0.7361	0.7107	0.568	0.581	0.5976	0.5701	0.736	0.6567	0.7191	0.5889	0.5826	0.6845	0.7356	0.6896	0.5737	0.5819	0.7342	0.655	0.6014	0.7351	0.7361	0.6515	0.5681	0.5991	0.7281	0.7337	0.5684	0.6952	0.7328	0.7351	0.7142	0.7359	0.5722	0.563	0.7284	0.5834	0.5788	0.6064	0.582	0.6364	0.5635
d-glutamine and d-glutamate metabolism(kegg)	1	0.8785	1	0.9867	0.9788	0.9999	0.9819	0.9718	1	0.8735	1	0.9581	0.9813	1	1	1	0.6966	0.9641	0.6841	0.9947	0.9993	1	0.9284	0.9104	0.9843	0.9876	0.9872	1	1	0.909	0.986	1	1	0.9875	0.983	1	1	0.9995	1	0.9931	0.9868	1	0.9866	0.9855	0.9777	0.9879	0.9747	0.9511	0.9829
differentiation pathway (wikipathways)	0.1838	0.492	0.6852	0.9598	0.9206	0.6036	0.2823	0.9257	0.2868	0.3426	0.3357	0.4849	0.4339	0.5005	0.5598	0.2526	0.5139	0.6052	0.9235	0.5399	0.2949	0.2024	0.9181	0.8986	0.5541	0.4032	0.5181	0.6308	0.5981	0.5971	0.9283	0.8312	0.5494	0.2791	0.6714	0.1768	0.2792	0.1644	0.1833	0.4932	0.4581	0.5678	0.8395	0.826	0.7057	0.5978	0.4914	0.3965	0.925
diuretics pathway pharmacodynamics(pharmkgb)	0.6519	0.7521	0.757	0.6208	0.7571	0.8738	0.7036	0.8684	0.8114	0.8426	0.7403	0.734	0.7677	0.7456	0.8315	0.8213	0.7474	0.7988	0.7933	0.7733	0.7407	0.7181	0.8231	0.7154	0.7505	0.7414	0.772	0.7578	0.829	0.7594	0.8107	0.7513	0.7644	0.7779	0.776	0.6163	0.7288	0.8123	0.8292	0.748	0.7919	0.7515	0.7235	0.7646	0.7472	0.7618	0.6966	0.7582	0.77
dna damage response (only atm dependent) (wikipathways)	0.8134	0.7877	0.876	0.85	0.9067	0.8308	0.8867	0.895	0.8471	0.9162	0.7226	0.9438	0.8464	0.834	0.8323	0.8992	0.783	0.8209	0.7312	0.8436	0.6873	0.8689	0.846	0.7578	0.7302	0.7989	0.8051	0.8767	0.8327	0.7517	0.868	0.7814	0.8063	0.7248	0.8759	0.8036	0.8154	0.7941	0.8472	0.7946	0.819	0.847	0.7632	0.8447	0.8205	0.8593	0.8621	0.8546	0.8529
dna damage response (wikipathways)	0.8374	0.8493	0.8479	0.88	0.824	0.849	0.8533	0.7358	0.7904	0.7574	0.6559	0.8528	0.8387	0.7605	0.7693	0.8274	0.8073	0.7702	0.7512	0.836	0.6222	0.739	0.7024	0.7492	0.7837	0.8841	0.84	0.7347	0.7449	0.7567	0.7698	0.6885	0.7463	0.7691	0.8258	0.8281	0.8748	0.6657	0.8248	0.751	0.8602	0.7815	0.6727	0.845	0.6969	0.7952	0.8948	0.7887	0.7705
dna ir-damage and cellular response via atr (wikipathways)	0.829	0.857	0.8581	0.8708	0.8367	0.8655	0.8695	0.8048	0.8346	0.8096	0.8079	0.8526	0.8574	0.8305	0.8277	0.8628	0.8253	0.8221	0.8382	0.856	0.7844	0.7689	0.7997	0.84	0.845	0.8165	0.8504	0.8113	0.7994	0.8349	0.8169	0.8012	0.8241	0.8025	0.8321	0.8252	0.8827	0.7861	0.844	0.8268	0.8426	0.8399	0.8069	0.8694	0.7665	0.8515	0.8709	0.8348	0.8035
dna ir-double strand breaks (dsbs) and cellular response via atm (wikipathways)	0.7924	0.8387	0.8056	0.8624	0.8633	0.8397	0.8893	0.769	0.8188	0.769	0.7324	0.8241	0.7843	0.7791	0.7483	0.8296	0.7852	0.8135	0.7635	0.8302	0.7034	0.7425	0.7678	0.8002	0.8501	0.813	0.8173	0.773	0.7737	0.8102	0.8314	0.7419	0.772	0.7855	0.8183	0.8018	0.9004	0.7785	0.8028	0.7689	0.8769	0.8716	0.7813	0.8935	0.8094	0.8572	0.9108	0.8318	0.8028
dopaminergic neurogenesis (wikipathways)	0.6339	0.8013	0.4719	0.6607	0.6379	0.6077	0.6348	0.7493	0.5098	0.8182	0.5596	0.6758	0.6622	0.5845	0.5936	0.5692	0.7017	0.6874	0.6102	0.5392	0.6134	0.6843	0.7154	0.5952	0.7448	0.6413	0.5969	0.6992	0.7456	0.7199	0.853	0.5694	0.5026	0.5679	0.6158	0.5929	0.7727	0.5356	0.5507	0.5387	0.5822	0.5379	0.847	0.7027	0.8224	0.7412	0.5619	0.6067	0.6097
double stranded rna induced gene expression(biocarta)	0.5382	0.8762	0.5582	0.7882	0.5133	0.5304	0.5305	0.5317	0.5405	0.5299	0.4448	0.8887	0.5609	0.546	0.5628	0.6304	0.4791	0.8734	0.6609	0.5312	0.4322	0.9724	0.551	0.6719	0.595	0.5316	0.9891	0.5432	0.974	0.4428	0.5312	0.4415	0.5665	0.5607	0.925	0.5317	0.9668	0.7227	0.8849	0.5474	0.5374	0.9979	0.5425	0.7442	0.5315	0.6677	0.5679	0.5525	0.5375
downregulated of mta-3 in er-negative breast tumors(biocarta)	0.8785	0.5	0.8696	0.5	0.5	0.9009	0.8586	0.5	0.8952	0.5285	0.9025	0.5	0.5	0.734	0.7589	0.9005	0.5	0.5	0.5	0.5	0.9007	0.9024	0.5008	0.5	0.5	0.5	0.5	0.9009	0.822	0.5	0.5	0.8376	0.8805	0.864	0.8782	0.7715	0.8846	0.9004	0.8926	0.9009	0.5	0.5	0.5	0.5	0.5	0.5	0.5	0.5	0.5
downstream signaling in naןve cd8+ t cells(nci/nature)	0.5179	0.7239	0.5265	0.6052	0.6514	0.6011	0.753	0.5875	0.6309	0.6843	0.6247	0.591	0.521	0.618	0.6196	0.6278	0.7508	0.573	0.6771	0.6267	0.5882	0.7292	0.7472	0.643	0.7375	0.6343	0.6281	0.6955	0.6871	0.5116	0.6156	0.707	0.5291	0.6939	0.6648	0.5544	0.5329	0.5889	0.6647	0.623	0.7861	0.5915	0.5092	0.5414	0.5289	0.7496	0.6817	0.7276	0.6552
doxepin pathway pharmacokinetics(pharmkgb)	0.5734	0.3044	0.6728	0.537	0.3118	0.3329	0.3447	0.9811	0.321	0.6534	0.3502	0.4396	0.4557	0.6006	0.3068	0.4176	0.3673	0.5518	0.4288	0.9518	0.3097	0.7587	0.3572	0.8527	0.8407	0.3571	0.6367	0.306	0.7871	0.62	0.8199	0.9459	0.3719	0.3048	0.6033	0.453	0.3683	0.3281	0.3294	0.8786	0.3179	0.5952	0.4586	0.4808	0.5914	0.4106	0.8322	0.8056	0.3421
doxorubicin pathway pharmacokinetics(pharmkgb)	0.534	0.7324	0.2935	0.5108	0.6058	0.0661	0.5168	0.7951	0.3047	0.1642	0.613	0.6943	0.7209	0.569	0.3236	0.3122	0.1407	0.6885	0.7307	0.4959	0.4678	0.1248	0.5315	0.7186	0.5572	0.5462	0.5008	0.1183	0.1397	0.5272	0.7239	0.8717	0.6516	0.4855	0.5011	0.1696	0.0756	0.0838	0.1122	0.1041	0.6563	0.7152	0.5624	0.7817	0.5974	0.4416	0.2649	0.3755	0.7046
drug induction of bile acid pathway (wikipathways)	0.636	0.6208	0.8134	0.6692	0.5553	0.6638	0.5671	0.8056	0.6147	0.8478	0.6572	0.6615	0.7246	0.6262	0.6148	0.6397	0.6242	0.6675	0.7387	0.6491	0.6391	0.8889	0.7316	0.636	0.6858	0.5864	0.6059	0.6205	0.6979	0.5405	0.849	0.6527	0.6419	0.6471	0.6477	0.6079	0.902	0.5935	0.6112	0.6636	0.6536	0.7292	0.564	0.5462	0.6261	0.5628	0.5551	0.7211	0.5642
drug metabolism - cytochrome p450(kegg)	0.9218	0.9015	0.9085	0.9008	0.8885	0.8784	0.9112	0.9606	0.8876	0.918	0.9046	0.8679	0.8961	0.9222	0.8739	0.9063	0.9051	0.9045	0.9073	0.9323	0.9019	0.9448	0.8761	0.9218	0.9079	0.8682	0.9278	0.9126	0.9519	0.8954	0.9401	0.948	0.8814	0.8784	0.91	0.883	0.884	0.8925	0.8949	0.9568	0.8983	0.9111	0.8864	0.9105	0.8929	0.8835	0.9426	0.9169	0.8727
drug metabolism - other enzymes(kegg)	0.8229	0.9153	0.7506	0.8717	0.846	0.7717	0.7724	0.9163	0.7817	0.8319	0.7801	0.9176	0.849	0.7604	0.6989	0.7842	0.7964	0.87	0.8621	0.8822	0.8051	0.7929	0.8438	0.8676	0.7677	0.777	0.8568	0.7954	0.7698	0.8057	0.843	0.8431	0.8431	0.844	0.8438	0.8707	0.7622	0.7929	0.834	0.791	0.8205	0.8035	0.7671	0.8671	0.7369	0.7846	0.7955	0.7912	0.8203
ebola virus pathway on host (wikipathways)	0.736	0.9176	0.8701	0.8781	0.8096	0.8571	0.9416	0.8231	0.8086	0.8596	0.7998	0.8446	0.8441	0.7498	0.888	0.8986	0.7851	0.7983	0.7943	0.8922	0.8021	0.806	0.7653	0.7848	0.765	0.8018	0.7957	0.909	0.8673	0.8322	0.7595	0.8686	0.8028	0.834	0.8117	0.7747	0.8102	0.7898	0.8179	0.8719	0.865	0.8292	0.7862	0.7915	0.8223	0.8829	0.7532	0.8137	0.8358
ecm-receptor interaction(kegg)	0.9691	0.9342	0.9337	0.9275	0.962	0.908	0.9586	0.9442	0.9367	0.8596	0.989	0.9385	0.9671	0.9639	0.9713	0.9098	0.8122	0.9542	0.9573	0.9768	0.9245	0.9865	0.9403	0.9364	0.8313	0.9311	0.8856	0.9228	0.9676	0.9916	0.898	0.9647	0.8975	0.9279	0.9208	0.8997	0.9633	0.9351	0.9372	0.9516	0.9587	0.934	0.9441	0.9418	0.9714	0.9348	0.9334	0.9307	0.9356
effects of calcineurin in keratinocyte differentiation(biocarta)	0.8342	0.8956	0.8568	0.9451	0.8382	0.9406	0.9034	0.8607	0.7121	0.7439	0.8537	0.8295	0.8597	0.868	0.8469	0.8693	0.8858	0.8809	0.811	0.8348	0.8458	0.7276	0.8914	0.8285	0.8518	0.8825	0.8457	0.9759	0.8867	0.9162	0.9086	0.8638	0.8519	0.8778	0.8963	0.8633	0.7376	0.6988	0.6976	0.7679	0.9609	0.8021	0.9666	0.8549	0.9286	0.9104	0.8651	0.9	0.8931
egf signaling pathway(biocarta)	0.9336	0.9257	0.9382	0.7083	0.9474	0.9635	0.973	0.95	0.9355	0.7477	0.9317	0.9232	0.8804	0.9533	0.7392	0.9658	0.9336	0.92	0.914	0.9541	0.9191	0.9323	0.9469	0.8018	0.6777	0.9261	0.9326	0.9915	0.9345	0.9255	0.9508	0.9167	0.8044	0.9615	0.9315	0.9191	0.9502	0.7728	0.9436	0.9386	0.9348	0.8931	0.937	0.8521	0.8285	0.8562	0.9137	0.9154	0.9329
egf/egfr signaling pathway (wikipathways)	0.8233	0.8704	0.7927	0.8918	0.8602	0.8419	0.8522	0.9136	0.7737	0.8341	0.804	0.8955	0.8517	0.8094	0.8256	0.8003	0.8776	0.8727	0.8881	0.8884	0.8425	0.8105	0.8608	0.8836	0.8697	0.8964	0.8811	0.7835	0.85	0.8754	0.8991	0.8326	0.8032	0.7827	0.8908	0.8417	0.8284	0.8154	0.7996	0.7985	0.8895	0.881	0.8766	0.8626	0.9085	0.9002	0.8377	0.8718	0.895
egfr inhibitor pathway pharmacodynamics(pharmkgb)	0.8075	0.7229	0.7524	0.5516	0.5976	0.725	0.5626	0.8127	0.6919	0.6958	0.7078	0.7642	0.5954	0.6681	0.7137	0.6576	0.7535	0.7912	0.8336	0.8221	0.7596	0.7531	0.8733	0.6552	0.5173	0.5858	0.8416	0.6815	0.7942	0.6157	0.6974	0.7955	0.704	0.6108	0.7772	0.8248	0.8422	0.7403	0.8393	0.7483	0.5724	0.7211	0.755	0.5918	0.6082	0.6729	0.6599	0.6954	0.6798
eicosanoid metabolism(biocarta)	0.7408	0.7749	0.7459	0.723	0.607	0.6931	0.6846	0.7535	0.6897	0.8153	0.7066	0.7406	0.7734	0.6445	0.7644	0.7424	0.7832	0.7237	0.7949	0.7892	0.6867	0.8	0.7618	0.7937	0.7022	0.7097	0.846	0.6601	0.7262	0.6284	0.7345	0.6849	0.7329	0.6607	0.7833	0.7373	0.7517	0.7375	0.7492	0.748	0.691	0.6823	0.5516	0.6779	0.6904	0.605	0.5698	0.661	0.6803
endochondral ossification (wikipathways)	0.5095	0.6517	0.4699	0.7511	0.5705	0.3695	0.6221	0.7341	0.4733	0.6468	0.4844	0.8162	0.7196	0.4703	0.5152	0.6389	0.7811	0.6656	0.6295	0.6087	0.6542	0.5815	0.7462	0.7322	0.7532	0.8433	0.7142	0.6179	0.5511	0.6764	0.6483	0.6456	0.5119	0.4454	0.7027	0.5259	0.5622	0.7231	0.4946	0.5472	0.8456	0.6933	0.7452	0.6859	0.7557	0.7455	0.5517	0.6923	0.8684
endoderm differentiation (wikipathways)	0.5352	0.7706	0.6465	0.7589	0.8063	0.6199	0.7915	0.7322	0.5523	0.6605	0.6495	0.7788	0.8018	0.5646	0.6221	0.7569	0.7665	0.6842	0.6483	0.6061	0.5728	0.5869	0.7231	0.7429	0.6599	0.7517	0.6939	0.7267	0.707	0.7465	0.7844	0.7173	0.5296	0.5861	0.6764	0.592	0.5657	0.7272	0.6058	0.6481	0.7699	0.7667	0.6618	0.7762	0.7891	0.8069	0.7858	0.7768	0.7795
endometrial cancer (wikipathways)	0.9817	0.8368	0.9267	0.7669	0.8079	0.9815	0.7929	0.9522	0.7966	0.7709	0.964	0.9464	0.9123	0.8403	0.8161	0.7009	0.9811	0.9407	0.9493	0.9831	0.9836	0.8199	0.9834	0.7744	0.7636	0.8166	0.9754	0.771	0.9738	0.8319	0.763	0.9841	0.8907	0.8278	0.9162	0.9835	0.9802	0.8388	0.9482	0.9421	0.7615	0.887	0.9325	0.8806	0.839	0.915	0.8051	0.8984	0.9256
endometrial cancer(kegg)	0.9511	0.9217	0.9528	0.9044	0.9384	0.9557	0.9148	0.9893	0.9226	0.9228	0.9248	0.97	0.9767	0.8555	0.9225	0.9053	0.9947	0.9771	0.9585	0.9769	0.9763	0.9435	0.9658	0.9083	0.9165	0.925	0.9645	0.8716	0.9642	0.9485	0.9291	0.9812	0.9217	0.9296	0.985	0.9771	0.984	0.9127	0.9575	0.9006	0.92	0.976	0.9667	0.9546	0.9494	0.9777	0.9321	0.9685	0.9685
endothelin pathways (wikipathways)	0.8121	0.7754	0.9385	0.844	0.786	0.8489	0.7954	0.9845	0.9342	1	0.7399	0.9192	0.7214	0.7601	0.9979	0.9801	0.8603	0.8673	0.8169	0.7812	0.9126	0.9838	0.7986	0.7566	0.8501	0.7999	0.7706	0.9979	0.9643	0.7396	0.9927	0.8505	0.7945	0.7403	0.863	0.7564	0.8691	0.9263	0.9827	0.8147	0.9122	0.7443	0.9976	0.8172	0.9036	0.977	0.8545	0.8435	0.7373
endothelins(nci/nature)	0.77	0.7794	0.7893	0.8373	0.7629	0.7705	0.8084	0.8287	0.7962	0.8073	0.7669	0.7838	0.8662	0.7657	0.7624	0.7779	0.8343	0.8353	0.8274	0.832	0.8067	0.7734	0.8052	0.8475	0.9208	0.8355	0.7899	0.7639	0.811	0.8249	0.7874	0.7851	0.8526	0.7648	0.7658	0.8458	0.8311	0.7654	0.833	0.7635	0.8378	0.8483	0.7563	0.875	0.8337	0.8317	0.8291	0.8357	0.7985
energy metabolism (wikipathways)	0.7454	0.7508	0.825	0.8072	0.8407	0.7456	0.8851	0.8321	0.7239	0.8014	0.7618	0.8251	0.8638	0.8365	0.7674	0.7446	0.7621	0.7534	0.7409	0.7838	0.7515	0.8708	0.802	0.8733	0.8522	0.7948	0.7268	0.8001	0.7621	0.8896	0.8169	0.8104	0.7259	0.8351	0.848	0.7591	0.8015	0.8207	0.7406	0.8167	0.8212	0.9327	0.7792	0.925	0.8508	0.8141	0.8926	0.8268	0.8915
envelope proteins and their potential roles in edmd physiopathology (wikipathways)	0.9982	0.9974	0.994	0.6635	0.9891	0.9987	0.9971	0.9657	0.9611	0.9959	0.9985	0.9982	0.7961	0.9963	0.9847	0.9784	0.8928	0.997	0.9976	0.9984	0.9983	0.9523	0.9986	0.9979	0.6634	0.6638	0.9983	0.9992	0.9974	0.9341	0.9502	0.9812	0.9985	0.9995	0.9984	0.9984	0.9984	0.9994	0.993	0.9936	0.6711	0.9688	0.6654	0.9811	0.6923	0.6742	0.9904	0.9771	0.6636
epha forward signaling(nci/nature)	0.5301	0.5526	0.6457	0.671	0.647	0.5658	0.5807	0.629	0.55	0.6525	0.5338	0.6239	0.6092	0.5436	0.5385	0.6218	0.6016	0.7139	0.6591	0.6562	0.6413	0.6583	0.5421	0.6638	0.5211	0.6462	0.6396	0.7558	0.676	0.7531	0.6591	0.7256	0.5228	0.6817	0.6621	0.5305	0.6799	0.6302	0.5294	0.5331	0.6685	0.6102	0.675	0.7163	0.7022	0.6548	0.5247	0.6559	0.764
epha2 forward signaling(nci/nature)	0.2739	0.2634	0.2443	0.2809	0.2388	0.2782	0.2408	0.2098	0.2002	0.2331	0.2823	0.2494	0.2795	0.2155	0.2654	0.2154	0.2638	0.2834	0.2699	0.2863	0.2723	0.2816	0.2866	0.2681	0.2583	0.2687	0.286	0.2678	0.2521	0.2856	0.2866	0.2801	0.2004	0.2472	0.2859	0.2859	0.2864	0.202	0.286	0.2685	0.2661	0.2854	0.2794	0.2747	0.2865	0.2795	0.2789	0.2374	0.2835
ephb forward signaling(nci/nature)	0.7309	0.7486	0.6779	0.7185	0.7188	0.8483	0.6396	0.7145	0.6692	0.8512	0.683	0.7647	0.6809	0.7143	0.696	0.6821	0.7593	0.6348	0.7207	0.7328	0.7102	0.7124	0.6871	0.6302	0.7554	0.7106	0.6815	0.6437	0.6462	0.7079	0.6844	0.6321	0.7044	0.7049	0.7111	0.6954	0.7018	0.6839	0.6879	0.6968	0.7403	0.6622	0.682	0.7281	0.768	0.7171	0.7203	0.7524	0.7303
ephrin a reverse signaling(nci/nature)	0.288	0.3268	0.2787	0.778	1	0.2967	0.6553	0.314	0.3154	1	0.2785	0.9946	0.6078	0.2762	0.4054	0.3942	0.3461	0.3302	1	0.2811	0.2775	0.369	0.5391	1	0.3339	1	1	0.2854	0.2902	1	1	0.4189	0.3067	0.2976	0.276	0.2771	0.419	0.3072	0.29	0.326	1	1	1	1	1	1	0.9998	1	1
ephrin b reverse signaling(nci/nature)	0.5782	0.6079	0.6051	0.61	0.6169	0.5808	0.6238	0.6242	0.4663	0.0176	0.5986	0.6399	0.3994	0.6143	0.0002	0.6237	0.6032	0.734	0.6048	0.5832	0.3329	0.597	0.5738	0.3092	0.6071	0.643	0.6311	0.6303	0.5879	0.6345	0.4801	0.6297	0.2397	0.5625	0.6169	0.5159	0.4839	0.2288	0.5174	0.604	0.6175	0.6408	0.627	0.6095	0.6276	0.5217	0.5245	0.6307	0.6193
ephrina-epha pathway(nci/nature)	0.5173	0.8138	0.4651	0.6857	0.751	0.4644	0.6894	0.7647	0.499	0.7536	0.3959	0.6578	0.7138	0.4266	0.4818	0.4922	0.4707	0.6378	0.6809	0.7355	0.4906	0.4747	0.6615	0.6921	0.8967	0.6623	0.6954	0.4277	0.4042	0.6254	0.659	0.6298	0.3974	0.5492	0.7347	0.5439	0.4172	0.5213	0.4157	0.4144	0.6531	0.4805	0.6879	0.7093	0.6432	0.6637	0.6353	0.6426	0.7203
ephrinb-ephb pathway(nci/nature)	0.4465	0.652	0.5861	0.5246	0.6405	0.8197	0.602	0.7355	0.609	0.6999	0.5156	0.8425	0.7249	0.5892	0.6018	0.5885	0.5525	0.7772	0.8274	0.8042	0.6291	0.6519	0.7267	0.6075	0.5101	0.6209	0.8009	0.7133	0.5968	0.645	0.5834	0.7205	0.6974	0.6048	0.7667	0.5225	0.4436	0.5012	0.3317	0.4671	0.7164	0.485	0.6015	0.6481	0.7206	0.7326	0.2217	0.7516	0.6688
epithelial cell signaling in helicobacter pylori infection(kegg)	0.7857	0.8334	0.8266	0.8894	0.9124	0.8217	0.747	0.8957	0.7992	0.7299	0.8212	0.8522	0.8362	0.8198	0.777	0.7998	0.8448	0.9022	0.8611	0.875	0.8199	0.8542	0.9052	0.8549	0.8773	0.847	0.846	0.8188	0.8221	0.8221	0.8712	0.8276	0.7418	0.8234	0.8274	0.8107	0.7746	0.7482	0.7963	0.8218	0.8738	0.8912	0.861	0.8778	0.8851	0.8748	0.8314	0.8714	0.9252
epithelial to mesenchymal transition in colorectal cancer (wikipathways)	0.4586	0.8868	0.5005	0.6672	0.6024	0.4998	0.5958	0.9226	0.4404	0.6201	0.5178	0.8881	0.9493	0.5786	0.5422	0.4875	0.5957	0.6105	0.5622	0.8097	0.4536	0.4536	0.9178	0.5411	0.5733	0.9046	0.8431	0.4969	0.5658	0.9353	0.5798	0.5563	0.4258	0.4951	0.5421	0.5608	0.4879	0.4354	0.4954	0.4378	0.5967	0.5807	0.5839	0.6056	0.8341	0.9499	0.5447	0.87	0.5917
epo receptor signaling (wikipathways)	0.6856	0.9257	0.5447	0.5639	0.5722	0.5506	0.5462	0.961	0.815	0.9987	0.8963	0.5458	0.5807	1	0.7741	0.6066	0.5396	0.5433	0.5456	0.6041	0.9156	0.658	0.5899	0.6306	0.5742	0.6632	0.5596	0.5599	0.6041	0.5425	0.6748	0.8035	0.691	0.5688	0.7193	0.9745	0.748	0.9022	0.6766	0.7976	0.5386	0.5373	0.6069	0.6825	0.9943	0.6637	0.5744	0.5682	0.6966
epo signaling pathway(nci/nature)	0.9047	0.8576	0.8168	0.9877	0.9337	0.9891	0.8032	0.9055	0.9243	0.9216	0.8845	0.8075	0.9251	0.9358	0.7994	0.819	0.9355	0.8913	0.7825	0.7864	0.864	0.8891	0.8533	0.906	0.8327	0.9367	0.8786	0.8674	0.8526	0.9592	0.9236	0.7998	0.8073	0.8292	0.9531	0.9195	0.807	0.8596	0.7745	0.8993	0.9022	0.8969	0.9536	0.8571	0.8775	0.9363	0.94	0.8659	0.9789
er associated degradation (erad) pathway(biocarta)	0.8312	0.7751	0.7156	0.7991	0.8052	0.6962	0.7491	0.791	0.5883	0.7962	0.7067	0.8082	0.8117	0.755	0.6829	0.7599	0.8361	0.7272	0.8451	0.8081	0.7363	0.6521	0.8191	0.7354	0.7824	0.8038	0.8327	0.7576	0.83	0.6486	0.8393	0.7959	0.7213	0.829	0.7596	0.8302	0.7747	0.7465	0.5872	0.7095	0.7985	0.826	0.8463	0.7702	0.8288	0.7935	0.7231	0.6601	0.8422
erbb signaling pathway (wikipathways)	0.788	0.7563	0.7861	0.6493	0.7278	0.7596	0.6813	0.7273	0.7285	0.5752	0.7619	0.7444	0.5909	0.7429	0.7262	0.7072	0.8648	0.7565	0.7432	0.7839	0.8064	0.7332	0.7795	0.6727	0.6929	0.7127	0.7579	0.6419	0.7568	0.6328	0.6361	0.7863	0.6355	0.7727	0.6099	0.8143	0.8146	0.7492	0.804	0.7467	0.5809	0.6662	0.7163	0.6231	0.7438	0.6149	0.6595	0.5714	0.7405
erbb signaling pathway(kegg)	0.7046	0.7581	0.7559	0.6875	0.7392	0.7172	0.6967	0.7735	0.6728	0.6905	0.6742	0.7552	0.6811	0.6862	0.7335	0.6741	0.7585	0.7881	0.8221	0.7928	0.7095	0.6727	0.7694	0.7162	0.8075	0.6725	0.7693	0.6917	0.7331	0.6622	0.7771	0.7477	0.6548	0.6701	0.7373	0.7178	0.7386	0.6913	0.727	0.6208	0.6599	0.8108	0.6971	0.7398	0.714	0.6769	0.6105	0.7004	0.7749
erk and pi-3 kinase are necessary for collagen binding in corneal epithelia(biocarta)	0.8948	0.8937	0.8758	0.8929	0.8782	0.8962	0.8989	0.9704	0.8799	0.8766	0.8845	0.8698	0.9208	0.8954	0.8925	0.9035	0.9953	0.8751	0.8921	0.8759	0.8992	0.9771	0.8892	0.9149	0.9012	0.8821	0.8842	0.8905	0.8905	0.8986	0.892	0.8778	0.8767	0.9015	0.8833	0.9032	0.9166	0.8815	0.8943	0.8718	0.8964	0.8949	0.9623	0.9145	0.9914	0.9838	0.9559	0.8901	0.9002
erk pathway in huntington's disease (wikipathways)	0.5677	0.0734	0.3489	0.531	0.5333	0.5423	0.4418	1	0.0638	0.5454	0.5327	1	0.5803	0.1421	0.1256	0.5652	0.5324	0.5653	1	0.5522	0.5325	0.1585	1	0.5316	0.5314	0.574	1	0.0744	0.499	0.7941	0.5956	1	0.532	0.1287	1	0.532	0.5557	0.0781	0.5513	0.536	0.531	0.9797	0.9787	0.9339	0.6234	1	0.4916	0.9999	1
esc pluripotency pathways (wikipathways)	0.8386	0.8593	0.9201	0.779	0.8684	0.801	0.7471	0.9514	0.7443	0.6461	0.8596	0.9168	0.7615	0.7572	0.7503	0.6523	0.9365	0.8481	0.9856	0.8465	0.8538	0.721	0.9797	0.6	0.8647	0.7673	0.9781	0.7335	0.7937	0.6613	0.8245	0.9768	0.8681	0.7123	0.7035	0.8252	0.8575	0.7433	0.8155	0.8612	0.8251	0.9166	0.9012	0.9667	0.7801	0.9468	0.8555	0.8635	0.9045
estrogen metabolism pathway(pharmkgb)	0.861	0.817	0.6255	0.6062	0.7414	0.7962	0.518	0.5497	0.6323	0.8447	0.8271	0.6307	0.531	0.8696	0.8334	0.8258	0.5665	0.641	0.6444	0.6611	0.6707	0.6796	0.5449	0.7082	0.8532	0.569	0.5388	0.6949	0.7715	0.5483	0.5121	0.8319	0.8444	0.6181	0.7371	0.883	0.849	0.8277	0.8294	0.5835	0.521	0.5921	0.8223	0.4804	0.5603	0.5528	0.6107	0.5432	0.6264
estrogen responsive protein efp controls cell cycle and breast tumors growth(biocarta)	0.9998	1	1	1	0.8169	1	1	1	0.9999	0.9947	0.1097	1	1	0.9537	1	0.9998	0.4714	0.6202	0.0084	1	0.0033	0.9999	0.9996	0.0159	0.0619	1	1	1	1	0.0387	1	0.077	0.9997	0.0091	1	0.9998	0.9999	0.9942	0.769	0.9999	0.9951	1	1	0.7999	1	0.9944	1	1	0.9999
ethanol metabolism resulting in production of ros by cyp2e1 (wikipathways)	0.9238	0.9668	0.9607	0.8219	0.8128	0.8338	0.8478	1	0.8093	0.9636	1	0.8114	0.9993	0.8082	0.8147	0.9292	0.9994	0.8813	1	0.8354	0.9966	0.8857	0.8094	0.9303	0.8048	0.8055	0.8054	0.9568	0.997	0.8836	0.9956	0.8627	0.8837	1	0.8069	0.8305	0.8779	1	0.9842	0.8037	0.9843	0.8116	0.8621	0.9581	0.8107	0.8106	0.8701	0.8207	0.8087
ether lipid metabolism(kegg)	0.9068	0.8919	0.8113	0.8893	0.8979	0.8047	0.9374	0.8868	0.8058	0.8882	0.861	0.915	0.9763	0.895	0.8879	0.8999	0.8663	0.9123	0.9154	0.8793	0.7992	0.7967	0.9963	0.888	0.9117	0.9749	0.8898	0.8127	0.8083	0.96	0.9128	0.8794	0.9091	0.8197	0.8926	0.8862	0.8052	0.8132	0.7524	0.8877	0.9709	0.9892	0.8904	0.989	0.9752	0.9986	0.9783	0.8714	0.878
etoposide pathway pharmacokinetics pharmacodynamics(pharmkgb)	0.6315	0.5226	0.6091	0.7468	0.576	0.5272	0.5517	0.8312	0.4828	0.6856	0.6216	0.7509	0.6715	0.5229	0.4555	0.4205	0.7167	0.707	0.6858	0.598	0.6277	0.7517	0.6918	0.7339	0.6262	0.6196	0.6124	0.5756	0.5434	0.5353	0.7604	0.6636	0.6534	0.5176	0.643	0.5373	0.631	0.54	0.4627	0.5634	0.6373	0.7896	0.5732	0.5716	0.7019	0.6772	0.4982	0.8455	0.6714
exercise-induced circadian regulation (wikipathways)	0.7209	0.6444	0.7462	0.645	0.6279	0.8863	0.6103	0.7296	0.759	0.6584	0.6293	0.6637	0.6575	0.8651	0.7913	0.7354	0.7286	0.9387	0.6355	0.6978	0.7963	0.72	0.6611	0.632	0.651	0.906	0.9447	0.7445	0.7209	0.7515	0.8635	0.7341	0.9972	0.6885	0.6612	0.7131	0.719	0.9939	0.7648	0.8047	0.6583	0.6737	0.6406	0.8295	0.6645	0.8349	0.7948	0.6094	0.6958
extracellular vesicle-mediated signaling in recipient cells (wikipathways)	0.9481	0.936	0.9423	0.8369	0.9244	0.8817	0.9301	0.8936	0.9449	0.9473	0.9435	0.9477	0.9299	0.925	0.9435	0.9056	0.9371	0.9464	0.9412	0.9472	0.93	0.8822	0.5794	0.9318	0.8587	0.9391	0.8608	0.8983	0.9416	0.9163	0.9481	0.9482	0.9427	0.9364	0.9313	0.9481	0.9232	0.9382	0.94	0.9417	0.938	0.9345	0.9325	0.9469	0.9481	0.9318	0.9176	0.9402	0.9068
extracellular vesicles in the crosstalk of cardiac cells (wikipathways)	0.2506	0.1449	0.1481	0.2775	0.1303	0.1684	0.2065	0.1849	0.1295	1	0.1331	0.1375	0.2419	0.1286	0.1452	0.1327	0.2713	0.4426	0.1666	0.154	0.1331	0.2922	0.129	0.2052	0.272	1	0.1554	0.1777	0.1305	0.1285	1	1	0.1685	0.1776	0.4036	0.1802	0.1864	0.177	0.2586	0.1285	0.9969	0.1304	1	0.2381	1	0.1286	0.1417	0.8824	1
extrinsic prothrombin activation pathway(biocarta)	0.3529	0.4636	0.3333	0.3333	0.3333	0.3333	0.3333	0.3333	0.3333	0.3333	0.3333	0.4658	0.4088	0.3333	0.3333	0.3333	0.3333	0.3333	0.3333	0.3333	0.3338	0.3333	0.3333	0.3333	0.3333	0.3333	0.3333	0.3333	0.3333	0.3333	0.3333	0.334	0.3333	0.3333	0.3333	0.4007	0.3333	0.3333	0.3333	0.3432	0.3333	0.3333	0.3333	0.3333	0.3333	0.3333	0.3333	0.3333	0.3333
factors and pathways affecting insulin-like growth factor (igf1)-akt signaling (wikipathways)	0.6943	0.6752	0.5239	0.7223	0.694	0.6207	0.6664	0.8406	0.7713	0.7648	0.5129	0.7224	0.7082	0.5117	0.5854	0.5702	0.6834	0.7849	0.6734	0.6895	0.8565	0.6911	0.7259	0.6815	0.5783	0.744	0.7437	0.6029	0.6105	0.7176	0.7456	0.5629	0.7828	0.5691	0.7637	0.8217	0.7131	0.5306	0.5989	0.686	0.7176	0.613	0.682	0.613	0.8232	0.7836	0.6004	0.8332	0.7431
fas ligand (fasl) pathway and stress induction of heat shock proteins (hsp) regulation (wikipathways)	0.9052	0.8886	0.9167	0.8108	0.8566	0.8246	0.8787	0.8912	0.8939	0.8595	0.8971	0.9213	0.8345	0.9002	0.8325	0.8772	0.8724	0.893	0.8625	0.8603	0.8295	0.8595	0.8598	0.861	0.8519	0.8792	0.8953	0.8687	0.865	0.8681	0.8697	0.8796	0.8254	0.8205	0.9107	0.9065	0.8459	0.9015	0.8594	0.9077	0.8728	0.8644	0.8779	0.8769	0.8507	0.8104	0.9095	0.8294	0.8865
fas signaling pathway (cd95)(biocarta)	0.7929	0.765	0.7731	0.5147	0.7303	0.7154	0.8085	0.764	0.6687	0.5212	0.7688	0.8192	0.5769	0.8295	0.5505	0.7561	0.7532	0.7257	0.7283	0.7107	0.5866	0.7367	0.7177	0.6652	0.5682	0.7093	0.7901	0.7788	0.7264	0.7192	0.6902	0.7475	0.545	0.7796	0.7537	0.7148	0.686	0.6356	0.6579	0.8022	0.7369	0.74	0.7258	0.669	0.6417	0.6	0.726	0.7342	0.6984
fas signaling pathway (cd95)(nci/nature)	0.6806	0.6381	0.6538	0.5536	0.5957	0.614	0.6523	0.6491	0.6353	0.6024	0.6488	0.6657	0.5886	0.6509	0.4957	0.5818	0.6252	0.618	0.6016	0.5997	0.5659	0.5715	0.5887	0.5747	0.5722	0.5925	0.6254	0.5965	0.5747	0.5744	0.6163	0.6186	0.5511	0.6832	0.6515	0.6428	0.565	0.6155	0.5653	0.6689	0.5784	0.5969	0.6275	0.5933	0.5514	0.5618	0.6007	0.58	0.6073
fatty acid biosynthesis(kegg)	0.9776	0.9782	0.9707	0.9808	0.9556	0.9775	0.9803	0.9759	0.972	0.9802	0.9767	0.9701	0.9805	0.981	0.9722	0.9803	0.9678	0.9752	0.9674	0.9798	0.9807	0.9806	0.979	0.9668	0.9799	0.9796	0.9801	0.981	0.9803	0.9805	0.9803	0.9754	0.9769	0.9764	0.9748	0.9789	0.9659	0.9782	0.9638	0.981	0.9808	0.9795	0.9771	0.977	0.9763	0.8399	0.98	0.8873	0.9803
fatty acid elongation in mitochondria(kegg)	0.8992	0.8836	0.8126	0.9035	0.8775	0.8698	0.88	0.8768	0.8599	0.8499	0.8326	0.8282	0.805	0.7223	0.7053	0.8473	0.8753	0.8517	0.8685	0.7997	0.8216	0.8536	0.8662	0.8305	0.8804	0.9025	0.8187	0.8844	0.8525	0.8138	0.878	0.7037	0.8114	0.7396	0.8102	0.9016	0.7626	0.7097	0.8748	0.7828	0.9012	0.8904	0.8072	0.7875	0.8005	0.8734	0.8917	0.8302	0.9003
fatty acid metabolism(kegg)	0.7972	0.7939	0.7856	0.8019	0.8517	0.7859	0.8097	0.828	0.7877	0.8059	0.8031	0.7913	0.7813	0.7944	0.8191	0.8027	0.8174	0.847	0.7933	0.7715	0.7928	0.8205	0.83	0.8366	0.8412	0.7974	0.7833	0.7889	0.8067	0.8495	0.7933	0.7746	0.7761	0.7801	0.7814	0.7843	0.7954	0.7816	0.7856	0.7792	0.7856	0.7687	0.7761	0.7787	0.7965	0.7922	0.7952	0.8193	0.8538
fc epsilon receptor i signaling in mast cells(biocarta)	0.7409	0.905	0.7191	0.7163	0.8553	0.7989	0.7152	0.8068	0.8441	0.6487	0.8032	0.8085	0.7125	0.8178	0.738	0.8207	0.8023	0.8307	0.7936	0.8605	0.8258	0.8266	0.7676	0.7491	0.7357	0.8368	0.8668	0.8308	0.7969	0.7115	0.8053	0.7142	0.6528	0.8225	0.7755	0.8042	0.7662	0.673	0.8233	0.8171	0.8181	0.7646	0.7201	0.6982	0.7272	0.7644	0.7508	0.7599	0.7231
fc epsilon ri signaling pathway(kegg)	0.708	0.8603	0.6835	0.6217	0.5604	0.6846	0.616	0.8326	0.5878	0.8772	0.6559	0.6457	0.6156	0.4794	0.6599	0.5033	0.6688	0.8481	0.8461	0.8202	0.5396	0.5467	0.7653	0.6316	0.5845	0.6173	0.8225	0.6852	0.7087	0.5873	0.6347	0.6304	0.6066	0.5549	0.8239	0.6929	0.7798	0.7284	0.6795	0.6373	0.6042	0.6407	0.6396	0.5798	0.5923	0.6043	0.844	0.7806	0.6235
fc-epsilon receptor i signaling in mast cells(nci/nature)	0.6127	0.6728	0.5692	0.7157	0.7556	0.5388	0.5669	0.7869	0.5996	0.5252	0.591	0.6661	0.5952	0.6049	0.5761	0.5627	0.6443	0.7911	0.6826	0.7184	0.725	0.6243	0.6521	0.6743	0.6007	0.6838	0.7951	0.6035	0.613	0.5801	0.6868	0.6437	0.6517	0.5516	0.6351	0.6957	0.6892	0.5742	0.6493	0.6185	0.6633	0.7004	0.6324	0.6799	0.7369	0.6739	0.7244	0.67	0.7054
fgf signaling pathway(nci/nature)	0.7292	0.8879	0.7284	0.9053	0.8793	0.7566	0.7699	0.8452	0.7689	0.8814	0.7191	0.8006	0.8278	0.7415	0.8113	0.843	0.8979	0.8665	0.8612	0.8422	0.8475	0.7783	0.8309	0.8067	0.8114	0.8868	0.8438	0.8483	0.8907	0.9011	0.8991	0.8279	0.7604	0.7299	0.8997	0.7667	0.8877	0.8125	0.7529	0.8016	0.9124	0.8006	0.7499	0.8581	0.8848	0.8895	0.7255	0.8725	0.8978
fibrin complement receptor 3 signaling pathway (wikipathways)	0.7104	0.8983	0.5692	0.6188	0.7104	0.6821	0.6955	0.7339	0.6165	0.7751	0.7934	0.6702	0.6987	0.5452	0.6905	0.5632	0.7407	0.886	0.8955	0.8498	0.7207	0.5924	0.8475	0.666	0.4143	0.7104	0.855	0.6822	0.7551	0.7558	0.752	0.6948	0.5887	0.531	0.9046	0.6775	0.7665	0.6796	0.7763	0.7835	0.7909	0.6798	0.6306	0.5684	0.6728	0.7561	0.5765	0.8892	0.7482
fluorobenzoate degradation(kegg)	0.9978	0.925	1	1	1	1	1	1	1	0.9542	1	0.9575	1	1	1	1	1	1	1	1	1	1	0.9899	1	1	1	1	1	1	1	1	1	1	1	0.9558	0.9971	1	1	1	1	1	1	1	0.8796	1	1	1	0.9762	1
fluoropyrimidine pathway pharmacodynamics(pharmkgb)	0.9167	0.9688	0.9301	0.9486	0.9462	0.6945	0.9485	0.9484	0.8902	0.9021	0.8637	1	0.9399	0.8605	0.844	0.3584	0.9179	0.8154	0.9326	0.8323	0.8958	0.1351	0.8766	0.9389	0.948	0.8448	0.9392	0.9233	0.6709	0.9335	0.9474	0.9121	0.593	0.7988	0.9583	0.8945	0.6964	0.7513	0.9241	0.3136	0.9458	0.9477	0.9474	0.9486	0.6089	0.9474	0.9473	0.8238	0.9302
fluvastatin pathway pharmacokinetics(pharmkgb)	0.3353	0.3362	0.3353	0.3363	0.3354	0.3351	0.3353	0.5266	0.3366	0.38	0.3382	0.336	0.3357	0.3351	0.3349	0.3394	0.3487	0.5175	0.5196	0.3349	0.3358	0.3364	0.3353	0.5698	0.5895	0.3365	0.3355	0.335	0.3356	0.3351	0.5031	0.3349	0.3415	0.335	0.335	0.3351	0.3356	0.335	0.3352	0.3349	0.3352	0.3357	0.5058	0.5218	0.335	0.3349	0.3364	0.5241	0.5914
fmlp induced chemokine gene expression in hmc-1 cells(biocarta)	0.5872	0.6034	0.6378	0.579	0.583	0.6151	0.6643	0.6786	0.5869	0.6429	0.6478	0.6689	0.6074	0.5734	0.5952	0.6261	0.6224	0.688	0.6072	0.6344	0.5752	0.5891	0.5426	0.6342	0.6039	0.5979	0.6361	0.6318	0.603	0.5891	0.5986	0.6327	0.5648	0.5692	0.5837	0.5975	0.6645	0.6022	0.6484	0.6114	0.6183	0.5765	0.5916	0.5848	0.5831	0.5902	0.5753	0.5917	0.5648
focal adhesion (wikipathways)	0.9396	0.9521	0.9133	0.9436	0.9637	0.9562	0.9626	0.9839	0.9125	0.9589	0.9063	0.942	0.9343	0.8975	0.9472	0.9419	0.8994	0.9551	0.9328	0.9514	0.9445	0.9427	0.8867	0.9493	0.9582	0.965	0.9581	0.8851	0.9152	0.947	0.9734	0.9555	0.9426	0.9581	0.9666	0.9443	0.9336	0.918	0.9383	0.9343	0.9565	0.9503	0.9526	0.9576	0.9687	0.9659	0.9257	0.9686	0.9496
focal adhesion(kegg)	0.8792	0.9145	0.8532	0.9454	0.9473	0.8618	0.8592	0.9473	0.8648	0.8825	0.8744	0.9388	0.9237	0.8821	0.8602	0.797	0.8874	0.8739	0.9077	0.8769	0.9003	0.8784	0.8953	0.8913	0.8969	0.9378	0.9436	0.8848	0.8803	0.9124	0.95	0.9043	0.8846	0.8302	0.896	0.8883	0.8435	0.8618	0.8179	0.8937	0.936	0.911	0.9458	0.9554	0.9428	0.9594	0.851	0.9178	0.9497
focal adhesion-pi3k-akt-mtor-signaling pathway (wikipathways)	0.8846	0.8871	0.8869	0.7106	0.9622	0.8038	0.9069	0.9365	0.9345	0.8911	0.7591	0.875	0.8744	0.6276	0.858	0.9528	0.9477	0.9708	0.8385	0.9736	0.9091	0.9411	0.6909	0.8058	0.8265	0.8812	0.8279	0.7078	0.9541	0.8771	0.8927	0.9543	0.8152	0.9682	0.9656	0.8906	0.9591	0.8832	0.8845	0.807	0.8569	0.8624	0.8852	0.8327	0.974	0.8837	0.8465	0.8846	0.8713
folate biosynthesis(kegg)	0.8888	0.8405	0.7976	0.6274	0.6978	0.8581	0.7317	0.8006	0.843	0.8361	0.8723	0.7758	0.7432	0.7967	0.8621	0.8727	0.7065	0.7496	0.8524	0.8106	0.8218	0.7952	0.7241	0.5375	0.6372	0.4965	0.7343	0.837	0.8575	0.656	0.7353	0.845	0.7857	0.851	0.8513	0.8863	0.8456	0.8126	0.8845	0.7043	0.586	0.7644	0.6481	0.8371	0.4833	0.6271	0.5965	0.7926	0.6845
folate metabolism (wikipathways)	0.6269	0.6514	0.6353	0.8367	0.778	0.6059	0.6475	0.8923	0.6416	0.7553	0.5604	0.8125	0.7192	0.596	0.6461	0.6111	0.592	0.7433	0.6734	0.7348	0.6812	0.6457	0.7004	0.7827	0.5694	0.8779	0.7343	0.6015	0.7023	0.7619	0.8395	0.6513	0.6004	0.5833	0.6991	0.6085	0.5983	0.6034	0.6046	0.6047	0.7123	0.8358	0.718	0.7344	0.9086	0.8382	0.6265	0.8613	0.7169
follicle stimulating hormone (fsh) signaling pathway (wikipathways)	0.6316	0.7161	0.6368	0.6359	0.6585	0.6064	0.687	0.6984	0.6605	0.7284	0.6308	0.6222	0.6549	0.5916	0.6169	0.5986	0.6473	0.6398	0.667	0.6585	0.6782	0.6412	0.6184	0.5626	0.7023	0.6779	0.6392	0.6362	0.6729	0.7761	0.6656	0.6398	0.6303	0.6136	0.662	0.643	0.657	0.5599	0.6251	0.6181	0.7228	0.637	0.6653	0.7089	0.6533	0.6975	0.6444	0.6817	0.6455
fosb gene expression and drug abuse(biocarta)	0.1977	0.4352	0.1732	0.2013	0.3951	0.4355	0.2559	0.2899	0.442	0.2103	0.4741	0.2213	0.2121	0.4214	0.5157	0.4141	0.3463	0.3989	0.4056	0.5129	0.3639	0.404	0.5176	0.3859	0.3997	0.4387	0.4104	0.4137	0.4039	0.1497	0.3995	0.3686	0.1738	0.5011	0.3318	0.4524	0.5124	0.2184	0.5921	0.4061	0.3884	0.15	0.1485	0.282	0.2045	0.5585	0.2526	0.5085	0.2342
foxa transcription factor networks(nci/nature)	0.6018	0.7032	0.4827	0.302	0.2395	0.5642	0.4815	0.7088	0.5399	1	0.5273	0.6276	0.293	0.5506	0.5137	0.4772	0.1935	0.8297	0.5779	0.5116	0.5033	0.5432	0.8969	0.7846	0.6263	0.2085	0.5822	0.5966	0.5668	0.2356	0.403	0.4916	0.7894	0.5281	0.4826	0.5396	0.7095	0.5333	0.7718	0.7792	0.2258	0.1901	0.3923	0.3592	0.5442	0.4147	0.6113	0.5208	0.4847
foxa1 transcription factor network(nci/nature)	0.7928	0.7699	0.8109	0.1444	0.1633	0.781	0.8115	0.7076	0.8303	0.7294	0.8298	0.7813	0.1612	0.7803	0.7928	0.8332	0.1505	0.803	0.8302	0.8142	0.8031	0.7711	0.7656	0.8088	0.8012	0.1391	0.7456	0.8108	0.801	0.1456	0.2003	0.8172	0.7619	0.7632	0.8498	0.8397	0.767	0.8048	0.8043	0.7854	0.2394	0.1784	0.2032	0.1966	0.1737	0.1881	0.7998	0.8137	0.7912
foxa2 and foxa3 transcription factor networks(nci/nature)	0.585	0.8086	0.3156	0.4163	0.3919	0.4984	0.3249	0.8287	0.3555	0.7915	0.3613	0.5359	0.5404	0.4941	0.3726	0.3318	0.292	0.5358	0.401	0.3964	0.3731	0.5068	0.6476	0.4912	0.5922	0.3128	0.4949	0.5827	0.4876	0.4006	0.8095	0.3198	0.3645	0.403	0.3664	0.4776	0.863	0.3787	0.3972	0.3923	0.2575	0.2557	0.7665	0.6256	0.7403	0.7481	0.3373	0.3559	0.3394
foxm1 transcription factor network(nci/nature)	0.3946	0.2712	0.3601	0.4006	0.4164	0.4179	0.3986	0.3346	0.1235	0.2936	0.3409	0.2938	0.3511	0.4057	0.2632	0.2381	0.4128	0.3779	0.3757	0.4173	0.3639	0.0283	0.3269	0.3208	0.3782	0.2014	0.4076	0.2622	0.247	0.101	0.4171	0.4074	0.0132	0.4054	0.2807	0.3903	0.2707	0.0503	0.4054	0.2234	0.3474	0.0295	0.2238	0.4068	0.378	0.3561	0.4058	0.4094	0.2024
foxo family signaling(nci/nature)	0.7051	0.6755	0.7416	0.7473	0.6968	0.7648	0.6683	0.9002	0.8105	0.5959	0.763	0.861	0.6295	0.5647	0.8268	0.5248	0.8683	0.8924	0.6942	0.8545	0.8589	0.8803	0.5891	0.8145	0.8499	0.7879	0.7226	0.6543	0.7057	0.6948	0.661	0.777	0.8078	0.8299	0.8568	0.7949	0.7133	0.7783	0.7688	0.8224	0.5235	0.8661	0.5805	0.7785	0.8573	0.5446	0.7591	0.64	0.7747
fructose and mannose metabolism(kegg)	0.8908	0.9015	0.8689	0.8705	0.8387	0.825	0.8352	0.8899	0.8698	0.8738	0.8676	0.8054	0.8599	0.8396	0.8906	0.837	0.8015	0.9087	0.9384	0.8221	0.8625	0.7904	0.877	0.9036	0.8988	0.8622	0.8135	0.836	0.8486	0.8656	0.8807	0.8912	0.8047	0.8101	0.9059	0.8791	0.8014	0.7702	0.8866	0.7892	0.8067	0.917	0.927	0.8437	0.8637	0.8723	0.7714	0.8093	0.8865
g1 to s cell cycle control (wikipathways)	0.7502	0.7893	0.7596	0.8785	0.8248	0.7818	0.7429	0.8605	0.7528	0.8373	0.3923	0.8623	0.8447	0.6515	0.7495	0.7324	0.5377	0.6977	0.4593	0.8468	0.2474	0.772	0.7741	0.4957	0.5231	0.856	0.8566	0.7484	0.7652	0.4172	0.8932	0.383	0.813	0.3801	0.86	0.7482	0.7875	0.7613	0.6684	0.7567	0.8968	0.7958	0.8606	0.8246	0.8897	0.8285	0.8754	0.8602	0.8765
g13 signaling pathway (wikipathways)	0.8669	0.9489	0.8556	0.8083	0.7573	0.9323	0.8382	0.9846	0.8045	0.8375	0.8172	0.8502	0.807	0.7786	0.7966	0.7672	0.7205	0.8395	0.7647	0.8521	0.7651	0.8247	0.8021	0.7451	0.7541	0.8259	0.9377	0.8433	0.7489	0.8198	0.9243	0.803	0.7758	0.7172	0.8327	0.933	0.7678	0.7859	0.7656	0.7609	0.9834	0.7386	0.8895	0.752	0.9182	0.922	0.776	0.8912	0.9346
gaba receptor signaling (wikipathways)	0.6482	0.7608	0.8284	0.8288	0.6785	0.8928	0.738	0.8823	0.6483	0.5632	0.8434	0.7449	0.9026	0.7581	0.5592	0.8889	0.7913	0.7635	0.64	0.7576	0.9188	0.4932	0.4068	0.793	0.7169	0.779	0.4581	0.8316	0.8957	0.7729	0.7409	0.7254	0.903	0.5766	0.5528	0.5948	0.8848	0.4766	0.723	0.5288	0.8813	0.9089	0.7679	0.3957	0.8139	0.6614	0.5215	0.6375	0.7557
galactose metabolism(kegg)	0.8499	0.8782	0.8686	0.8372	0.8316	0.8693	0.8395	0.8517	0.7695	0.7945	0.8773	0.7916	0.82	0.8346	0.8651	0.7777	0.8425	0.8298	0.831	0.798	0.8059	0.8112	0.8722	0.8355	0.8261	0.8264	0.7863	0.7964	0.8225	0.8326	0.8589	0.8764	0.8141	0.8034	0.8574	0.7896	0.8111	0.8016	0.8513	0.7862	0.877	0.8607	0.8351	0.8583	0.8233	0.8672	0.8009	0.8379	0.8336
gamma-hexachlorocyclohexane degradation(kegg)	0.9994	0.8577	0.8178	0.7148	0.824	0.8918	0.9845	1	0.9578	0.9865	0.9586	0.9573	0.7883	0.795	0.9442	0.93	0.9574	1	0.9841	0.8402	0.9525	0.8132	0.9412	1	0.8152	0.8547	0.8501	0.8215	0.8014	0.9077	0.9185	0.7947	0.9602	0.8508	0.8708	0.9941	0.9493	0.8279	0.8055	0.9547	0.8613	0.874	0.8262	0.7598	0.794	0.8204	0.9336	0.8494	0.9016
gap junction(kegg)	0.694	0.6779	0.6721	0.891	0.8194	0.7171	0.713	0.7886	0.6473	0.7124	0.6747	0.7396	0.852	0.6705	0.8029	0.8181	0.7176	0.8677	0.7178	0.7511	0.7427	0.724	0.8739	0.8119	0.8216	0.892	0.68	0.7053	0.7544	0.8772	0.8433	0.6991	0.6899	0.6628	0.6869	0.6842	0.7889	0.6626	0.7023	0.6477	0.875	0.8639	0.8838	0.8376	0.9447	0.8308	0.8447	0.8367	0.8925
gastric cancer network 1 (wikipathways)	0.905	0.9697	0.9392	0.9712	0.9591	0.9722	0.9309	0.8498	0.9286	0.9258	0.9539	0.9522	0.9623	0.892	0.9303	0.8431	0.9652	0.9258	0.9607	0.9309	0.9396	0.8493	0.9442	0.8856	0.9523	0.9254	0.9656	0.9314	0.8898	0.9139	0.9136	0.9581	0.763	0.9645	0.9187	0.9025	0.9491	0.7872	0.8779	0.8937	0.9267	0.9355	0.9471	0.973	0.8975	0.8885	0.9706	0.9594	0.9033
gastric cancer network 2 (wikipathways)	0.9209	0.9202	0.9929	0.9207	0.9414	0.9978	0.9614	0.9973	0.9482	0.9853	0.705	0.9975	0.9208	0.7954	0.9203	0.8582	0.758	0.8808	0.6918	0.9208	0.5339	0.9979	0.996	0.6936	0.6306	0.9978	0.9979	0.8523	0.9194	0.6961	0.9203	0.6849	0.9295	0.6556	0.9206	0.922	0.9958	0.9727	0.9087	0.9302	0.9937	0.9239	0.9861	0.936	0.9956	0.9674	0.9438	0.9913	0.9932
gata3 participate in activating the th2 cytokine genes expression(biocarta)	0.8553	0.9244	0.8859	0.8183	0.8102	0.8086	0.6927	0.7942	0.8004	0.8528	0.9025	0.8241	0.5213	0.8305	0.8442	0.7869	0.9001	0.8219	0.7784	0.882	0.8701	0.8802	0.9249	0.9015	0.5554	0.839	0.7979	0.789	0.7719	0.5093	0.7012	0.9195	0.7815	0.7655	0.8108	0.8484	0.7222	0.8499	0.9254	0.8934	0.8391	0.8573	0.4596	0.6918	0.8211	0.4589	0.3935	0.7538	0.7889
gefitinib pathway pharmacokinetics(pharmkgb)	0.6435	0.5259	0.6433	0.662	0.6039	0.5424	0.5702	0.8193	0.6007	0.7193	0.5679	0.629	0.5962	0.6878	0.5767	0.5864	0.5661	0.6683	0.5613	0.7462	0.5794	0.6892	0.5683	0.7333	0.7802	0.5706	0.6576	0.5713	0.6969	0.6271	0.6933	0.755	0.6274	0.525	0.6779	0.6151	0.556	0.6025	0.6034	0.7326	0.6056	0.6987	0.5946	0.5849	0.6705	0.5777	0.74	0.7257	0.5334
gemcitabine pathway pharmacokinetics pharmacodynamics(pharmkgb)	0.7045	0.7467	0.5776	0.6894	0.8187	0.7045	0.7011	0.8834	0.744	0.7247	0.6973	0.7788	0.636	0.6886	0.5539	0.5746	0.6641	0.5939	0.7035	0.9088	0.5327	0.6557	0.6807	0.7867	0.6754	0.65	0.7839	0.6542	0.6017	0.7064	0.8312	0.7057	0.8063	0.6851	0.8124	0.7011	0.5555	0.5026	0.6995	0.5914	0.6947	0.6677	0.7081	0.8262	0.6232	0.7214	0.7882	0.6816	0.686
gemtuzumab ozogamicin pathway pharmacokinetics pharmacodynamics(pharmkgb)	0.6598	0.6719	0.6601	0.7079	0.6828	0.6546	0.6635	0.6025	0.5812	0.6508	0.5857	0.6985	0.6812	0.6184	0.6575	0.6106	0.7499	0.6833	0.6798	0.6658	0.5909	0.6847	0.5494	0.6653	0.7271	0.6439	0.6956	0.5951	0.5841	0.6431	0.628	0.6902	0.6127	0.6705	0.6433	0.6456	0.6584	0.5386	0.5825	0.6141	0.7079	0.7059	0.5755	0.7499	0.5716	0.7041	0.6732	0.7145	0.5576
gene regulatory network modelling somitogenesis (wikipathways)	0.7881	0.7324	0.8233	0.6264	0.5561	0.7366	0.6871	0.7159	0.6886	0.7587	0.9103	0.9118	0.8752	0.8583	0.6509	0.6456	0.6516	0.8621	0.722	0.7889	0.6814	0.7098	0.6832	0.6695	0.8737	0.9174	0.6435	0.7703	0.7632	0.8306	0.7492	0.8788	0.7952	0.7673	0.7853	0.652	0.7712	0.732	0.9115	0.6604	0.8988	0.586	0.6853	0.7616	0.6741	0.7912	0.6312	0.7614	0.7767
genotoxicity pathway (wikipathways)	0.6849	0.5911	0.6504	0.5773	0.4747	0.6484	0.6861	0.7334	0.5044	0.738	0.6549	0.6971	0.5837	0.564	0.5471	0.7335	0.528	0.6736	0.7287	0.7145	0.5129	0.6969	0.5865	0.7137	0.5913	0.6828	0.724	0.7027	0.7253	0.6279	0.7162	0.6926	0.7594	0.5703	0.6779	0.6467	0.561	0.579	0.6641	0.6885	0.637	0.6507	0.7245	0.7558	0.6265	0.7277	0.6987	0.7122	0.8407
geraniol degradation(kegg)	0.9559	0.9789	0.9807	0.9759	0.9352	0.9671	0.9222	0.8878	0.9743	0.9192	0.9723	0.9496	0.9738	0.9731	0.8022	0.7495	0.9789	0.9804	0.9797	0.9299	0.9857	0.7617	0.9603	0.922	0.9804	0.9587	0.8981	0.9487	0.9751	0.8021	0.9347	0.9661	0.9224	0.9691	0.9423	0.9626	0.9793	0.9515	0.756	0.9254	0.8666	0.9468	0.9805	0.9799	0.9587	0.9382	0.9701	0.7377	0.9687
glioma(kegg)	0.813	0.8523	0.7911	0.8241	0.7987	0.7907	0.7421	0.8483	0.7226	0.8683	0.732	0.8282	0.8346	0.7813	0.7693	0.7383	0.8817	0.797	0.8554	0.8591	0.7365	0.8567	0.9117	0.732	0.8527	0.8193	0.8589	0.8132	0.9025	0.8193	0.8573	0.8277	0.7444	0.7118	0.8367	0.763	0.8586	0.8324	0.7276	0.7425	0.845	0.9099	0.8785	0.8892	0.8608	0.8489	0.7916	0.8645	0.9002
glucocorticoid pathway hpa axis pharmacodynamics(pharmkgb)	0.665	0.6623	0.6271	0.6507	0.6668	0.6907	0.6314	0.7556	0.8332	0.8687	0.7903	0.6654	0.8927	0.83	0.6948	0.6477	0.9337	0.6425	0.6311	0.7183	0.9076	0.7445	0.6257	0.6197	0.8313	0.6849	0.9302	0.8803	0.8547	0.8876	0.8609	0.9025	0.6371	0.745	0.6676	0.6886	0.8597	0.8907	0.6448	0.6894	0.6615	0.9652	0.8999	0.8862	0.8298	0.6898	0.8843	0.6879	0.8182
glutamate metabolism(kegg)	0.911	0.8839	0.8513	0.8241	0.8726	0.8884	0.8376	0.7668	0.8672	0.8701	0.8477	0.8784	0.8259	0.8769	0.8281	0.7995	0.8616	0.8502	0.802	0.8588	0.8598	0.8401	0.8423	0.8475	0.8235	0.8479	0.9153	0.8715	0.8896	0.856	0.8001	0.8626	0.7696	0.9208	0.8943	0.849	0.8559	0.8347	0.8684	0.8171	0.8472	0.9207	0.8625	0.8313	0.7991	0.7648	0.8565	0.8383	0.8656
glutathione metabolism(kegg)	0.8735	0.8681	0.8657	0.9607	0.8443	0.8826	0.9339	0.9221	0.8998	0.9285	0.8776	0.9412	0.9503	0.9429	0.8003	0.8828	0.971	0.9406	0.8922	0.8667	0.9223	0.8929	0.8403	0.9351	0.9498	0.9614	0.9291	0.8279	0.871	0.8682	0.8335	0.8829	0.95	0.9479	0.8532	0.8915	0.9045	0.9493	0.9079	0.9003	0.891	0.8491	0.8684	0.865	0.8719	0.875	0.8944	0.8188	0.9459
glycerolipid metabolism(kegg)	0.88	0.857	0.7556	0.8241	0.8875	0.7647	0.8962	0.9029	0.6644	0.7351	0.7562	0.6996	0.8849	0.7382	0.9034	0.7349	0.8729	0.8033	0.8373	0.713	0.6872	0.7569	0.8467	0.8943	0.8388	0.8406	0.7371	0.7673	0.733	0.7566	0.8579	0.8949	0.7535	0.6983	0.8563	0.7487	0.7445	0.7874	0.7002	0.7399	0.8396	0.9128	0.9344	0.8732	0.8865	0.8495	0.8132	0.8824	0.8757
glycerophospholipid metabolism(kegg)	0.8725	0.8886	0.8886	0.8995	0.9102	0.9125	0.9061	0.8951	0.8636	0.8909	0.8485	0.8861	0.8746	0.8845	0.8534	0.8624	0.8948	0.8667	0.8922	0.888	0.8786	0.8889	0.8703	0.869	0.8889	0.8918	0.8914	0.8853	0.9165	0.8524	0.8913	0.8934	0.8483	0.8892	0.8822	0.8832	0.8743	0.8867	0.8656	0.8584	0.8729	0.8755	0.888	0.8854	0.869	0.8942	0.8916	0.8875	0.8989
glycolysis / gluconeogenesis(kegg)	0.8541	0.8811	0.8472	0.851	0.8456	0.8337	0.8297	0.9115	0.819	0.857	0.8661	0.8139	0.8145	0.8484	0.8547	0.8078	0.8283	0.8762	0.8276	0.8435	0.8417	0.8883	0.7915	0.8382	0.8424	0.8256	0.8508	0.8093	0.8428	0.8162	0.8906	0.8236	0.8441	0.8118	0.855	0.8707	0.816	0.8088	0.8612	0.8382	0.8521	0.8499	0.8292	0.8073	0.8346	0.845	0.7839	0.855	0.8271
glycosaminoglycan degradation(kegg)	0.8446	0.9036	0.8139	0.8562	0.7801	0.8378	0.7923	0.8503	0.8174	0.8888	0.8882	0.7956	0.8044	0.7621	0.7396	0.7913	0.8766	0.8343	0.7566	0.7929	0.8152	0.7856	0.8778	0.8365	0.8261	0.8208	0.8164	0.8825	0.8979	0.7878	0.8533	0.7975	0.799	0.7877	0.7777	0.8192	0.8362	0.818	0.8595	0.8213	0.8265	0.804	0.8353	0.7907	0.7348	0.7414	0.7739	0.8611	0.8163
glycosphingolipid biosynthesis - ganglioseries(kegg)	0.5467	0.5646	0.5557	0.8059	0.6797	0.4979	0.3479	0.6177	0.6394	0.6065	0.6791	0.5673	0.4988	0.5332	0.4116	0.5527	0.7872	0.6392	0.5719	0.6182	0.5959	0.5573	0.7063	0.6357	0.5078	0.5425	0.6859	0.5458	0.6433	0.4758	0.6893	0.641	0.6405	0.415	0.6161	0.5097	0.5604	0.5377	0.6661	0.5508	0.5425	0.6899	0.652	0.6258	0.6256	0.7917	0.4931	0.5488	0.7696
glycosphingolipid biosynthesis - globoseries(kegg)	0.7743	0.6836	0.8154	0.6939	0.764	0.8136	0.686	0.949	0.7905	0.7356	0.7965	0.8609	0.7072	0.797	0.8372	0.7916	0.7739	0.9569	0.7992	0.7361	0.7477	0.776	0.8875	0.8852	0.6181	0.7412	0.788	0.8007	0.8344	0.6779	0.7461	0.9004	0.7922	0.7617	0.8809	0.8459	0.8197	0.8657	0.7913	0.7773	0.6781	0.8103	0.7059	0.6021	0.7354	0.7726	0.6436	0.7738	0.8171
glycosphingolipid biosynthesis - lactoseries(kegg)	0.8527	0.853	0.5728	0.5034	0.5124	0.5546	0.4843	0.9193	0.4933	0.6593	0.7596	0.8621	0.4491	0.5259	0.513	0.4685	0.8359	0.8238	0.845	0.8806	0.7993	0.8327	0.6255	0.8611	0.4611	0.5219	0.8957	0.4923	0.5284	0.4723	0.5131	0.6009	0.8167	0.4962	0.8414	0.8609	0.5062	0.5526	0.7464	0.7954	0.5003	0.4072	0.4693	0.4551	0.476	0.5759	0.3918	0.4713	0.5637
glycosphingolipid biosynthesis - neo-lactoseries(kegg)	0.8915	0.7813	0.7299	0.6205	0.7714	0.7577	0.5808	0.9528	0.6802	0.8284	0.8015	0.8449	0.6365	0.7552	0.6523	0.7244	0.9179	0.8393	0.8261	0.8712	0.7475	0.8279	0.8298	0.8562	0.7576	0.6743	0.8977	0.7248	0.6632	0.6285	0.7044	0.7561	0.7493	0.6928	0.8401	0.8453	0.7433	0.7518	0.7961	0.7905	0.7186	0.6384	0.631	0.6231	0.6935	0.6815	0.6774	0.6367	0.6344
glycosylphosphatidylinositol(gpi)-anchor biosynthesis(kegg)	0.6935	0.6487	0.66	0.6776	0.6982	0.7757	0.7408	0.7158	0.7588	0.7363	0.7586	0.7062	0.675	0.7155	0.7735	0.698	0.7166	0.6496	0.6904	0.7538	0.7218	0.7611	0.664	0.6685	0.7556	0.6692	0.7206	0.7101	0.7007	0.6437	0.7098	0.6931	0.7211	0.7813	0.6501	0.7424	0.7718	0.7628	0.6857	0.7065	0.7143	0.7325	0.7418	0.6798	0.726	0.7135	0.6972	0.6692	0.7254
glyoxylate and dicarboxylate metabolism(kegg)	0.7762	0.8314	0.7702	0.7152	0.7935	0.8342	0.8325	0.8343	0.8039	0.8964	0.8574	0.8072	0.8069	0.5823	0.7876	0.798	0.8432	0.7636	0.8167	0.7901	0.7703	0.7849	0.6965	0.763	0.8667	0.793	0.7579	0.8265	0.8578	0.7753	0.8335	0.8578	0.832	0.8192	0.8164	0.8838	0.8105	0.783	0.6974	0.7662	0.7672	0.7028	0.8333	0.8817	0.7705	0.7798	0.8053	0.7146	0.7221
glypican 1 network(nci/nature)	0.764	0.752	0.7969	0.7625	0.78	0.7629	0.767	0.7523	0.7637	0.764	0.7634	0.7638	0.7598	0.7639	0.7621	0.758	0.7599	0.6548	0.6419	0.7635	0.7416	0.7628	0.6796	0.7447	0.7586	0.7629	0.7521	0.7471	0.7502	0.7409	0.7636	0.7592	0.7137	0.7625	0.7511	0.7514	0.7442	0.7587	0.7638	0.7638	0.764	0.7631	0.7639	0.7616	0.7623	0.7575	0.7751	0.7513	0.7624
glypican 3 network(nci/nature)	0.5654	0.4916	0.602	0.6991	0.7005	0.8005	0.981	0.7145	0.9436	0.7804	0.5542	0.5737	0.6715	0.6693	0.6106	0.6614	0.6694	0.9499	0.9664	0.647	0.5801	0.5815	0.828	0.6914	0.4849	0.5617	0.5786	0.7535	0.7143	0.6835	0.7438	0.5021	0.4902	0.6976	0.6133	0.5338	0.6986	0.6643	0.5277	0.6931	0.4876	0.6363	0.5089	0.51	0.6845	0.7279	0.6858	0.6	0.6971
glypican pathway(nci/nature)	0.3047	0.4713	0.3218	0.4742	0.498	0.6993	0.5004	0.5589	0.3752	0.6469	0.2765	0.406	0.7235	0.3473	0.2607	0.3221	0.7444	0.668	0.5198	0.3965	0.5347	0.3072	0.5432	0.4489	0.5999	0.5894	0.519	0.2837	0.3678	0.4455	0.3825	0.3616	0.3159	0.2417	0.2929	0.31	0.2865	0.4408	0.2553	0.3605	0.3269	0.2873	0.6155	0.243	0.6757	0.5433	0.5396	0.5988	0.4726
gnrh signaling pathway(kegg)	0.9268	0.9277	0.946	0.9271	0.9324	0.9209	0.9259	0.9743	0.9389	0.9404	0.9178	0.9702	0.9668	0.9048	0.918	0.9318	0.9409	0.9621	0.9305	0.9447	0.9539	0.9495	0.9345	0.9085	0.931	0.9713	0.943	0.8955	0.9515	0.9102	0.9492	0.9507	0.9132	0.9448	0.9463	0.9411	0.9421	0.9193	0.9337	0.9151	0.9663	0.9646	0.9499	0.952	0.9721	0.9603	0.9045	0.9473	0.9625
gpcrs, class a rhodopsin-like (wikipathways)	0.9932	0.9488	0.9511	0.9137	0.8146	0.8202	0.741	0.837	0.8272	0.84	0.7587	0.8209	0.752	0.7941	0.7504	0.7748	0.7943	0.7676	0.7393	0.7618	0.8302	0.817	0.7394	0.7459	0.8212	0.8041	0.742	0.8154	0.7516	0.8989	0.7399	0.74	0.8156	0.7953	0.7957	0.8101	0.8949	0.8367	0.7404	0.8096	0.7414	0.8013	0.7448	0.8441	0.7388	0.7995	0.7432	0.8115	0.9026
g-protein signaling through tubby proteins(biocarta)	0.9876	1	1	1	1	1	1	0.957	1	0.9973	0.7076	0.2889	1	0.3836	1	1	1	1	1	1	0.3893	0.9426	0.9967	1	1	1	1	0.2271	0.29	1	0.2029	1	0.3383	0.3043	0.9999	0.158	1	1	1	0.8241	0.9999	1	1	0.178	1	1	1	0.8072	1
graft-versus-host disease(kegg)	0.598	0.8995	0.5996	0.9016	0.5913	0.6123	0.8954	1	0.588	0.9985	0.8888	0.897	0.9543	0.8953	0.628	0.8614	0.867	0.9685	0.8885	0.879	0.601	0.8836	0.8996	0.888	0.947	0.9137	0.9059	0.9056	0.9959	0.91	0.9431	0.9639	0.7436	0.5993	0.6434	0.6249	0.9594	0.5938	0.8889	0.6028	0.9147	0.9794	0.894	0.9901	0.9415	0.9322	0.594	0.9519	0.8785
granzyme a mediated apoptosis pathway(biocarta)	0.4619	0.3796	0.5055	0.4767	0.538	0.5734	0.3784	0.3309	0.5492	0.5969	0.3989	0.5253	0.3763	0.2705	0.2792	0.399	0.2969	0.4524	0.348	0.4134	0.3416	0.3555	0.2487	0.2896	0.4801	0.3745	0.3949	0.3534	0.3692	0.26	0.356	0.4219	0.2792	0.582	0.5045	0.6032	0.3089	0.6206	0.3575	0.4041	0.3496	0.3111	0.2589	0.5272	0.3483	0.3121	0.5832	0.4184	0.4673
growth hormone signaling pathway(biocarta)	0.8796	0.9211	0.8334	0.8989	0.8378	0.8501	0.8994	0.8858	0.8435	0.8726	0.8206	0.8766	0.8237	0.8989	0.9282	0.9142	0.9102	0.919	0.8559	0.8692	0.9194	0.8658	0.8974	0.8067	0.907	0.891	0.8203	0.9039	0.8552	0.9035	0.885	0.9139	0.8968	0.9337	0.8604	0.892	0.9034	0.8606	0.8666	0.8638	0.9619	0.8352	0.9155	0.8718	0.9612	0.9007	0.8624	0.9273	0.8534
g-secretase mediated erbb4 signaling pathway(biocarta)	0.8957	0.8989	0.8769	0.9297	0.9028	0.8544	0.9971	0.9731	0.8685	1	0.8838	0.897	0.8834	0.8806	0.9958	0.9602	0.8746	0.936	0.9468	0.9881	0.9298	1	0.99	0.849	0.9719	0.961	0.8589	0.9958	0.9288	0.9203	0.9911	0.9125	0.9799	0.913	0.9023	0.9446	0.8967	0.8527	0.9653	0.9241	0.9989	0.9209	0.9953	0.996	0.9576	0.9973	0.9319	1	0.8812
hair follicle development: cytodifferentiation (part 3 of 3) (wikipathways)	0.8417	0.8734	0.2564	0.9207	0.8981	0.7478	0.4205	0.778	0.7875	0.3039	0.8007	0.7809	0.9235	0.7051	0.6818	0.8077	0.8254	0.8764	0.8425	0.8114	0.9062	0.927	0.8586	0.9086	0.7282	1	0.8663	0.8691	0.7096	1	0.8493	0.9505	0.4132	0.818	0.8829	0.7912	0.6753	0.6467	0.9762	0.8861	0.8947	0.8856	1	1	0.9989	1	0.9203	1	0.9885
heart development (wikipathways)	0.526	0.605	0.6094	0.6964	0.7205	0.5489	0.5917	0.6249	0.5846	0.7246	0.6244	0.608	0.6918	0.6495	0.6136	0.7404	0.7055	0.6923	0.7931	0.5854	0.5475	0.5451	0.7985	0.5946	0.8627	0.7209	0.5807	0.6444	0.5179	0.5683	0.5113	0.8392	0.6155	0.5746	0.7062	0.6206	0.6142	0.6515	0.625	0.5189	0.6691	0.639	0.7189	0.6266	0.7534	0.6343	0.6901	0.8183	0.6717
hedgehog signaling events mediated by gli proteins(nci/nature)	0.561	0.5847	0.4315	0.6636	0.3332	0.2771	0.4254	0.6085	0.6481	0.3862	0.4353	0.5692	0.5441	0.5416	0.6525	0.537	0.4305	0.2763	0.5066	0.6137	0.6984	0.5332	0.565	0.5357	0.6709	0.6763	0.2751	0.6553	0.5816	0.6176	0.6616	0.5786	0.6033	0.6103	0.6458	0.5184	0.5633	0.5761	0.6407	0.6886	0.6781	0.5585	0.7189	0.6126	0.7872	0.8295	0.5146	0.6429	0.5772
hedgehog signaling pathway (wikipathways)	0.1618	0.1608	0.9928	0.7021	0.1858	1	1	0.5683	0.2443	0.23	0.2004	0.3295	0.9978	0.8203	0.1627	0.1607	0.9943	0.9756	0.1649	0.1906	0.2085	0.2545	0.4271	0.4021	0.9824	0.5004	0.9885	0.1686	0.1694	0.9925	0.1661	0.3924	0.219	0.2029	0.3251	0.2698	0.5584	0.1611	0.1815	0.2685	0.1696	0.1656	0.8983	0.2406	0.998	0.2032	0.2312	0.9922	0.9931
hedgehog signaling pathway(kegg)	0.6346	0.6565	0.693	0.654	0.4388	0.565	0.702	0.6777	0.7154	0.6313	0.5045	0.6565	0.7133	0.7491	0.7057	0.7153	0.7324	0.5609	0.5771	0.6968	0.6611	0.6871	0.5849	0.7446	0.7865	0.6012	0.5286	0.6936	0.7443	0.6796	0.6588	0.7031	0.6465	0.6492	0.6349	0.6917	0.7193	0.6634	0.6804	0.7452	0.6447	0.6568	0.6526	0.6868	0.6363	0.592	0.5189	0.6396	0.6892
hedgehog(non-signalink)	0.7217	0.7455	0.7166	0.7734	0.705	0.7664	0.6741	0.6692	0.7452	0.738	0.6838	0.7404	0.7727	0.7235	0.681	0.7501	0.8365	0.7137	0.6894	0.6551	0.6906	0.6409	0.8215	0.7684	0.7129	0.7958	0.7303	0.6331	0.7588	0.87	0.7057	0.862	0.6996	0.6968	0.8055	0.6661	0.7756	0.7492	0.7143	0.7324	0.8038	0.7191	0.8516	0.7926	0.9016	0.8196	0.8597	0.867	0.82
hedgehog(signalink)	0.7099	0.6511	0.7034	0.737	0.534	0.737	0.6989	0.8168	0.6418	0.6503	0.5936	0.7115	0.7368	0.6221	0.6063	0.6687	0.8605	0.7342	0.6278	0.6118	0.7416	0.8096	0.6393	0.6365	0.7322	0.6629	0.5978	0.6621	0.6657	0.6829	0.7379	0.734	0.6542	0.7098	0.6621	0.7376	0.7204	0.684	0.6446	0.6475	0.5784	0.6618	0.7521	0.7964	0.7496	0.6329	0.6445	0.6403	0.7131
hemoglobins chaperone(biocarta)	0.5967	0.3225	0.3521	0.5094	0.3386	0.6102	0.334	0.6626	0.7651	0.8019	0.3883	0.3624	0.3098	0.7526	0.5936	0.3475	0.3832	0.3294	0.3511	0.4547	0.4003	0.7624	0.322	0.3359	0.6518	0.3293	0.3562	0.335	0.6535	0.8091	0.695	0.4724	0.3521	0.3212	0.8246	0.5934	0.5917	0.373	0.3333	0.6854	0.5724	0.3089	0.3283	0.6433	0.5104	0.5317	0.4861	0.7225	0.4939
heparan sulfate biosynthesis(kegg)	0.93	0.8251	0.7903	0.9158	0.9108	0.8982	0.9416	0.9529	0.8011	0.725	0.9683	0.915	0.9319	0.6804	0.9674	0.9108	0.9338	0.9392	0.9207	0.9092	0.8835	0.8774	0.9243	0.9211	0.8748	0.9756	0.9842	0.68	0.7484	0.8905	0.9417	0.8304	0.8916	0.8687	0.9821	0.8712	0.9418	0.9146	0.703	0.8197	0.9666	0.9135	0.9698	0.962	0.9551	0.97	0.8253	0.9179	0.9776
hepatitis c and hepatocellular carcinoma (wikipathways)	0.7058	0.7962	0.6915	0.8303	0.8587	0.6725	0.7446	0.832	0.7294	0.7951	0.6922	0.749	0.8283	0.6299	0.7168	0.7189	0.7882	0.8172	0.8223	0.7286	0.699	0.7759	0.765	0.7395	0.7571	0.7966	0.7366	0.6972	0.7455	0.8015	0.8021	0.7573	0.7111	0.6798	0.7877	0.7418	0.7386	0.6546	0.7156	0.6797	0.7995	0.7711	0.7797	0.747	0.8419	0.8939	0.7494	0.8432	0.7796
hif1a and pparg regulation of glycolysis (wikipathways)	1	1	1	1	1	1	1	1	1	1	1	1	1	1	1	1	1	1	1	1	1	1	1	1	1	1	1	1	1	1	1	1	1	1	1	1	1	1	1	1	1	1	1	1	1	1	1	1	1
hif-1-alpha transcription factor network(nci/nature)	0.1134	0.427	0.0447	0.3854	0.4201	0.0007	0.3063	0.2926	0.3289	0.4385	0.0033	0.0006	0.0936	0.0417	0.0179	0.122	0.3547	0.3554	0.4098	0.2698	0.3202	0.3877	0.1305	0.0092	0.0549	0.4422	0.2246	0.0001	0.4342	0.4691	0.4499	0.1047	0.3766	0	0.4644	0.3835	0.4497	0.0177	0.263	0.0019	0.3992	0.0002	0.3358	0.3664	0.3225	0.4692	0.0224	0.3921	0.368
histidine metabolism(kegg)	0.763	0.6739	0.6479	0.5881	0.638	0.658	0.6293	0.6799	0.7728	0.759	0.6677	0.6843	0.6575	0.6656	0.7929	0.6285	0.8078	0.6817	0.7462	0.6234	0.684	0.6641	0.6651	0.7014	0.6836	0.6057	0.5673	0.6227	0.6501	0.6456	0.6233	0.6274	0.6872	0.6163	0.7231	0.6819	0.603	0.6239	0.6712	0.6079	0.6906	0.6333	0.6006	0.6135	0.6568	0.6423	0.5886	0.7397	0.6042
hiv-1 defeats host-mediated resistance by cem15(biocarta)	0.9946	0.9948	0.9955	0.9914	0.9945	0.9955	0.9931	0.9534	0.9954	0.9952	0.9939	0.9945	0.9862	0.9952	0.9885	0.9913	0.9906	0.9932	0.9916	0.9951	0.995	0.9954	0.9955	0.9947	0.9762	0.9869	0.9903	0.9955	0.9919	0.9937	0.984	0.9955	0.9954	0.995	0.9938	0.9891	0.9901	0.6624	0.9938	0.9953	0.9955	0.5	0.9953	0.9953	0.9955	0.9954	0.9955	0.9763	0.9953
hiv-1 nef: negative effector of fas and tnf(biocarta)	0.6634	0.6885	0.588	0.6743	0.6863	0.5696	0.7504	0.7955	0.6157	0.7581	0.6161	0.7468	0.6603	0.6515	0.6376	0.5911	0.5877	0.7394	0.7203	0.6719	0.658	0.6077	0.7385	0.7666	0.6667	0.6394	0.6333	0.6391	0.6142	0.6553	0.7785	0.6156	0.5623	0.6074	0.739	0.6314	0.6256	0.6622	0.5695	0.6535	0.675	0.7399	0.7831	0.725	0.7674	0.7408	0.6155	0.7596	0.7034
hiv-1 nef: negative effector of fas and tnf-alpha(nci/nature)	0.5228	0.6197	0.494	0.7775	0.7694	0.5089	0.7608	0.8564	0.4981	0.7135	0.4897	0.7342	0.6436	0.4982	0.564	0.4967	0.4729	0.8185	0.7574	0.6511	0.5972	0.5026	0.7751	0.7987	0.6727	0.5891	0.5258	0.5651	0.4986	0.6415	0.8366	0.5193	0.4697	0.4442	0.7045	0.5012	0.5428	0.5713	0.5091	0.5177	0.6678	0.7629	0.8348	0.7858	0.8408	0.8047	0.5297	0.8214	0.7104
how does salmonella hijack a cell(biocarta)	0.7755	0.8039	0.9441	0.5818	0.7441	0.7547	0.8152	0.7706	0.853	0.6681	0.6947	0.7646	0.7417	0.7945	0.7054	0.7529	0.5747	0.8218	0.6959	0.8453	0.7501	0.7304	0.6729	0.6908	0.685	0.7314	0.7578	0.8412	0.708	0.7901	0.7213	0.765	0.7046	0.6763	0.5928	0.8511	0.8011	0.5319	0.7325	0.74	0.7107	0.7222	0.6644	0.6777	0.7725	0.7645	0.6208	0.7044	0.7777
human complement system (wikipathways)	0.394	0.473	0.356	0.625	0.5969	0.3144	0.6806	0.4662	0.4093	0.6764	0.5787	0.5849	0.5793	0.3801	0.5675	0.4753	0.7612	0.81	0.6007	0.6789	0.4207	0.4628	0.6407	0.6562	0.4776	0.6191	0.613	0.4749	0.5149	0.605	0.7049	0.4748	0.7533	0.416	0.6082	0.4075	0.3961	0.5909	0.3594	0.37	0.413	0.8574	0.4731	0.5962	0.7584	0.7568	0.3697	0.6223	0.6001
human cytomegalovirus and map kinase pathways(biocarta)	0.8597	0.864	0.8583	0.6895	0.8228	0.8553	0.8451	0.8388	0.8727	0.8754	0.8404	0.8521	0.8289	0.7972	0.8363	0.8281	0.8363	0.8358	0.8297	0.8702	0.8387	0.8193	0.856	0.7772	0.6775	0.8301	0.7923	0.8279	0.8322	0.8584	0.8258	0.8422	0.8083	0.8191	0.8585	0.8297	0.866	0.7447	0.8564	0.8055	0.8392	0.8355	0.8196	0.8057	0.7848	0.7874	0.8534	0.7858	0.8379
human thyroid stimulating hormone (tsh) signaling pathway (wikipathways)	0.7308	0.7508	0.7317	0.6914	0.6986	0.7233	0.7567	0.7381	0.7469	0.7348	0.7324	0.7271	0.7418	0.707	0.7341	0.7095	0.7231	0.7312	0.7439	0.7304	0.7519	0.7515	0.7282	0.7084	0.7685	0.6496	0.6968	0.742	0.7499	0.7296	0.7345	0.7372	0.731	0.7373	0.7182	0.7436	0.7303	0.6977	0.7406	0.701	0.6754	0.6587	0.6469	0.6796	0.7145	0.7148	0.6563	0.7481	0.7347
huntington's disease(kegg)	0.8238	0.8068	0.796	0.7968	0.7802	0.7878	0.8427	0.8333	0.8031	0.7661	0.7441	0.8147	0.7842	0.7314	0.8245	0.7076	0.8008	0.7961	0.7243	0.8284	0.7684	0.8212	0.8037	0.75	0.7761	0.8092	0.8203	0.8009	0.8238	0.7087	0.7637	0.775	0.7276	0.7126	0.8365	0.8108	0.7743	0.8256	0.7728	0.787	0.816	0.8109	0.8252	0.7097	0.8323	0.7967	0.7657	0.8212	0.8272
hypertrophy model (wikipathways)	0.9015	0.9023	0.517	0.3877	0.8606	0.4941	0.8933	0.9128	0.4352	0.2065	0.4252	0.6801	0.586	0.2279	0.2067	0.4013	0.5503	0.4753	0.9156	0.917	0.6542	0.9172	0.8077	0.9175	0.3598	0.5877	0.5887	0.4689	0.212	0.3606	0.8907	0.4952	0.7549	0.572	0.864	0.8038	0.7519	0.7701	0.6674	0.804	0.5779	0.5867	0.8245	0.6195	0.5614	0.5402	0.1045	0.5741	0.9105
hypothesized pathways in pathogenesis of cardiovascular disease (wikipathways)	0.8627	0.8448	0.9858	0.9348	0.9388	0.9908	0.9935	0.8444	0.8473	0.8707	0.8554	0.9259	0.9797	0.8451	0.8888	0.9793	0.9196	0.8551	0.8461	0.8604	0.866	0.8456	0.9044	0.8721	0.8742	0.9387	0.8855	0.8764	0.8501	0.9199	0.8832	0.8675	0.8846	0.9369	0.8736	0.8479	0.8777	0.9764	0.9995	0.8732	0.9364	0.9202	0.8914	0.9286	0.9387	0.9369	0.9512	0.9389	0.9074
hypothetical craniofacial development pathway (wikipathways)	1	0.8573	1	0.8254	0.5073	0.7824	0.8052	0.9997	1	0.6514	1	0.6753	0.9377	1	0.9998	0.9995	0.9965	0.5626	0.5807	0.5852	1	0.9998	0.9892	0.579	0.5853	0.5677	0.635	0.9672	0.9793	1	0.4931	1	1	1	0.4222	1	1	1	0.9704	1	0.6796	0.9142	0.46	0.8998	0.9995	0.5492	0.5014	0.5218	0.9161
hypoxia and p53 in the cardiovascular system(biocarta)	0.4909	0.6521	0.4674	0.6523	0.6598	0.4492	0.6408	0.5876	0.5969	0.6565	0.2179	0.4499	0.4819	0.4577	0.4489	0.5015	0.4794	0.552	0.3819	0.5721	0.3425	0.6175	0.5298	0.2419	0.2877	0.6998	0.552	0.44	0.6609	0.464	0.6896	0.2712	0.6089	0.2176	0.6598	0.6091	0.7121	0.4682	0.5286	0.4498	0.6983	0.4814	0.6109	0.6311	0.6369	0.7149	0.5043	0.669	0.6529
hypoxia-inducible factor in the cardivascular system(biocarta)	0.5239	0.5264	0.5171	0.5204	0.5976	0.6051	0.5482	0.5396	0.4749	0.4569	0.5323	0.5367	0.5823	0.6354	0.5613	0.5308	0.7394	0.8708	0.508	0.4572	0.5225	0.5249	0.6006	0.2023	0.5021	0.6204	0.952	0.522	0.541	0.5186	0.5154	0.4802	0.56	0.5238	0.6308	0.5463	0.5238	0.5107	0.5166	0.493	0.5359	0.7243	0.5742	0.4624	0.5263	0.5473	0.5227	0.4456	0.8524
hypoxic and oxygen homeostasis regulation of hif-1-alpha(nci/nature)	1	1	1	1	1	1	1	1	1	1	1	1	1	1	1	1	1	1	1	1	1	1	1	1	1	1	1	1	1	1	1	1	1	1	1	1	1	1	1	1	1	1	1	1	1	1	1	1	1
ibuprofen pathway pharmacodynamics(pharmkgb)	0.5234	0.5182	0.4755	0.6072	0.5049	0.3987	0.4808	0.8324	0.3436	0.5446	0.5679	0.7951	0.5274	0.5472	0.4342	0.5369	0.6077	0.6129	0.6308	0.5148	0.5059	0.3251	0.7677	0.6745	0.3994	0.6564	0.5046	0.4347	0.3821	0.5476	0.6603	0.5025	0.5746	0.4264	0.4819	0.5344	0.4451	0.4078	0.3409	0.4989	0.6269	0.6412	0.4667	0.4599	0.5524	0.7053	0.2888	0.5571	0.4246
ifn-gamma pathway(nci/nature)	0.7339	0.6111	0.5282	0.5286	0.5185	0.4127	0.6396	0.7351	0.3974	0.3752	0.7083	0.712	0.726	0.5854	0.4772	0.5935	0.6612	0.6868	0.6171	0.6992	0.5468	0.5699	0.6882	0.6682	0.5868	0.6744	0.5691	0.5018	0.5417	0.7687	0.7015	0.5218	0.5488	0.4681	0.6986	0.6469	0.4412	0.5667	0.5294	0.5329	0.6664	0.7488	0.6418	0.5499	0.7115	0.6373	0.4057	0.6902	0.6516
ifosfamide pathway pharmacodynamics(pharmkgb)	0.8003	0.4402	0.5901	0.6135	0.2119	0.3963	0.6189	0.8232	0.41	0.1965	0.4193	0.2167	0.8121	0.5897	0.2289	0.3946	0.4152	0.9864	0.7784	0.2091	0.4203	0.3937	0.5623	0.691	0.2404	0.3721	0.4052	0.2038	0.1955	0.5929	0.8046	0.4536	0.6394	0.1986	0.8491	0.587	0.3952	0.3742	0.4155	0.3986	0.2493	0.6259	0.4013	0.609	0.592	0.7908	0.4275	0.4336	0.8055
igf1 pathway(nci/nature)	0.4337	0.6464	0.4258	0.4773	0.607	0.3656	0.5671	0.5399	0.5796	0.6528	0.4005	0.3829	0.4484	0.396	0.3954	0.4502	0.587	0.574	0.6063	0.5496	0.5839	0.601	0.4652	0.3792	0.4269	0.4866	0.493	0.4	0.6554	0.6725	0.6226	0.461	0.6034	0.3968	0.6321	0.6032	0.6511	0.4053	0.5504	0.3936	0.4612	0.2351	0.4321	0.4729	0.5211	0.5367	0.2407	0.6244	0.5801
igf-1 signaling pathway(biocarta)	0.6713	0.8506	0.7998	0.7709	0.9736	0.8225	0.7385	0.7835	0.8693	0.7551	0.8418	0.8695	0.8366	0.8492	0.9335	0.9655	0.9332	0.8401	0.8338	0.8542	0.7961	0.9183	0.898	0.833	0.9485	0.8896	0.8377	0.9185	0.9375	0.8181	0.957	0.8817	0.7652	0.9694	0.7603	0.7633	0.7851	0.8686	0.9403	0.847	0.9508	0.872	0.7663	0.878	0.8777	0.9138	0.7775	0.8727	0.8673
il 4 signaling pathway(biocarta)	0.5787	0.7733	0.47	0.7668	0.7402	0.5015	0.5415	0.6123	0.5628	0.7685	0.5635	0.5898	0.5925	0.448	0.4522	0.4775	0.7109	0.5211	0.5643	0.564	0.6595	0.6706	0.5419	0.415	0.6849	0.7262	0.6417	0.5516	0.6065	0.6193	0.6524	0.5529	0.62	0.5077	0.6188	0.618	0.7074	0.5483	0.5787	0.6028	0.7724	0.661	0.7168	0.6611	0.579	0.7393	0.4684	0.718	0.6684
il1 and megakaryocytes in obesity (wikipathways)	0.7	0.7235	0.6998	0.8894	0.7096	0.7231	0.7311	1	0.7015	0.2568	0.7101	0.7	0.7609	0.0638	0.0578	0.7011	0.7012	0.3608	0.7012	0.8735	0.7021	0.7244	0.7024	0.9313	0.0585	1	0.7034	0.7347	0.1277	0.7009	0.7212	0.7017	0.7008	0.6999	0.7072	0.6998	0.7088	0.7024	0.734	0.7072	0.9945	0.804	0.702	0.9769	1	0.7695	0.0669	0.9574	0.7265
il-1 signaling pathway (wikipathways)	0.8063	0.8274	0.7424	0.84	0.8372	0.8216	0.8243	0.8438	0.8057	0.7247	0.8338	0.8364	0.7986	0.796	0.808	0.7854	0.8252	0.9017	0.8594	0.8349	0.7655	0.8015	0.846	0.7917	0.7316	0.8108	0.8688	0.8333	0.7796	0.8206	0.8248	0.8359	0.7932	0.8077	0.8361	0.7277	0.8091	0.7688	0.819	0.8084	0.8327	0.8492	0.8167	0.7656	0.8324	0.8147	0.7506	0.8272	0.8358
il-10 anti-inflammatory signaling pathway(biocarta)	0.6143	0.5863	0.4706	0.6152	0.5447	0.4665	0.4653	0.6588	0.597	0.4852	0.5617	0.7416	0.6547	0.4963	0.5244	0.512	0.4982	0.5323	0.5749	0.5592	0.5364	0.5055	0.5254	0.619	0.524	0.6908	0.5759	0.4939	0.4766	0.5816	0.5474	0.6105	0.62	0.5395	0.7064	0.5732	0.4781	0.4979	0.49	0.5308	0.6402	0.6383	0.5328	0.5214	0.7182	0.6618	0.4966	0.5498	0.6309
il12 and stat4 dependent signaling pathway in th1 development(biocarta)	0.3664	0.8155	0.3864	0.49	0.4568	0.3905	0.2975	0.9005	0.3811	0.4648	0.4041	0.5942	0.9041	0.41	0.3869	0.3831	0.5031	0.6308	0.53	0.7814	0.3671	0.4846	0.783	0.4535	0.5013	0.6076	0.8495	0.7284	0.543	0.4558	0.7647	0.4724	0.6524	0.3632	0.4584	0.3449	0.3222	0.3655	0.382	0.368	0.6821	0.7051	0.5114	0.5511	0.5633	0.4642	0.5664	0.4673	0.6256
il12 signaling mediated by stat4(nci/nature)	0.1873	0.4824	0.4869	0.5094	0.5142	0.4956	0.0929	0.4907	0.4765	0.4411	0.4807	0.5075	0.4552	0.5113	0.4988	0.5117	0.4921	0.417	0.4711	0.5109	0.4513	0.4792	0.5004	0.4986	0.4934	0.5033	0.5094	0.4997	0.4499	0.4323	0.5116	0.4481	0.4712	0.5047	0.4937	0.4322	0.3676	0.3306	0.5028	0.5131	0.5088	0.5044	0.4944	0.5139	0.5072	0.4868	0.4753	0.5087	0.5063
il12-mediated signaling events(nci/nature)	0.6887	0.7332	0.6894	0.674	0.7088	0.8283	0.5708	0.6878	0.8386	0.603	0.8259	0.6954	0.6982	0.8379	0.7372	0.6261	0.7065	0.7048	0.7035	0.7186	0.7178	0.7591	0.7182	0.699	0.7011	0.704	0.7036	0.7113	0.7829	0.6747	0.7065	0.8107	0.719	0.6129	0.7367	0.7293	0.7641	0.6972	0.835	0.7594	0.694	0.6056	0.7459	0.6978	0.6748	0.6952	0.6099	0.6431	0.6975
il17 signaling pathway (wikipathways)	0.5126	0.6501	0.4951	0.6725	0.6129	0.5407	0.5903	0.5865	0.4886	0.4539	0.6037	0.5468	0.4832	0.5031	0.6351	0.5038	0.5234	0.7467	0.63	0.5536	0.4184	0.554	0.5629	0.5579	0.5764	0.534	0.6359	0.5334	0.5099	0.6069	0.5826	0.5831	0.5458	0.5016	0.6266	0.5117	0.4978	0.5355	0.5255	0.5052	0.5996	0.5775	0.6029	0.6296	0.5933	0.5682	0.5144	0.6304	0.5744
il1-mediated signaling events(nci/nature)	0.8404	0.9876	0.9734	0.8449	0.8286	0.9823	0.7331	0.8214	0.9688	0.9529	0.9191	0.9898	0.9642	0.8554	0.9909	0.99	0.9809	0.9429	0.8099	0.9907	0.9648	0.8338	0.9902	0.983	0.8441	0.8467	0.8341	0.828	0.8256	0.9508	0.8271	0.968	0.9694	0.8813	0.9625	0.921	0.919	0.7661	0.9906	0.9254	0.9892	0.9887	0.8408	0.9061	0.9883	0.8723	0.974	0.8389	0.9909
il-2 receptor beta chain in t cell activation(biocarta)	0.5586	0.6301	0.6634	0.5697	0.5623	0.572	0.5751	0.5443	0.6392	0.7246	0.6161	0.5401	0.6083	0.5495	0.5699	0.5911	0.6383	0.5778	0.6161	0.6846	0.5787	0.6021	0.5678	0.5792	0.6038	0.5839	0.597	0.5924	0.6192	0.6101	0.6075	0.5614	0.5889	0.6176	0.5654	0.6042	0.6145	0.6254	0.5961	0.599	0.643	0.6217	0.5505	0.5706	0.5578	0.6254	0.5292	0.6346	0.5617
il2 signaling events mediated by pi3k(nci/nature)	0.5972	0.684	0.6241	0.6152	0.6588	0.5987	0.6185	0.673	0.6403	0.6457	0.6044	0.5745	0.5162	0.6451	0.6371	0.6509	0.6059	0.5933	0.6485	0.612	0.6255	0.6289	0.6375	0.6205	0.6088	0.538	0.6304	0.6032	0.6865	0.6223	0.6574	0.6192	0.6014	0.5966	0.6655	0.6409	0.7073	0.6193	0.6488	0.6231	0.5375	0.4	0.5172	0.628	0.5594	0.5122	0.529	0.6199	0.6358
il2 signaling events mediated by stat5(nci/nature)	0.6257	0.6101	0.5244	0.5626	0.5314	0.5436	0.6629	0.5302	0.5926	0.5887	0.5643	0.5247	0.6998	0.46	0.6118	0.517	0.63	0.6548	0.5742	0.7254	0.5264	0.5485	0.604	0.7587	0.7294	0.5956	0.6388	0.5767	0.5537	0.6605	0.5902	0.5739	0.493	0.5972	0.5541	0.5827	0.5459	0.5515	0.5318	0.5546	0.604	0.6056	0.5309	0.6663	0.5355	0.6299	0.6478	0.7902	0.6788
il-2 signaling pathway (wikipathways)	0.7471	0.8011	0.7087	0.7801	0.798	0.7202	0.8253	0.7978	0.7333	0.8262	0.6864	0.8063	0.7381	0.6619	0.7901	0.792	0.7711	0.7815	0.8106	0.8065	0.7601	0.7698	0.754	0.766	0.7581	0.7827	0.7437	0.7064	0.819	0.7661	0.7522	0.7746	0.7554	0.7548	0.8145	0.7476	0.8222	0.7345	0.7143	0.7523	0.7827	0.7801	0.8055	0.7752	0.7937	0.7933	0.7565	0.7941	0.7608
il2_stat5_test3(rotem)	0.7175	0.6884	0.6014	0.6363	0.6088	0.6237	0.6092	0.6084	0.6764	0.672	0.6489	0.5978	0.7796	0.5257	0.6982	0.593	0.7191	0.7237	0.6591	0.8339	0.5676	0.6263	0.676	0.7185	0.7803	0.6724	0.6322	0.6629	0.6295	0.7571	0.6378	0.659	0.5655	0.6755	0.6367	0.6662	0.6274	0.633	0.6104	0.6364	0.695	0.6962	0.6072	0.6107	0.6105	0.7254	0.5891	0.7552	0.648
il27-mediated signaling events(nci/nature)	0.3474	0.4056	0.3745	0.6865	0.7005	0.3601	0.3675	0.668	0.3485	0.377	0.3764	0.699	0.7005	0.3782	0.3766	0.3762	0.3414	0.3684	0.6989	0.3809	0.3751	0.3473	0.4167	0.672	0.3751	0.6993	0.3542	0.3689	0.3633	0.6901	0.6999	0.3707	0.3747	0.3544	0.6676	0.3573	0.3747	0.3701	0.3568	0.3714	0.5384	0.6829	0.3889	0.3543	0.6994	0.6943	0.3742	0.6913	0.3831
il2-mediated signaling events(nci/nature)	0.7896	0.7762	0.9316	0.7732	0.7782	0.8224	0.8135	0.8006	0.7766	0.9304	0.7942	0.7805	0.7863	0.7916	0.8334	0.8031	0.777	0.7792	0.7771	0.7863	0.7817	0.8337	0.7774	0.7758	0.7771	0.7888	0.8261	0.7999	0.7788	0.7801	0.7853	0.7792	0.8135	0.7787	0.8112	0.7907	0.8295	0.8363	0.8329	0.7877	0.7818	0.789	0.7881	0.8065	0.8098	0.8084	0.7964	0.7955	0.7855
il-3 signaling pathway (wikipathways)	0.7393	0.8214	0.7164	0.8138	0.8286	0.7378	0.783	0.8183	0.742	0.8179	0.721	0.79	0.737	0.7028	0.75	0.7524	0.7988	0.7775	0.8102	0.7702	0.7886	0.7711	0.7496	0.7184	0.7419	0.8263	0.7984	0.7166	0.7678	0.8007	0.7894	0.7626	0.7534	0.7533	0.7763	0.7715	0.8243	0.7341	0.7784	0.7586	0.8165	0.7748	0.8211	0.797	0.7843	0.8093	0.7578	0.8114	0.7928
il-4 signaling pathway (wikipathways)	0.8317	0.8466	0.6788	0.8065	0.8547	0.6695	0.834	0.8667	0.7678	0.7629	0.6816	0.8555	0.8432	0.6724	0.8351	0.8071	0.847	0.8486	0.8429	0.7442	0.8412	0.7791	0.8282	0.7903	0.8046	0.8385	0.8387	0.6711	0.7343	0.7692	0.8135	0.8111	0.8421	0.7725	0.8417	0.8527	0.8185	0.6941	0.8047	0.8028	0.6952	0.7718	0.7593	0.8189	0.7282	0.7405	0.6604	0.8353	0.7969
il4-mediated signaling events(nci/nature)	0.4508	0.4539	0.4641	0.416	0.4205	0.4092	0.4487	0.4443	0.4467	0.4629	0.4421	0.4534	0.4216	0.4563	0.415	0.4141	0.431	0.4534	0.454	0.462	0.4633	0.3763	0.4439	0.4006	0.9689	0.4576	0.4442	0.4643	0.4639	0.6261	0.4555	0.3983	0.4354	0.4358	0.4242	0.4573	0.4242	0.443	0.3463	0.3787	0.4571	0.4499	0.3722	0.4494	0.4468	0.4543	0.4579	0.4368	0.4548
il-5 signaling pathway (wikipathways)	0.7458	0.8335	0.7133	0.7605	0.8124	0.6735	0.808	0.8148	0.7542	0.8002	0.694	0.7778	0.7374	0.6584	0.7016	0.7412	0.8275	0.8374	0.7998	0.809	0.7852	0.7688	0.7699	0.7222	0.8079	0.8187	0.771	0.6751	0.7251	0.8309	0.8054	0.7629	0.8028	0.7571	0.8085	0.7892	0.7724	0.7068	0.7368	0.7021	0.7982	0.7488	0.8055	0.7436	0.8006	0.8194	0.7452	0.8141	0.7832
il-6 signaling pathway (wikipathways)	0.8273	0.8953	0.7955	0.8273	0.9126	0.7793	0.8539	0.845	0.8195	0.7882	0.783	0.8529	0.7393	0.7614	0.8097	0.8373	0.8394	0.8914	0.8264	0.859	0.7891	0.8842	0.7989	0.7364	0.8269	0.8453	0.8697	0.7889	0.8374	0.828	0.8219	0.834	0.8015	0.7891	0.8656	0.837	0.8597	0.8026	0.7881	0.7889	0.87	0.82	0.827	0.8368	0.8491	0.8396	0.7856	0.8509	0.8345
il6-mediated signaling events(nci/nature)	0.6549	0.7334	0.6283	0.6841	0.5045	0.5289	0.6587	0.6583	0.7075	0.4567	0.6086	0.6279	0.6501	0.4672	0.5058	0.5049	0.7146	0.6573	0.8095	0.6978	0.7068	0.6879	0.5607	0.6606	0.6047	0.7056	0.609	0.5885	0.6997	0.7439	0.5699	0.653	0.635	0.6006	0.7389	0.7119	0.74	0.4807	0.6762	0.6135	0.5827	0.6267	0.5946	0.6941	0.7086	0.5698	0.6156	0.6912	0.7309
il-7 signal transduction(biocarta)	0.5561	0.5451	0.4501	0.724	0.8508	0.6197	0.5744	0.8223	0.4503	0.9993	0.4405	0.9539	0.4666	0.442	0.481	0.4906	0.4665	0.8056	0.7336	0.4293	0.4964	0.5225	0.5602	0.8871	0.5127	0.6871	0.7887	0.422	0.5353	0.6386	0.6288	0.3758	0.5378	0.3548	0.644	0.5386	0.4827	0.5916	0.4482	0.4397	0.6027	0.5377	0.5943	0.6335	0.7333	0.6399	0.6161	0.6029	0.5362
il-7 signaling pathway (wikipathways)	0.6406	0.7245	0.5506	0.6624	0.6849	0.6138	0.6037	0.8068	0.6212	0.7593	0.5706	0.7116	0.5636	0.6216	0.6787	0.606	0.6633	0.7884	0.7634	0.6594	0.6957	0.6632	0.6796	0.6884	0.6631	0.7174	0.6531	0.5397	0.6232	0.7158	0.6247	0.6185	0.7389	0.5916	0.789	0.7658	0.7154	0.6326	0.5823	0.595	0.6656	0.6364	0.6273	0.61	0.7027	0.6549	0.5628	0.7311	0.5975
il-9 signaling pathway (wikipathways)	0.8559	0.849	0.8307	0.8282	0.8833	0.8145	0.8569	0.8832	0.8537	0.8717	0.823	0.9708	0.8773	0.8629	0.9208	0.91	0.889	0.8545	0.8723	0.8204	0.8407	0.9426	0.913	0.8457	0.9403	0.8797	0.8051	0.8882	0.8962	0.8894	0.8945	0.9017	0.8862	0.9024	0.8758	0.862	0.8714	0.8881	0.8674	0.8432	0.8891	0.8703	0.8279	0.8776	0.9128	0.8819	0.8355	0.87	0.8897
imatinib and chronic myeloid leukemia (wikipathways)	0.9255	0.9733	0.8263	0.8632	0.9214	0.8907	0.9026	0.9495	0.7917	0.9097	0.8681	0.8918	0.8947	0.7999	0.889	0.8388	0.7642	0.8949	0.9001	0.8295	0.6217	0.7531	0.7023	0.9147	0.8226	0.9428	0.9439	0.7335	0.7094	0.93	0.8962	0.8627	0.7413	0.786	0.922	0.8849	0.7287	0.7019	0.7142	0.8838	0.9722	0.8562	0.8853	0.8842	0.8075	0.7888	0.8779	0.8341	0.9157
inactivation of gsk3 by akt causes accumulation of b-catenin in alveolar macrophages(biocarta)	0.4599	0.6119	0.4486	0.6101	0.6099	0.4049	0.5529	0.5649	0.5641	0.6519	0.4103	0.4068	0.5452	0.4251	0.413	0.4551	0.58	0.6727	0.6036	0.5494	0.6006	0.5784	0.5633	0.5043	0.4364	0.6143	0.513	0.4084	0.6179	0.7195	0.641	0.4651	0.6316	0.4044	0.6799	0.5952	0.6227	0.4324	0.5302	0.4051	0.595	0.5001	0.5705	0.583	0.5607	0.6802	0.4178	0.5953	0.5779
induction of apoptosis through dr3 and dr4/5 death receptors(biocarta)	0.7392	0.6648	0.757	0.6408	0.6833	0.624	0.7059	0.7407	0.7841	0.8501	0.7225	0.7924	0.6465	0.7234	0.6999	0.7132	0.8028	0.6592	0.639	0.6233	0.691	0.6622	0.6804	0.6777	0.7316	0.5776	0.6803	0.6652	0.6473	0.6819	0.6798	0.6594	0.6591	0.7236	0.6998	0.7053	0.6364	0.7096	0.6261	0.7503	0.673	0.768	0.677	0.6574	0.6182	0.6891	0.774	0.6559	0.6526
inflammatory response pathway (wikipathways)	0.9813	0.9555	0.8664	0.697	0.7152	0.7485	0.7618	0.7792	0.9429	0.8548	0.7223	0.7791	0.7894	0.7846	0.9612	0.6953	0.9693	0.8274	0.6842	0.8935	0.9574	0.9431	0.6845	0.703	0.829	0.8315	0.7851	0.6894	0.8464	0.9329	0.685	0.8239	0.8004	0.8598	0.9469	0.7628	0.9406	0.7189	0.7147	0.8337	0.7573	0.7373	0.7119	0.894	0.7244	0.7003	0.7039	0.9382	0.7256
influence of ras and rho proteins on g1 to s transition(biocarta)	0.6088	0.6957	0.6191	0.6668	0.6757	0.586	0.6902	0.6946	0.6594	0.7729	0.614	0.6293	0.5839	0.5841	0.5988	0.6334	0.656	0.6895	0.6962	0.6493	0.6566	0.6903	0.5013	0.5721	0.5752	0.7244	0.6477	0.626	0.7425	0.6743	0.7359	0.6603	0.6683	0.5524	0.6854	0.6827	0.6812	0.5738	0.6847	0.6096	0.6951	0.5743	0.677	0.6807	0.6463	0.7455	0.6146	0.6821	0.7149
inhibition of cellular proliferation by gleevec(biocarta)	0.6387	0.8389	0.6762	0.6677	0.8088	0.757	0.6515	0.7188	0.8061	0.6136	0.7775	0.7092	0.656	0.7855	0.7409	0.8046	0.8004	0.7554	0.7987	0.8122	0.7332	0.7457	0.7738	0.7385	0.7423	0.8114	0.8036	0.773	0.7852	0.6966	0.8032	0.6847	0.6523	0.8198	0.7075	0.7209	0.6961	0.6769	0.811	0.8019	0.8222	0.692	0.6898	0.6842	0.6966	0.7486	0.669	0.7624	0.6839
inositol metabolism(kegg)	0.9015	0.7619	0.9643	0.5915	0.9673	0.9711	0.9586	0.745	0.741	0.8374	0.8649	0.5803	0.738	0.9184	0.9594	0.953	0.7341	0.9261	0.894	0.8932	0.6856	0.8817	0.6759	0.881	0.8024	0.8927	0.9394	0.9718	0.9269	0.6351	0.8784	0.8873	0.7847	0.9021	0.4162	0.9503	0.4999	0.813	0.8879	0.7405	0.8963	0.8901	0.4726	0.8983	0.8824	0.8384	0.872	0.7731	0.8818
inositol phosphate metabolism(kegg)	0.8027	0.8073	0.8452	0.8234	0.8849	0.8574	0.8946	0.8276	0.8046	0.8803	0.7714	0.8544	0.8385	0.8139	0.8483	0.8332	0.8219	0.8917	0.8347	0.852	0.8028	0.8309	0.872	0.8391	0.8718	0.8879	0.8893	0.798	0.8054	0.8859	0.8902	0.8391	0.8141	0.8451	0.8288	0.8124	0.8202	0.8182	0.8267	0.8022	0.871	0.8921	0.8633	0.8164	0.8707	0.8939	0.8555	0.8537	0.8796
insulin pathway(nci/nature)	0.4004	0.5098	0.3181	0.707	0.652	0.5341	0.6717	0.6936	0.4038	0.4938	0.3471	0.6087	0.6261	0.4014	0.3076	0.3354	0.5513	0.6252	0.4454	0.4929	0.4415	0.4726	0.5777	0.4334	0.5557	0.6652	0.5998	0.3038	0.446	0.6739	0.6181	0.5334	0.3982	0.3233	0.6311	0.4464	0.4452	0.3086	0.3852	0.3168	0.6516	0.5715	0.6262	0.7301	0.4727	0.7153	0.5613	0.6615	0.6052
insulin signaling pathway(biocarta)	0.1966	0.2685	0.3492	0.4631	0.9998	0.1893	0.7289	0.2718	0.3514	0.2008	0.1998	0.6511	0.8208	0.1939	0.7638	0.6853	0.6435	0.7279	0.1969	0.2358	0.1966	0.7042	0.6336	0.4337	0.6455	0.4426	0.49	0.5237	0.6629	0.4984	0.9258	0.9257	0.2277	0.6756	0.1802	0.3975	0.4474	0.6906	0.8459	0.1774	0.8912	0.7176	0.4668	0.9031	0.9097	0.842	0.3349	0.7371	0.8884
insulin signaling pathway(kegg)	0.8292	0.8554	0.7989	0.8147	0.8239	0.7682	0.8733	0.914	0.808	0.8145	0.8054	0.9052	0.8938	0.7481	0.83	0.7646	0.9036	0.8821	0.8669	0.8445	0.8259	0.8937	0.824	0.8497	0.9062	0.7871	0.8832	0.8563	0.8706	0.8642	0.8378	0.8725	0.7769	0.8755	0.8707	0.8201	0.8291	0.872	0.824	0.7853	0.7338	0.8642	0.802	0.8849	0.8102	0.7728	0.8546	0.8324	0.8749
insulin-mediated glucose transport(nci/nature)	0.4702	0.5297	0.4794	0.6078	0.605	0.4545	0.5251	0.5485	0.597	0.6073	0.4441	0.4672	0.4851	0.475	0.4664	0.2428	0.5907	0.5569	0.5402	0.567	0.6328	0.5099	0.4947	0.3874	0.5539	0.6375	0.5137	0.4592	0.5705	0.5425	0.4755	0.4925	0.567	0.4752	0.6223	0.6073	0.6188	0.4665	0.4679	0.4612	0.5377	0.4015	0.5166	0.55	0.6192	0.6398	0.2135	0.5819	0.4998
integrated breast cancer pathway (wikipathways)	0.6786	0.7617	0.683	0.8256	0.7082	0.7221	0.7745	0.6751	0.737	0.6667	0.6863	0.7008	0.6893	0.6292	0.737	0.7671	0.7183	0.7383	0.7378	0.751	0.6871	0.655	0.6251	0.6937	0.7027	0.7038	0.6901	0.7074	0.7294	0.7545	0.7402	0.6804	0.6611	0.6563	0.7729	0.7053	0.8049	0.6498	0.7553	0.6269	0.7312	0.7295	0.7134	0.7838	0.7192	0.7851	0.7435	0.7466	0.6725
integrin signaling pathway(biocarta)	0.7668	0.7996	0.6997	0.762	0.7082	0.7567	0.7699	0.8555	0.754	0.767	0.7569	0.785	0.7049	0.8434	0.7666	0.7875	0.8429	0.6956	0.782	0.816	0.8075	0.87	0.7472	0.7967	0.7554	0.811	0.7823	0.7369	0.7663	0.7813	0.7784	0.7318	0.705	0.8244	0.7152	0.7628	0.7711	0.8323	0.7944	0.8015	0.7946	0.7313	0.8244	0.7574	0.7957	0.882	0.8986	0.6875	0.7138
integrin-mediated cell adhesion (wikipathways)	0.7887	0.8895	0.6858	0.8896	0.9196	0.787	0.8198	0.9304	0.7234	0.6329	0.7722	0.8569	0.8324	0.7905	0.8329	0.7302	0.8241	0.8063	0.8148	0.7995	0.8786	0.759	0.7924	0.7793	0.8168	0.8124	0.9468	0.7814	0.8325	0.7292	0.906	0.8908	0.802	0.663	0.8979	0.7769	0.6698	0.8309	0.6566	0.8169	0.8179	0.72	0.9287	0.8917	0.8738	0.9033	0.6749	0.9119	0.9509
integrins in angiogenesis(nci/nature)	0.3271	0.5592	0.3005	0.5089	0.6266	0.4988	0.3792	0.5893	0.4089	0.6234	0.3733	0.4689	0.3522	0.3182	0.3179	0.3504	0.4872	0.6087	0.5881	0.4068	0.4492	0.4819	0.3363	0.4764	0.3776	0.5319	0.5663	0.2821	0.4367	0.4291	0.426	0.3136	0.5502	0.294	0.6226	0.5825	0.4244	0.4903	0.3671	0.2937	0.3996	0.3091	0.3777	0.4153	0.4911	0.4671	0.2985	0.405	0.4145
interactions between immune cells and micrornas in tumor microenvironment (wikipathways)	0.7321	0.6172	0.5307	0.7557	0.6023	0.5514	0.5226	0.8391	0.5768	0.5987	0.6427	0.7035	0.558	0.562	0.5757	0.6421	0.7978	0.5415	0.5583	0.9	0.7311	0.6384	0.625	0.5982	0.5897	0.8587	0.7909	0.5415	0.5468	0.6968	0.7226	0.58	0.7054	0.5875	0.6293	0.6851	0.5393	0.5731	0.6058	0.5491	0.7056	0.7643	0.8363	0.6129	0.7493	0.7083	0.5508	0.7081	0.7591
interactome of polycomb repressive complex 2 (prc2) (wikipathways)	0.9526	0.9823	0.8656	0.9235	0.957	0.934	0.9916	0.9529	0.9777	0.9686	0.9587	0.7847	0.9113	0.8591	0.8925	0.9943	0.9875	0.9636	0.9898	0.9771	0.9478	0.8932	0.9393	0.9688	0.9708	0.9065	0.9681	0.9941	0.9853	0.992	0.9658	0.9387	0.8269	0.9922	0.9694	0.9394	0.9853	0.951	0.9412	0.8693	0.9056	0.8384	0.9567	0.9897	0.8853	0.9719	0.9889	0.9417	0.8865
interferon type i signaling pathways (wikipathways)	0.8667	0.9294	0.867	0.8109	0.8384	0.8656	0.8828	0.8675	0.8695	0.8958	0.8456	0.8941	0.8708	0.8236	0.9054	0.87	0.8381	0.8721	0.8103	0.9309	0.8888	0.8615	0.8621	0.7999	0.7889	0.8379	0.8518	0.883	0.878	0.8409	0.8353	0.8633	0.8526	0.8624	0.8489	0.8522	0.8753	0.8358	0.8562	0.8585	0.8763	0.8489	0.8086	0.8245	0.8149	0.8419	0.8435	0.8156	0.8338
interleukin-11 signaling pathway (wikipathways)	0.919	0.925	0.9359	0.9261	0.9369	0.8921	0.9547	0.9532	0.9725	0.8935	0.9511	0.9556	0.9576	0.9161	0.9416	0.9734	0.9518	0.9319	0.9051	0.9783	0.8704	0.9402	0.9347	0.914	0.9604	0.9129	0.9509	0.8906	0.933	0.9439	0.9568	0.9684	0.9508	0.9674	0.932	0.9222	0.9772	0.9084	0.9592	0.9523	0.9546	0.962	0.9639	0.9369	0.9681	0.9595	0.9089	0.9022	0.9151
intrinsic prothrombin activation pathway(biocarta)	0.3797	0.3996	0.2754	0.4044	0.3867	0.4734	0.2041	0.4505	0.436	0.6063	0.4685	0.5805	0.3989	0.2299	0.3912	0.3845	0.5304	0.2626	0.373	0.353	0.3996	0.3695	0.3795	0.252	0.3762	0.241	0.4514	0.3699	0.3789	0.5108	0.3845	0.3288	0.3576	0.4618	0.4529	0.4073	0.3516	0.3544	0.5253	0.3648	0.4654	0.3861	0.4759	0.2219	0.4046	0.3894	0.2178	0.2199	0.3382
ion channels and their functional role in vascular endothelium(biocarta)	0.7927	0.7788	0.7338	0.8577	0.8144	0.8441	0.8403	0.8574	0.8675	0.6728	0.8374	0.8442	0.8381	0.7381	0.6818	0.8556	0.7435	0.854	0.7141	0.8511	0.8623	0.7645	0.8889	0.6868	0.7771	0.8888	0.7085	0.7898	0.8147	0.8889	0.7259	0.7635	0.6882	0.8475	0.7977	0.7947	0.7077	0.861	0.8889	0.7953	0.7478	0.783	0.8319	0.7851	0.7122	0.884	0.8021	0.8146	0.8826
ionomycin and phorbal ester signaling pathway(biocarta)	0.8091	0.8466	0.7538	0.7959	0.7516	0.8385	0.8021	0.8806	0.7688	0.8117	0.7552	0.7466	0.6917	0.8013	0.8133	0.8145	0.7023	0.8375	0.8401	0.8743	0.822	0.8087	0.869	0.6835	0.7956	0.8162	0.7582	0.8608	0.8172	0.7992	0.9009	0.7682	0.8808	0.8009	0.8138	0.7997	0.8639	0.7899	0.7623	0.783	0.8678	0.7464	0.8254	0.7843	0.8061	0.8141	0.8006	0.8395	0.7727
irinotecan pathway pharmacodynamics(pharmkgb)	0.6714	0.4416	0.3515	0.2233	0.4625	0.3491	0.3596	0.5658	0.2093	0.5136	0.5194	0.2026	0.3414	0.5254	0.6079	0.1943	0.6361	0.6847	0.1984	0.3861	0.5282	0.3511	0.4135	0.2043	0.5429	0.484	0.4509	0.3214	0.3481	0.3396	0.2084	0.5561	0.6025	0.1928	0.3625	0.2699	0.4431	0.2324	0.3538	0.3894	0.208	0.2771	0.4228	0.8405	0.6158	0.3509	0.5432	0.7112	0.5828
jak/stat(signalink)	0.7172	0.7107	0.6706	0.7596	0.7401	0.694	0.6845	0.7975	0.7515	0.7202	0.7214	0.7646	0.7432	0.6759	0.7337	0.6948	0.7419	0.7393	0.6994	0.7615	0.6451	0.6967	0.7358	0.7612	0.7781	0.7768	0.7207	0.6879	0.6434	0.7355	0.7753	0.7216	0.6981	0.6489	0.7585	0.6655	0.7094	0.7465	0.7267	0.6579	0.768	0.7701	0.7428	0.7633	0.7779	0.7713	0.6477	0.7434	0.743
jak-stat signaling pathway(kegg)	0.8119	0.8187	0.8169	0.9018	0.8477	0.8064	0.8495	0.8426	0.8275	0.8288	0.8073	0.8272	0.8225	0.7944	0.8149	0.8201	0.8357	0.8307	0.8354	0.8297	0.8193	0.8241	0.8382	0.8028	0.9237	0.916	0.82	0.8016	0.8172	0.8901	0.9222	0.8235	0.8108	0.8217	0.8024	0.8134	0.8794	0.8176	0.815	0.8074	0.9212	0.9144	0.9002	0.9205	0.934	0.9113	0.9213	0.8357	0.9196
jnk signaling in the cd4+ tcr pathway(nci/nature)	0.7091	0.9227	0.9178	0.7971	0.8946	0.7561	0.6874	0.9297	0.7249	0.282	0.8344	0.9383	0.6567	0.9409	0.3212	0.9448	0.8935	0.8677	0.9	0.9422	0.6928	0.9208	0.8986	0.6014	0.6533	0.9219	0.8975	0.951	0.8828	0.8015	0.8413	0.8622	0.536	0.7642	0.9191	0.8276	0.6332	0.4273	0.9002	0.9425	0.9211	0.9132	0.8646	0.7337	0.8178	0.7681	0.8183	0.816	0.7692
keratinocyte differentiation(biocarta)	0.7279	0.8004	0.8052	0.6093	0.7849	0.7975	0.7161	0.7727	0.7883	0.7136	0.7752	0.82	0.7013	0.7405	0.6537	0.7919	0.7176	0.8417	0.7736	0.8341	0.8285	0.7514	0.7764	0.7662	0.5681	0.7096	0.7559	0.764	0.7966	0.7323	0.7384	0.8356	0.6852	0.7969	0.7875	0.6994	0.8049	0.6998	0.8045	0.7565	0.6845	0.7947	0.6966	0.6669	0.6953	0.7071	0.7039	0.7209	0.7252
kit receptor signaling pathway (wikipathways)	0.7941	0.8194	0.7727	0.7721	0.8076	0.7512	0.8013	0.8395	0.7603	0.789	0.7272	0.7981	0.7851	0.7336	0.7481	0.72	0.8372	0.7818	0.7908	0.8046	0.8198	0.7978	0.7436	0.76	0.778	0.8217	0.8038	0.7397	0.7501	0.7659	0.7966	0.7844	0.7913	0.7468	0.8318	0.7993	0.7507	0.7784	0.7457	0.7585	0.7952	0.7875	0.732	0.735	0.8114	0.8028	0.771	0.8308	0.7623
lamivudine pathway pharmacokinetics pharmacodynamics(pharmkgb)	0.7666	0.6426	0.6887	0.7452	0.7238	0.6607	0.6663	0.7173	0.7016	0.6906	0.7053	0.736	0.7442	0.6281	0.656	0.6246	0.7569	0.6213	0.6627	0.7451	0.6208	0.7283	0.6509	0.7265	0.764	0.6726	0.7748	0.7119	0.6208	0.7148	0.7683	0.7571	0.6122	0.6977	0.6285	0.6956	0.6068	0.5658	0.6469	0.6987	0.6633	0.7666	0.7768	0.7434	0.6899	0.7603	0.7378	0.6872	0.7733
lck and fyn tyrosine kinases in initiation of tcr activation(biocarta)	0.413	0.2436	0.2103	0.6217	0.4809	0.2922	0.5793	0.4645	0.1997	0.9512	0.2405	0.7478	0.4569	0.2057	0.2198	0.2611	0.2805	0.4107	0.6727	0.326	0.2301	0.2872	0.5758	0.7095	0.3009	0.4811	0.6176	0.1848	0.3894	0.6578	0.6305	0.2263	0.1929	0.2842	0.219	0.2257	0.2972	0.1914	0.3076	0.2631	0.5928	0.4598	0.6275	0.4335	0.469	0.4506	0.4874	0.5315	0.5533
lectin induced complement pathway(biocarta)	0.5081	0.7038	0.2947	0.3004	0.8171	0.2676	0.3467	0.8708	0.4478	0.9789	0.5335	0.9491	0.4249	0.353	0.3594	0.2725	0.6578	0.385	0.3539	0.7049	0.3844	0.5815	0.6782	0.411	0.3834	0.6809	0.4472	0.3929	0.3355	0.7012	0.5795	0.4866	0.9868	0.277	0.857	0.3226	0.4471	0.5835	0.3045	0.9418	0.2982	0.7557	0.7044	0.3897	0.8833	0.9749	0.2832	0.2999	0.6565
leptin and adiponectin (wikipathways)	0.9457	0.9854	0.8799	0.9001	0.8901	0.8912	0.88	0.9374	0.988	0.9918	0.9582	0.8761	0.8767	0.889	0.9084	0.8766	0.9792	0.8879	0.8919	0.9468	0.9086	0.9981	0.876	0.876	0.9895	0.8759	0.8857	0.9549	0.8827	0.9239	0.9207	0.8766	0.9365	0.9158	0.8759	0.8762	0.9841	0.8843	0.9889	0.9247	0.887	0.9312	0.908	0.8769	0.9164	0.9029	0.8759	0.9889	0.8792
leptin signaling pathway (wikipathways)	0.7775	0.8445	0.8018	0.797	0.8492	0.7964	0.8009	0.8342	0.8084	0.8051	0.8148	0.8258	0.7904	0.7945	0.8118	0.8014	0.8309	0.7802	0.7945	0.8196	0.8352	0.8157	0.8145	0.758	0.8975	0.8494	0.8279	0.7987	0.7947	0.8236	0.843	0.8258	0.7908	0.8155	0.8041	0.7891	0.8364	0.8013	0.8115	0.7842	0.8492	0.8447	0.8267	0.8501	0.8404	0.8448	0.8287	0.8413	0.8413
leukocyte transendothelial migration(kegg)	0.7291	0.7852	0.7148	0.7232	0.6894	0.6684	0.7293	0.7922	0.655	0.7791	0.7317	0.821	0.7258	0.7179	0.7075	0.7077	0.7192	0.734	0.8091	0.7955	0.674	0.6922	0.6921	0.7616	0.653	0.7011	0.7941	0.7144	0.7457	0.7878	0.8127	0.7331	0.6858	0.6831	0.7952	0.7633	0.7272	0.6959	0.7139	0.6724	0.7598	0.8313	0.7148	0.7051	0.7667	0.7326	0.7051	0.8153	0.7174
leukotriene modifiers pathway pharmacodynamics(pharmkgb)	0.7743	0.8562	0.574	0.6512	0.541	0.6418	0.5909	0.9499	0.7183	0.5766	0.5908	0.5858	0.6686	0.7003	0.8439	0.6126	0.7302	0.9231	0.9224	0.9389	0.6917	0.8255	0.7284	0.9154	0.8889	0.6425	0.8196	0.5643	0.5376	0.6054	0.811	0.5817	0.9166	0.6098	0.8546	0.6572	0.6794	0.6317	0.943	0.6592	0.7117	0.6878	0.5934	0.6797	0.7808	0.6374	0.6643	0.6985	0.5292
limonene and pinene degradation(kegg)	0.9999	1	0.9995	0.9954	1	0.9999	0.9999	1	0.9997	1	0.9999	0.9999	0.9998	0.9996	0.9999	0.9311	0.9999	0.9999	0.9999	0.9999	0.9998	0.9998	0.9998	0.9998	0.9998	0.9995	0.9999	0.9359	0.9656	0.9998	0.9999	0.9996	0.9999	0.9999	0.9999	0.9999	0.9993	0.9994	0.9364	0.9999	0.957	0.9997	0.9961	0.9999	0.9469	0.9932	0.9999	0.9998	0.9993
links between pyk2 and map kinases(biocarta)	0.7814	0.8436	0.8268	0.7604	0.8561	0.8606	0.7982	0.867	0.8143	0.7758	0.8352	0.8551	0.7895	0.826	0.7217	0.8287	0.8219	0.8518	0.8377	0.8299	0.8141	0.8097	0.7892	0.784	0.7399	0.836	0.8524	0.8419	0.8096	0.8096	0.8237	0.8043	0.7764	0.813	0.8533	0.8374	0.8094	0.7605	0.8163	0.814	0.83	0.7984	0.8111	0.7883	0.8046	0.7978	0.8036	0.8017	0.8203
linoleic acid metabolism(kegg)	0.981	1	0.8626	0.8862	0.8723	0.8985	0.792	1	0.9492	0.8246	0.8938	0.8752	0.8554	0.889	0.9771	0.8594	0.7185	1	0.9478	1	0.9052	0.8128	0.8243	0.9743	0.8399	0.8722	0.8432	0.8951	0.8961	0.8323	0.9916	0.853	0.9681	0.9047	0.9531	0.8504	0.9051	0.7249	0.9774	0.9028	0.7252	0.8478	0.8499	0.7309	0.9065	0.8715	0.7099	0.7295	0.8507
lipoic acid metabolism(kegg)	0.7865	0.8123	0.8309	0.672	0.8342	0.8113	0.7098	0.7779	0.8319	0.8224	0.8208	0.8105	0.7896	0.6688	0.7724	0.8185	0.8128	0.8324	0.8213	0.8283	0.8272	0.8298	0.7927	0.7689	0.8345	0.6699	0.8117	0.8247	0.83	0.8022	0.8118	0.8175	0.8345	0.8228	0.8267	0.7467	0.8347	0.8242	0.831	0.8144	0.8013	0.8339	0.7698	0.7648	0.8119	0.7137	0.798	0.7621	0.6696
lissencephaly gene (lis1) in neuronal migration and development(biocarta)	0.194	0.1973	0.1763	0.1027	0.1541	0.1561	0.0636	0.0508	0.183	0.1943	0.1956	0.0895	0.1503	0.0972	0.1437	0.1742	0.1777	0.0011	0.085	0.1808	0.1105	0.1942	0.0178	0.1624	0.0797	0.1129	0.116	0.1087	0.171	0.1856	0.1319	0.1147	0.0467	0.1959	0.1787	0.1641	0.076	0.0502	0.1602	0.0754	0.1646	0.1775	0	0.0901	0.1977	0.1937	0.0214	0.1894	0.195
lissencephaly gene (lis1) in neuronal migration and development(nci/nature)	0.3698	0.2509	0.4583	0.365	0.3949	0.406	0.4234	0.4093	0.3571	0.4639	0.2116	0.4299	0.331	0.3937	0.1858	0.2263	0.2806	0.3835	0.3703	0.3134	0.2541	0.2288	0.2828	0.2189	0.3448	0.3679	0.4031	0.3623	0.2991	0.394	0.3802	0.3794	0.2651	0.2467	0.2612	0.4048	0.3262	0.1378	0.278	0.3141	0.4537	0.3453	0.2879	0.3307	0.4126	0.2769	0.3462	0.2704	0.4333
long-term depression(kegg)	0.6689	0.7419	0.6736	0.7596	0.7087	0.7056	0.7393	0.7855	0.7053	0.7636	0.6917	0.7539	0.7384	0.6811	0.7196	0.6746	0.7853	0.7541	0.7674	0.7661	0.6845	0.7248	0.7825	0.7193	0.7637	0.7398	0.7637	0.6876	0.6855	0.7433	0.7222	0.6915	0.7109	0.666	0.7351	0.6984	0.6949	0.6981	0.7096	0.6908	0.6928	0.706	0.7298	0.683	0.6973	0.7653	0.745	0.7077	0.7396
long-term potentiation(kegg)	0.823	0.7938	0.7733	0.846	0.8018	0.7725	0.7656	0.841	0.8017	0.798	0.7973	0.8031	0.8106	0.8037	0.7479	0.7494	0.7927	0.7821	0.7583	0.7442	0.7775	0.8405	0.7889	0.8061	0.7686	0.8261	0.7954	0.7796	0.7582	0.8322	0.7943	0.8213	0.7601	0.7687	0.8397	0.8265	0.8108	0.7767	0.7736	0.8119	0.8019	0.831	0.799	0.8769	0.7938	0.8602	0.8556	0.8206	0.8435
losartan pathway pharmacokinetics(pharmkgb)	0.4397	0.4893	0.4687	1	1	0.4142	1	0.9799	0.5739	0.996	0.4217	0.4263	0.7273	0.4157	1	1	0.8839	0.6437	0.5112	0.9904	0.5464	0.4367	0.4248	0.4178	0.6596	1	0.5107	1	0.9994	0.9532	0.4717	0.4148	1	0.8136	0.4384	0.7152	0.6031	0.4832	0.4677	0.4412	0.9712	0.9999	0.5908	1	0.4772	0.5372	0.741	0.4648	0.591
lpa receptor mediated events(nci/nature)	0.5419	0.7126	0.5889	0.6869	0.7051	0.6757	0.6111	0.7442	0.5734	0.6283	0.6139	0.678	0.5815	0.6656	0.7178	0.5395	0.6247	0.7337	0.6269	0.6028	0.7074	0.5717	0.575	0.5952	0.6435	0.5691	0.746	0.6961	0.7134	0.5694	0.6252	0.6553	0.6736	0.6035	0.6646	0.6374	0.6086	0.7241	0.5736	0.6651	0.5764	0.5697	0.7128	0.6327	0.6549	0.6508	0.5137	0.6305	0.6648
lpa4-mediated signaling events(nci/nature)	0.8536	0.8389	0.856	0.7736	0.7823	0.8539	0.8063	0.8127	0.8542	0.8267	0.8408	0.8457	0.8453	0.8023	0.812	0.803	0.802	0.8128	0.7983	0.8443	0.8254	0.834	0.8401	0.7308	0.816	0.7917	0.7553	0.8454	0.8457	0.8276	0.8189	0.8355	0.774	0.8294	0.8257	0.8171	0.8333	0.7391	0.839	0.7978	0.8083	0.8481	0.8281	0.8555	0.7775	0.8199	0.8421	0.7839	0.8021
lung fibrosis (wikipathways)	0.4145	0.6215	0.3385	0.7195	0.6034	0.3659	0.722	0.8969	0.4361	0.6352	0.5843	0.7201	0.6506	0.3546	0.4391	0.5161	0.5585	0.8931	0.5318	0.6793	0.535	0.5535	0.7323	0.8208	0.5937	0.8828	0.4751	0.5171	0.5317	0.519	0.5966	0.6509	0.4127	0.4197	0.6386	0.4658	0.3679	0.4781	0.4117	0.3931	0.7036	0.7577	0.6856	0.7674	0.8515	0.5775	0.3617	0.8475	0.6987
lysine biosynthesis(kegg)	0.6829	0.7097	0.8051	0.6602	0.9021	0.5875	0.9338	0.7102	0.8313	0.7684	0.8362	0.719	0.7511	0.6453	0.7295	0.6345	0.8093	0.8587	0.699	0.7184	0.9368	0.6135	0.8039	0.793	0.9343	0.8203	0.8209	0.8615	0.7832	0.9248	0.8517	0.9536	0.7131	0.645	0.6835	0.6297	0.7246	0.5999	0.7679	0.5168	0.9195	0.9233	0.8499	0.9497	0.9104	0.8901	0.9573	0.8568	0.7974
lysine degradation(kegg)	0.8087	0.8408	0.863	0.7674	0.8588	0.7026	0.9031	0.7667	0.8194	0.8525	0.792	0.7714	0.7696	0.7484	0.7225	0.7305	0.8287	0.8283	0.7399	0.7889	0.9131	0.7368	0.7978	0.8141	0.8831	0.8222	0.814	0.8674	0.7972	0.9769	0.8023	0.8768	0.8237	0.8005	0.782	0.7587	0.8112	0.7492	0.7327	0.6668	0.8866	0.9481	0.8494	0.8667	0.868	0.8734	0.9713	0.8279	0.9352
mammary gland development pathway - embryonic development (stage 1 of 4) (wikipathways)	0.5568	0.4996	0.993	0.5201	0.9549	0.9951	0.5866	0.4992	0.6669	0.4851	0.4914	0.5401	0.5254	0.5215	0.6645	0.637	0.6648	0.6552	0.6096	0.6417	0.4932	0.4927	0.4886	0.4972	0.7507	0.5281	0.5014	0.7355	0.5576	0.4833	0.609	0.4687	0.6541	0.9919	0.5141	0.5262	0.6619	0.4924	0.797	0.5181	0.4958	0.4699	0.4688	0.6902	0.4859	0.4359	0.4813	0.489	0.4894
mammary gland development pathway - involution (stage 4 of 4) (wikipathways)	0.8089	0.4281	0.5131	0.9165	0.6479	0.4247	0.6535	0.5685	0.6672	0.5254	0.9966	0.9917	0.9945	0.6823	0.5492	0.7075	0.8962	0.4581	0.9904	0.6443	0.3934	0.742	0.8903	0.5484	0.6232	0.6501	0.7441	0.4359	0.4463	0.5516	0.6497	0.6033	0.6521	0.5812	0.809	0.8285	0.6651	0.5556	0.5904	0.6617	0.6886	0.9997	0.9981	0.6554	0.9947	1	0.7712	0.7115	0.9447
mammary gland development pathway - pregnancy and lactation (stage 3 of 4) (wikipathways)	0.8232	0.7658	0.8699	0.8211	0.7787	0.8001	0.7522	0.8565	0.8057	0.6781	0.8079	0.8489	0.7822	0.8472	0.8429	0.8417	0.8663	0.7957	0.8294	0.8206	0.8654	0.8126	0.8532	0.8287	0.8215	0.7562	0.7486	0.8271	0.8316	0.7644	0.8392	0.8525	0.8034	0.87	0.8152	0.8244	0.8705	0.8021	0.8482	0.7984	0.7349	0.7933	0.7305	0.7657	0.8152	0.7552	0.7575	0.7388	0.7441
mammary gland development pathway - puberty (stage 2 of 4) (wikipathways)	1	0.07	0.6161	0.0619	0.0667	1	0.0918	1	0.0634	0.0908	1	1	1	0.1898	0.0696	0.1303	1	1	1	1	0.9997	0.2221	1	0.0632	0.0629	0.148	1	0.084	0.9314	0.5882	0.1912	1	1	0.0624	1	1	1	0.0844	1	1	0.062	1	0.9573	0.8677	0.2468	1	0.9086	0.9998	1
map kinase inactivation of smrt corepressor(biocarta)	0.6824	0.7481	0.704	0.4568	0.6409	0.6785	0.7626	0.7958	0.735	0.6082	0.7049	0.7171	0.5862	0.7117	0.461	0.7114	0.6241	0.698	0.6373	0.7075	0.7154	0.6413	0.6314	0.5394	0.4228	0.7225	0.6773	0.6998	0.621	0.6271	0.6731	0.6695	0.5312	0.6244	0.7019	0.6824	0.7362	0.5436	0.6541	0.6938	0.7028	0.6083	0.5849	0.5707	0.5844	0.6466	0.6623	0.6393	0.6349
mapk cascade (wikipathways)	0.9306	0.8742	0.8727	0.9915	0.9132	0.9747	0.9882	0.9478	0.8519	0.9908	0.8445	0.8651	0.8475	0.8748	0.8434	0.8921	0.9976	0.9564	0.8517	0.8566	0.9319	0.9364	0.8716	0.993	0.9822	0.8615	0.9265	0.902	0.9013	0.9563	0.8459	0.9028	0.8578	0.9359	0.9832	0.8946	0.9161	0.9996	0.9815	0.9941	0.866	0.8784	0.8515	0.8436	0.9408	0.9737	0.97	0.8546	0.906
mapk signaling pathway (wikipathways)	0.7983	0.8406	0.8029	0.7711	0.798	0.8175	0.8303	0.8893	0.7472	0.8044	0.8443	0.8794	0.8182	0.8291	0.8082	0.7856	0.836	0.9087	0.8566	0.849	0.8139	0.8068	0.8542	0.809	0.8079	0.8512	0.8851	0.766	0.8472	0.8498	0.8352	0.8452	0.8628	0.7748	0.8723	0.8002	0.8521	0.7756	0.8284	0.778	0.815	0.8387	0.875	0.8795	0.8187	0.8339	0.8235	0.8185	0.8449
mapk signaling pathway(kegg)	0.8008	0.8163	0.7734	0.7699	0.7826	0.7575	0.7924	0.8745	0.743	0.6788	0.7685	0.8554	0.7653	0.7786	0.6845	0.7729	0.8171	0.8041	0.7977	0.8152	0.733	0.8121	0.798	0.7938	0.7175	0.8269	0.8117	0.77	0.7819	0.7885	0.7915	0.7982	0.7689	0.7528	0.8227	0.7869	0.7415	0.7599	0.7592	0.8014	0.8325	0.8074	0.8066	0.7685	0.8297	0.8085	0.7691	0.7736	0.8183
mapkinase signaling pathway(biocarta)	0.7859	0.8781	0.8391	0.8302	0.8313	0.9355	0.8218	0.8855	0.8236	0.7828	0.8871	0.8824	0.8018	0.8886	0.8111	0.8354	0.8754	0.863	0.8873	0.8718	0.8844	0.8006	0.8875	0.8597	0.8067	0.8769	0.8376	0.8478	0.869	0.8871	0.8788	0.8269	0.7682	0.8608	0.8272	0.7878	0.8352	0.8438	0.8412	0.8475	0.9134	0.8531	0.8379	0.8582	0.8602	0.8718	0.8912	0.7964	0.8877
maturity onset diabetes of the young(kegg)	0.4919	0.6719	0.397	0.609	0.5126	0.5004	0.6251	0.6705	0.5414	0.6804	0.4135	0.5447	0.551	0.4639	0.4648	0.3691	0.6733	0.6816	0.5661	0.5911	0.4304	0.482	0.4959	0.5824	0.5282	0.3973	0.6718	0.4641	0.5023	0.6753	0.5186	0.4597	0.4687	0.5372	0.6107	0.381	0.805	0.5133	0.426	0.5194	0.6355	0.7715	0.561	0.6095	0.7041	0.7221	0.4756	0.7381	0.5993
mcalpain and friends in cell motility(biocarta)	0.7104	0.8719	0.7882	0.8975	0.8924	0.8272	0.8828	0.97	0.7131	0.8112	0.8348	0.8896	0.7404	0.8202	0.8376	0.7502	0.7041	0.9343	0.7725	0.7352	0.8528	0.6565	0.7099	0.7924	0.7862	0.824	0.9215	0.8801	0.7854	0.7613	0.8967	0.8466	0.781	0.7258	0.8607	0.7582	0.7541	0.8474	0.7199	0.8215	0.8779	0.7347	0.8598	0.8386	0.8424	0.9212	0.7473	0.8338	0.9166
mechanism of acetaminophen activity and toxicity(biocarta)	0.7836	0.7661	0.791	0.6927	0.6933	0.7035	0.748	0.7921	0.6866	0.7683	0.7861	0.6876	0.7861	0.7188	0.7375	0.7836	0.7987	0.7436	0.7851	0.7021	0.8247	0.7402	0.6865	0.7621	0.6879	0.6845	0.7062	0.7723	0.7851	0.7295	0.78	0.7243	0.77	0.7851	0.6919	0.732	0.7207	0.7999	0.7763	0.719	0.7763	0.7103	0.7238	0.761	0.6882	0.6923	0.7376	0.6946	0.6915
mecp2 and associated rett syndrome (wikipathways)	0.987	0.9244	0.9111	0.9377	0.9218	0.9129	0.9582	0.9603	0.9124	0.9998	0.9416	0.9218	0.9636	0.9181	0.9173	0.912	0.9748	0.92	0.928	0.9125	0.9855	0.9909	0.926	0.9891	0.9868	0.9267	0.9129	0.9223	0.9875	0.9552	0.9308	0.9152	0.9234	0.9144	0.9446	0.9718	0.9129	0.9116	0.9119	0.9167	0.9348	0.9117	0.9117	0.9138	0.973	0.9476	0.9117	0.9118	0.9718
melanocyte development and pigmentation pathway(biocarta)	0.8588	0.8596	0.8585	0.7962	0.8259	0.843	0.8353	0.8488	0.8619	0.8112	0.8567	0.8609	0.8505	0.8089	0.7421	0.7037	0.8287	0.832	0.8607	0.8626	0.8305	0.828	0.7702	0.7573	0.8112	0.8566	0.7721	0.8502	0.7639	0.8429	0.8522	0.8546	0.7786	0.8358	0.8536	0.827	0.7868	0.7596	0.8428	0.809	0.8258	0.8593	0.6724	0.8625	0.8412	0.8409	0.8551	0.812	0.8229
melanogenesis(kegg)	0.7323	0.8304	0.7697	0.7712	0.8049	0.8129	0.7181	0.8388	0.7238	0.7265	0.7975	0.8728	0.761	0.7391	0.6322	0.605	0.7782	0.8537	0.8021	0.7299	0.7345	0.7604	0.7804	0.7463	0.7514	0.7736	0.8198	0.7608	0.6433	0.7678	0.8097	0.8192	0.7784	0.7633	0.8314	0.7313	0.6841	0.7175	0.7285	0.7852	0.8276	0.7629	0.8282	0.8336	0.8317	0.8937	0.7397	0.8144	0.8204
melanoma(kegg)	0.8884	0.8787	0.8799	0.8768	0.8619	0.8295	0.8793	0.8772	0.8836	0.8724	0.818	0.874	0.8866	0.8175	0.8759	0.8771	0.7881	0.8659	0.8254	0.8863	0.8183	0.8065	0.8871	0.8187	0.8235	0.8778	0.8779	0.7888	0.8717	0.8169	0.887	0.8209	0.8303	0.7996	0.8848	0.8873	0.8724	0.7618	0.7926	0.8574	0.8624	0.8809	0.8876	0.8616	0.8876	0.8738	0.8652	0.8781	0.8741
melatonin metabolism and effects (wikipathways)	0.5181	0.518	0.5049	0.5377	0.568	0.488	0.5477	0.6573	0.5473	0.6368	0.6245	0.6324	0.7264	0.5213	0.6122	0.5684	0.624	0.6453	0.5801	0.5326	0.6057	0.5799	0.6634	0.6164	0.6043	0.5418	0.612	0.5896	0.6155	0.5082	0.5581	0.6196	0.5448	0.5101	0.5809	0.6416	0.6322	0.5075	0.5313	0.5145	0.6437	0.6403	0.66	0.5402	0.6526	0.6572	0.9772	0.6312	0.6271
metabolism of anandamide an endogenous cannabinoid(biocarta)	0.9531	0.9604	0.8566	0.8328	0.802	0.9303	0.8951	0.9999	0.6817	0.8741	0.8116	0.9541	0.816	0.808	0.8138	0.9412	0.8439	0.957	0.9324	0.898	0.9525	0.8448	0.8512	0.9408	0.7142	0.7741	0.9436	0.9337	0.8464	0.8454	0.8378	0.8571	0.9504	0.8303	0.919	0.9435	0.9298	0.8408	0.8443	0.9352	0.8076	0.8148	0.7995	0.6943	0.8138	0.8076	0.6926	0.8108	0.8182
metabolism of xenobiotics by cytochrome p450(kegg)	0.9394	0.9469	0.939	0.8766	0.8791	0.8761	0.9242	0.9768	0.9015	0.9407	0.9758	0.8943	0.9721	0.9132	0.8857	0.9185	0.9611	0.9097	0.9756	0.8802	0.9694	0.8952	0.9097	0.8655	0.8216	0.8555	0.8958	0.9113	0.9597	0.8952	0.9676	0.9252	0.902	0.966	0.9128	0.8903	0.9164	0.9553	0.9485	0.8858	0.9504	0.899	0.8923	0.8614	0.8448	0.8816	0.8926	0.802	0.8667
metastatic brain tumor (wikipathways)	0.9272	0.9515	0.9484	0.936	0.9377	0.9547	0.8338	0.9405	0.9469	0.9728	0.5613	0.9432	0.9924	0.8936	0.929	0.946	0.4445	0.9057	0.9545	0.948	0.9321	0.896	0.8832	0.8285	0.9593	0.9467	0.8759	0.9335	0.9316	1	0.9503	0.9545	0.9269	0.9454	0.4321	0.9551	0.9287	0.4932	0.9153	0.8748	0.9979	0.9258	0.8136	0.9527	0.9552	0.9554	0.9493	0.9189	0.9612
metformin pathway pharmacodynamics(pharmkgb)	0.2674	0.7587	0.8736	0.187	0.8167	0.8381	0.2489	0.8452	0.1805	0.3375	0.7624	0.7851	0.3905	0.771	0.7631	0.8078	0.7611	0.2241	0.2264	0.7641	0.7739	0.9198	0.7799	0.7801	0.7894	0.7459	0.8409	0.7768	0.2427	0.2635	0.9455	0.7799	0.8309	0.7715	0.77	0.1497	0.913	0.8332	0.838	0.7847	0.6179	0.8399	0.7579	0.7754	0.756	0.7398	0.7548	0.8807	0.8408
metformin pathway pharmacokinetics(pharmkgb)	0.2854	0.2699	0.2916	0.2833	0.5586	0.5259	0.5259	0.3109	0.2935	0.2918	0.3123	0.3018	0.3388	0.3132	0.3376	0.4758	0.3037	0.2935	0.2689	0.2681	0.3245	0.575	0.2737	0.276	0.4611	0.2662	0.5753	0.3115	0.2785	0.5386	0.606	0.3282	0.5549	0.2923	0.3109	0.2919	0.2669	0.561	0.5546	0.3356	0.3133	0.3321	0.6394	0.3455	0.3023	0.2882	0.2805	0.5742	0.5571
methane metabolism(kegg)	0.9238	0.9122	0.9352	0.9098	0.9365	0.9136	0.9569	0.9142	0.9255	0.9042	0.9297	0.7015	0.9504	0.9337	0.9256	0.952	0.9391	0.9607	0.8827	0.9407	0.9352	0.9117	0.9313	0.8592	0.9583	0.919	0.8003	0.933	0.936	0.8955	0.9376	0.9293	0.8923	0.9361	0.956	0.9464	0.9609	0.8355	0.8525	0.9434	0.9284	0.9227	0.9199	0.916	0.8918	0.8975	0.816	0.866	0.9242
methionine metabolism(kegg)	0.9133	0.8459	0.8917	0.8716	0.9221	0.9272	0.8849	0.8015	0.9168	0.7431	0.8965	0.8601	0.884	0.8129	0.884	0.7051	0.9265	0.7478	0.8385	0.8327	0.7549	0.9184	0.766	0.7367	0.8986	0.811	0.8514	0.8879	0.8908	0.8662	0.7434	0.8886	0.7028	0.933	0.863	0.921	0.7973	0.8164	0.8078	0.8396	0.7523	0.7846	0.796	0.8105	0.8457	0.8475	0.8757	0.7915	0.9034
methotrexate pathway brain cell pharmacokinetics(pharmkgb)	0.7011	0.8585	0.8501	0.7013	0.702	0.7323	0.7835	0.9365	0.7624	0.9955	0.7688	0.8609	0.9043	0.8198	0.7404	0.7172	0.7179	0.7342	0.709	0.7173	0.7006	0.9939	0.7169	0.8565	0.9611	0.7933	0.7139	0.706	0.7269	0.7072	0.7224	0.8029	0.7991	0.7593	0.7648	0.7011	0.732	0.7083	0.9449	0.883	0.7047	0.7402	0.7076	0.7169	0.785	0.7545	0.7113	0.9414	0.911
methotrexate pathway cancer cell pharmacodynamics(pharmkgb)	0.8383	0.8862	0.8264	0.8454	0.8965	0.8617	0.8836	0.8092	0.8038	0.7887	0.8109	0.9023	0.8737	0.7469	0.8533	0.6204	0.7976	0.7851	0.8536	0.8102	0.7989	0.7164	0.8096	0.7693	0.8698	0.713	0.7624	0.8995	0.8524	0.8683	0.7533	0.7996	0.7342	0.8378	0.8738	0.8086	0.8436	0.7937	0.8173	0.6946	0.9085	0.8799	0.7654	0.8714	0.7395	0.8611	0.8908	0.8607	0.8233
methotrexate pathway pharmacokinetics(pharmkgb)	0.4877	0.8717	0.8454	0.6426	0.6456	0.5727	0.567	0.8515	0.5552	0.8578	0.6132	0.6477	0.5828	0.864	0.5614	0.5131	0.7633	0.6317	0.5922	0.7703	0.946	0.8951	0.5383	0.8812	0.6072	0.7188	0.7755	0.5414	0.8569	0.6652	0.4834	0.635	0.6681	0.4883	0.9954	0.4832	0.7935	0.8407	0.9716	0.4972	0.6369	0.4819	0.6528	0.8245	0.7597	0.486	0.6435	0.7324	0.6017
methylene blue pathway pharmacodynamics(pharmkgb)	0.999	0.9989	0.9989	0.9274	0.9714	0.9957	0.9762	0.9987	0.9987	0.3427	0.9986	0.9985	0.9987	0.9989	0.9989	0.9989	0.9986	0.9986	0.9989	0.999	0.999	0.9987	0.9904	0.9924	0.995	0.9982	0.9989	0.9987	0.999	0.9604	0.9975	0.9989	0.9987	0.999	0.9985	0.999	0.9989	0.9988	0.999	0.9987	0.9972	0.983	0.999	0.9966	0.9848	0.9965	0.9987	0.6047	0.9962
mets affect on macrophage differentiation(biocarta)	0.841	0.8511	0.8705	0.8757	0.875	0.8745	0.8755	0.7758	0.5494	0.8231	0.7828	0.7788	0.8178	0.8623	0.876	0.7302	0.8377	0.7805	0.8624	0.8784	0.867	0.8467	0.7785	0.7421	0.8684	0.8578	0.5301	0.8629	0.8556	0.8771	0.8791	0.8767	0.8787	0.8507	0.8769	0.8465	0.8557	0.7896	0.7946	0.8578	0.8552	0.8656	0.8217	0.8676	0.826	0.8706	0.8483	0.8443	0.6243
mfap5 effect on permeability and motility of endothelial cells via cytoskeleton rearrangement (wikipathways)	0.6031	0.6625	0.6308	0.5901	0.571	0.6539	0.7148	0.6272	0.6235	0.7457	0.6078	0.605	0.6111	0.5604	0.564	0.5521	0.7234	0.5691	0.6145	0.6099	0.5781	0.7033	0.7414	0.4482	0.579	0.6295	0.526	0.6527	0.6293	0.6329	0.6227	0.7287	0.5065	0.5969	0.7548	0.559	0.6053	0.4498	0.6018	0.5202	0.771	0.6107	0.6491	0.6297	0.621	0.7225	0.7559	0.6629	0.7245
mfap5-mediated ovarian cancer cell motility and invasiveness (wikipathways)	0.4335	0.5337	0.479	0.4457	0.4044	0.5219	0.6481	0.4723	0.4653	0.6809	0.4428	0.4345	0.4482	0.403	0.3905	0.3869	0.6715	0.4004	0.45	0.4415	0.4136	0.6234	0.6721	0.26	0.4168	0.4781	0.3557	0.5164	0.4833	0.4853	0.4746	0.6577	0.3323	0.4429	0.7	0.3883	0.4508	0.2621	0.4431	0.3369	0.7318	0.4431	0.5102	0.4762	0.4826	0.656	0.6972	0.583	0.6716
microglia pathogen phagocytosis pathway (wikipathways)	0.9987	1	1	0.0621	0.5431	1	0.4515	1	0.6078	1	0.9999	0.5666	0.5685	0.554	1	0.5437	0.6296	1	1	1	0.5392	0.5424	0.9679	0.5424	0.1011	0.0405	0.9742	0.9999	0.9998	0.0527	0.0638	0.802	0.5394	0.5464	1	1	0.6863	0.9992	1	0.9996	0.1927	0.0577	0.0395	0.0858	0.0395	0.0562	0.5	0.9914	0.0794
micrornas in cardiomyocyte hypertrophy (wikipathways)	0.8516	0.8157	0.8852	0.9304	0.9986	0.7665	0.972	0.9267	0.9998	0.8252	0.9983	0.9931	0.9954	0.9999	0.9164	1	0.9135	0.8276	0.992	0.9912	0.7868	0.8031	0.9086	0.8708	0.974	1	0.9764	0.769	0.7909	0.9063	1	0.958	0.9996	0.9374	0.8408	0.8577	0.9996	0.9219	0.9466	0.9999	1	0.9997	0.9984	0.9898	0.9956	1	0.9105	0.8957	0.9539
mirna regulation of dna damage response (wikipathways)	0.8347	0.8483	0.8458	0.8794	0.8293	0.8472	0.8565	0.7373	0.7901	0.7573	0.6592	0.851	0.8361	0.7616	0.769	0.8252	0.8056	0.7763	0.7524	0.8345	0.6268	0.74	0.7085	0.7553	0.7904	0.8864	0.8381	0.7355	0.7465	0.7616	0.7758	0.6924	0.7467	0.7721	0.8246	0.8257	0.8778	0.6716	0.8246	0.7525	0.8649	0.7863	0.6784	0.8499	0.7061	0.7996	0.8974	0.7932	0.7741
mirna regulation of p53 pathway in prostate cancer (wikipathways)	0.8461	0.79	0.8054	0.9381	0.8984	0.8999	0.9182	0.8204	0.8729	0.7571	0.7982	0.9087	0.9247	0.7618	0.7117	0.8717	0.9118	0.8736	0.9028	0.8935	0.74	0.795	0.7884	0.9233	0.941	0.9182	0.9075	0.7881	0.7826	0.9019	0.8099	0.8225	0.7805	0.9414	0.8886	0.8146	0.9208	0.7916	0.9073	0.8268	0.9244	0.9263	0.7914	0.9138	0.816	0.7862	0.934	0.8181	0.8195
mirnas involvement in the immune response in sepsis (wikipathways)	0.5799	0.6367	0.4259	0.8198	0.7377	0.607	0.5861	0.8223	0.6441	0.6406	0.6496	0.8183	0.8196	0.5675	0.7468	0.5904	0.569	0.7959	0.773	0.5832	0.6478	0.5853	0.6608	0.7133	0.4275	0.8061	0.7989	0.5745	0.5611	0.7217	0.7708	0.5925	0.6609	0.6138	0.9468	0.5211	0.6185	0.5745	0.6922	0.5545	0.6689	0.7595	0.5277	0.4519	0.831	0.731	0.4726	0.792	0.6084
mirs in muscle cell differentiation (wikipathways)	1	0.9661	1	1	0.0798	1	1	0.5484	1	1	1	0.9797	1	1	0.9999	1	1	0.9999	1	1	1	1	1	1	0.0214	1	0.2048	0.9995	1	0.9994	0.993	1	1	1	0.9992	1	0.9693	1	1	1	1	0.9998	0.9999	0.2148	0.9999	1	0.9999	0.9983	0.9992
mitochondrial gene expression (wikipathways)	0.6129	0.586	0.6525	0.763	0.7875	0.592	0.4916	0.8152	0.5948	0.6329	0.6323	0.8041	0.7796	0.6047	0.5707	0.544	0.5749	0.5618	0.5933	0.629	0.5804	0.7189	0.6306	0.7695	0.6185	0.8025	0.5354	0.6293	0.5883	0.7841	0.7906	0.7926	0.5178	0.6316	0.816	0.5772	0.6193	0.5305	0.5828	0.6128	0.7942	0.8734	0.8013	0.8728	0.6536	0.7877	0.8395	0.7215	0.8424
monoamine transport (wikipathways)	0.8192	0.7473	0.6966	0.785	0.6461	0.6812	0.6719	0.8019	0.7071	0.815	0.8162	0.6852	0.7426	0.6886	0.6182	0.622	0.7408	0.6651	0.6972	0.6892	0.7847	0.6991	0.7757	0.7154	0.6738	0.8749	0.717	0.7189	0.6262	0.6733	0.7885	0.7728	0.7537	0.6804	0.7235	0.7777	0.6809	0.656	0.6683	0.7339	0.7929	0.7482	0.8472	0.7395	0.8819	0.8032	0.6144	0.8025	0.7923
mthfr deficiency (wikipathways)	0.9088	0.8508	0.9098	0.943	0.8502	0.8512	0.9156	0.9135	0.9999	0.8693	0.8519	0.8976	0.9483	0.8587	0.9888	0.8805	0.9907	0.8596	0.8489	0.8719	0.8765	0.9125	0.8553	0.8713	0.8875	0.8531	0.8496	0.9478	0.8743	0.853	0.8576	0.8512	0.9293	0.971	0.8502	0.9528	0.849	0.851	0.8549	0.9337	0.9286	0.9726	0.8508	0.8937	0.8713	0.9416	0.8488	0.8564	0.85
mtor signaling pathway(biocarta)	0.3883	0.5033	0.4236	0.4686	0.4444	0.3843	0.4753	0.4628	0.4836	0.4887	0.4256	0.4027	0.4054	0.4187	0.4063	0.409	0.4417	0.4341	0.4214	0.4677	0.5	0.4425	0.4365	0.3598	0.7103	0.4978	0.417	0.418	0.5056	0.6172	0.485	0.4266	0.4363	0.4277	0.4712	0.4746	0.483	0.4114	0.4255	0.3558	0.4761	0.4352	0.4068	0.4953	0.4663	0.4876	0.428	0.4731	0.4434
mtor signaling pathway(kegg)	0.5908	0.5367	0.5558	0.5703	0.5373	0.5395	0.5614	0.5947	0.5871	0.5827	0.567	0.561	0.5648	0.5622	0.5921	0.5196	0.5964	0.5758	0.5727	0.5841	0.6221	0.5374	0.5468	0.5953	0.7543	0.5813	0.6081	0.563	0.5906	0.6094	0.5705	0.5547	0.5885	0.6055	0.5443	0.6176	0.5502	0.5868	0.5429	0.5874	0.5671	0.5801	0.5195	0.5307	0.5962	0.5906	0.5976	0.5993	0.5634
mtor signaling pathway(nci/nature)	0.4324	0.4878	0.3736	0.4125	0.3679	0.3303	0.4058	0.5128	0.438	0.3732	0.4599	0.4505	0.374	0.4862	0.371	0.4023	0.2973	0.3547	0.3992	0.4813	0.3754	0.5204	0.4025	0.382	0.4941	0.5147	0.4495	0.4956	0.5142	0.4601	0.3762	0.5276	0.498	0.4893	0.5169	0.4873	0.4045	0.4374	0.3842	0.465	0.5111	0.4351	0.3878	0.4359	0.505	0.53	0.4176	0.403	0.5179
multi-drug resistance factors(biocarta)	0.7146	0.3525	0.3588	0.6258	0.4694	0.5209	0.7513	0.6533	0.3436	0.8169	0.757	0.5319	0.526	0.4387	0.4336	0.2889	0.6604	0.5868	0.3931	0.4753	0.7079	0.5054	0.5528	0.61	0.5699	0.4669	0.565	0.6188	0.4562	0.4831	0.5871	0.8475	0.5999	0.3271	0.7485	0.6735	0.4505	0.3822	0.2828	0.4377	0.4186	0.5162	0.5215	0.7966	0.8859	0.5861	0.4826	0.8373	0.9213
multiple antiapoptotic pathways from igf-1r signaling lead to bad phosphorylation(biocarta)	0.9792	0.9744	0.9769	0.9348	0.9697	0.9527	0.972	0.9574	0.9779	0.9789	0.9774	0.9791	0.972	0.97	0.9774	0.9623	0.9748	0.9786	0.9765	0.9789	0.972	0.9529	0.8318	0.9727	0.9435	0.9756	0.9443	0.9593	0.9766	0.9665	0.9792	0.9793	0.9771	0.9746	0.9725	0.9793	0.9693	0.9753	0.976	0.9767	0.9752	0.9738	0.973	0.9788	0.9792	0.9727	0.9671	0.9761	0.9627
multi-step regulation of transcription by pitx2(biocarta)	0.6818	0.8136	0.8538	0.7504	0.8121	0.8091	0.69	0.7315	0.8085	0.8812	0.6931	0.6866	0.9998	0.8096	0.6803	0.8109	0.6901	0.9742	0.684	0.7092	0.772	0.7582	0.9544	0.9998	0.6914	0.8085	0.811	0.7111	0.6852	1	0.8789	0.8284	0.9031	0.6859	0.7805	0.7092	0.8111	0.7751	0.8162	0.7151	0.6872	1	0.8196	0.8098	0.8085	0.9063	0.6982	0.8095	0.8111
mycophenolic acid pathway pharmacokinetics pharmacodynamics(pharmkgb)	0.7151	0.8766	0.791	0.481	0.5116	0.6271	0.5517	0.6476	0.7308	0.7592	0.6082	0.4089	0.7211	0.5897	0.6519	0.677	0.6446	0.7957	0.6536	0.7846	0.8876	0.6319	0.6316	0.6029	0.5867	0.5776	0.7718	0.6503	0.6245	0.5026	0.5336	0.8436	0.7212	0.7314	0.5891	0.6279	0.5434	0.6364	0.6173	0.6748	0.4714	0.5598	0.5497	0.463	0.5018	0.6955	0.506	0.7015	0.5886
myometrial relaxation and contraction pathways (wikipathways)	0.7753	0.9217	0.8099	0.9502	0.8084	0.9076	0.7903	0.9986	0.8027	0.9824	0.8114	0.7778	0.8662	0.9692	0.8271	0.8245	0.9949	0.815	0.9658	0.7841	0.7781	0.8997	0.7956	0.8214	0.8807	0.7938	0.845	0.8995	0.8864	0.901	0.9309	0.7995	0.7872	0.7833	0.775	0.9687	0.8447	0.7888	0.777	0.7744	0.8616	0.7735	0.7943	0.777	0.8411	0.8768	0.8263	0.8013	0.7913
nad metabolism, sirtuins and aging (wikipathways)	1	1	0.9821	0.994	0.7658	0.8042	1	1	1	0.76	1	1	1	0.7837	0.9978	0.7785	0.9998	1	1	1	1	1	0.8177	1	1	1	1	1	1	1	0.823	1	1	1	1	1	1	1	0.9732	1	0.7914	1	0.8824	0.975	1	0.7685	1	1	1
nanomaterial induced apoptosis (wikipathways)	0.6397	0.8214	0.6645	0.8375	0.6244	0.66	0.8806	0.8702	0.7227	0.8889	0.9077	0.9393	0.889	0.8018	0.646	0.8963	0.7717	0.8699	0.8288	0.9307	0.6389	0.8135	0.8189	0.9228	0.849	0.8813	0.8231	0.8435	0.9078	0.834	0.9055	0.9525	0.8425	0.7214	0.675	0.643	0.8897	0.6914	0.9385	0.6846	0.8484	0.8677	0.8698	0.9186	0.8403	0.7782	0.6589	0.8533	0.8574
nanoparticle-mediated activation of receptor signaling (wikipathways)	0.5662	0.9809	0.5943	0.99	0.9643	0.6036	0.5945	0.9639	0.5585	0.5473	0.8388	0.8799	0.6399	0.9541	0.9896	0.5625	0.6311	0.9911	0.7622	0.624	0.9882	0.5851	0.7287	0.7532	0.7299	0.5836	1	0.8652	0.904	0.5878	0.921	0.9886	0.8339	0.6341	0.7123	0.5724	0.6938	0.866	0.5678	0.8841	0.7095	0.6599	0.9996	0.9989	0.7647	0.9804	0.5899	0.7864	0.9877
natural killer cell mediated cytotoxicity(kegg)	0.6061	0.6549	0.6009	0.5273	0.6019	0.5801	0.5461	0.6584	0.6021	0.8439	0.6299	0.658	0.6136	0.5598	0.6004	0.553	0.6327	0.6423	0.6778	0.6496	0.565	0.5806	0.6477	0.6006	0.5348	0.5676	0.7098	0.5928	0.6178	0.5704	0.5912	0.6543	0.6272	0.5591	0.6188	0.5651	0.6422	0.6737	0.6085	0.5987	0.6031	0.6247	0.6034	0.5421	0.604	0.5931	0.5048	0.735	0.5722
ncrnas involved in stat3 signaling in hepatocellular carcinoma (wikipathways)	0.8721	0.9231	0.8831	0.8535	0.855	0.9169	0.852	1	0.9028	0.9114	0.8547	0.9985	0.8533	0.8547	0.8886	0.8518	0.8577	0.9165	0.8992	0.8568	0.8576	0.9856	1	0.9999	0.8784	1	0.8595	0.8623	0.8532	1	1	1	0.8756	0.8535	0.8535	0.8556	0.9022	0.8993	0.8518	0.9025	1	0.854	1	0.9572	1	1	0.9421	1	1
nectin adhesion pathway(nci/nature)	0.7688	0.9333	0.8272	0.9013	0.9622	0.8962	0.9518	0.9406	0.7794	0.7901	0.7946	0.9379	0.9459	0.7524	0.8168	0.8266	0.8322	0.6874	0.8978	0.799	0.8447	0.854	0.7385	0.9449	0.8696	0.9211	0.9413	0.8542	0.8344	0.8079	0.9766	0.8161	0.8265	0.7191	0.8282	0.8316	0.7948	0.8789	0.8252	0.8127	0.9498	0.918	0.966	0.9445	0.9731	0.9714	0.8358	0.9392	0.8819
neovascularisation processes (wikipathways)	1	1	1	1	0.801	1	1	1	1	1	1	1	1	1	0.8891	1	0.9941	1	1	1	1	1	1	1	0.8255	1	0.8008	1	1	1	0.9577	1	0.9453	1	1	1	1	1	0.9972	1	0.801	0.8225	1	0.8064	1	1	1	0.8239	0.8435
nerve growth factor pathway (ngf)(biocarta)	0.6913	0.8206	0.6981	0.7247	0.811	0.8165	0.7682	0.6871	0.8098	0.7033	0.8123	0.6883	0.6955	0.8284	0.8122	0.8146	0.8209	0.7578	0.7934	0.8054	0.7542	0.743	0.7233	0.8045	0.7864	0.811	0.7935	0.8306	0.8155	0.709	0.8285	0.6984	0.6952	0.8329	0.7151	0.7274	0.7014	0.7626	0.8025	0.8051	0.8512	0.7507	0.7214	0.6918	0.7209	0.7834	0.7146	0.7572	0.7163
neural crest cell migration during development (wikipathways)	0.4803	0.495	0.537	0.9079	0.9263	0.4757	0.8956	0.9846	0.4571	0.998	0.5008	0.9928	0.4614	0.4813	0.496	0.9296	0.4105	0.5504	0.9336	0.4863	0.4558	0.4122	0.8704	0.9133	0.899	0.9324	0.9591	0.5188	0.4379	0.9334	0.9335	0.9322	0.4357	0.4645	0.9348	0.4713	0.4906	0.4582	0.4857	0.4586	0.9953	0.8824	0.8905	0.8967	0.9183	0.9284	0.4818	0.8943	0.9346
neural crest cell migration in cancer (wikipathways)	0.7669	0.8843	0.9899	0.7545	0.8035	0.8222	0.9992	0.959	0.7999	0.9946	0.9149	0.9809	0.683	0.8242	0.7472	0.8123	0.675	0.9605	0.823	0.8244	0.7949	0.6395	0.6545	0.7689	0.7306	0.8197	0.891	0.964	0.7456	0.8225	0.8225	0.8192	0.7432	0.6452	0.8261	0.8382	0.8263	0.7928	0.8249	0.7936	0.9875	0.7406	0.7079	0.7246	0.782	0.8092	0.852	0.7181	0.8256
neural crest differentiation (wikipathways)	0.7935	0.6695	0.7748	0.7544	0.6819	0.8307	0.7019	0.8282	0.848	0.8341	0.7186	0.4876	0.6508	0.763	0.6546	0.6606	0.6681	0.7929	0.7595	0.7307	0.7793	0.6885	0.8172	0.7508	0.6312	0.5059	0.4605	0.8711	0.6812	0.6179	0.6329	0.7076	0.5355	0.8404	0.7745	0.7473	0.7526	0.6561	0.6586	0.6794	0.5482	0.696	0.4847	0.6254	0.7047	0.7877	0.5325	0.6912	0.7842
neuroactive ligand-receptor interaction(kegg)	0.5615	0.4579	0.7221	0.5965	0.7218	0.5704	0.5616	0.7369	0.729	0.6407	0.7607	0.5936	0.6411	0.573	0.6999	0.6129	0.6963	0.6056	0.4912	0.6486	0.6861	0.8146	0.6508	0.5901	0.8044	0.6486	0.5764	0.6919	0.7331	0.6962	0.659	0.7611	0.6236	0.6001	0.537	0.5398	0.7191	0.6921	0.7586	0.7369	0.7806	0.7913	0.7042	0.7885	0.7561	0.6876	0.6337	0.6021	0.7051
neurotrophic factor-mediated trk receptor signaling(nci/nature)	0.9314	0.9553	0.9367	0.983	0.9283	0.9947	0.9267	0.9284	0.9395	0.9436	0.9376	0.928	0.8994	0.9675	0.94	0.9028	0.8717	0.9429	0.9279	0.9261	0.9367	0.9405	0.9398	0.9295	0.8987	0.9513	0.9469	0.9691	0.9584	0.9579	0.9681	0.9354	0.9461	0.9647	0.9559	0.9418	0.9547	0.9425	0.9067	0.9329	0.9914	0.9265	0.9722	0.9342	0.9292	0.953	0.8448	0.9467	0.9853
nevirapine pathway pharmacokinetics(pharmkgb)	0.9131	0.8975	0.8488	0.9269	0.9526	0.8804	0.9491	0.9356	0.9854	0.9645	0.933	0.9301	0.8805	0.9754	0.9229	0.8765	0.929	0.929	0.8489	0.8692	0.9389	0.8966	0.9039	0.8787	0.9506	0.8816	0.9081	0.9383	0.8876	0.8668	0.8619	0.9012	0.9319	0.8625	0.9407	0.8938	0.9058	0.9451	0.9505	0.9319	0.9649	0.9363	0.8959	0.8622	0.913	0.8919	0.9455	0.8859	0.8567
nfat and hypertrophy of the heart (biocarta)	0.7627	0.8411	0.7952	0.7633	0.7253	0.7535	0.8244	0.7763	0.8057	0.8469	0.7707	0.7724	0.7926	0.6845	0.7773	0.5116	0.8189	0.8167	0.7154	0.7283	0.8023	0.7352	0.802	0.718	0.7784	0.7547	0.7793	0.7857	0.8622	0.8123	0.6646	0.8056	0.7358	0.6832	0.7878	0.8182	0.8471	0.7843	0.7778	0.7831	0.7312	0.6511	0.8075	0.7731	0.7756	0.8225	0.516	0.8359	0.6563
nfkb activation by nontypeable hemophilus influenzae(biocarta)	0.6642	0.7363	0.6529	0.783	0.6075	0.6363	0.6676	0.7553	0.7248	0.6773	0.7043	0.851	0.6852	0.6572	0.7047	0.6646	0.7608	0.8297	0.6218	0.7224	0.5699	0.6356	0.6495	0.7518	0.6654	0.8707	0.6666	0.6282	0.6991	0.6398	0.5442	0.6631	0.7212	0.6282	0.8399	0.6667	0.5843	0.7007	0.6643	0.6249	0.8208	0.6891	0.6977	0.7378	0.9009	0.6846	0.6796	0.7992	0.8162
n-glycan biosynthesis(kegg)	0.8356	0.841	0.7903	0.8282	0.8677	0.8469	0.7982	0.8537	0.7792	0.806	0.8125	0.7559	0.824	0.7817	0.7834	0.8092	0.8325	0.7853	0.8401	0.8544	0.8095	0.83	0.794	0.7962	0.8433	0.8117	0.8882	0.8402	0.8643	0.7511	0.8621	0.8242	0.7845	0.8096	0.8822	0.8624	0.8354	0.8019	0.7076	0.7649	0.7829	0.8123	0.8227	0.822	0.8202	0.8264	0.8133	0.7845	0.8604
nhr(signalink)	0.769	0.7059	0.6874	0.7314	0.6705	0.7968	0.654	0.8615	0.692	0.7708	0.7507	0.7676	0.7439	0.7492	0.7582	0.8146	0.7209	0.7472	0.7663	0.7292	0.7406	0.7544	0.6991	0.7234	0.7425	0.7386	0.7623	0.7396	0.703	0.6246	0.738	0.7325	0.6873	0.7351	0.73	0.727	0.7083	0.7602	0.7332	0.687	0.6905	0.6871	0.6631	0.6728	0.7092	0.6974	0.6867	0.7089	0.7567
nicotinate and nicotinamide metabolism(kegg)	0.7591	0.7947	0.7936	0.9431	0.8222	0.7726	0.6234	0.9772	0.7462	0.7656	0.7413	0.6918	0.7481	0.7569	0.7091	0.8116	0.8017	0.6982	0.8648	0.775	0.7487	0.8474	0.6689	0.8017	0.7357	0.9367	0.8472	0.8769	0.8488	0.808	0.8432	0.8022	0.7308	0.7301	0.7531	0.7373	0.7772	0.8556	0.7519	0.8046	0.7646	0.8978	0.8857	0.9481	0.8353	0.7765	0.7099	0.9281	0.8937
nicotine activity on dopaminergic neurons (wikipathways)	0.8655	0.2083	0.2999	0.3559	0.3426	0.75	0.4864	0.887	0.119	1	0.75	0.936	0.3427	0.75	0.343	0.0937	1	0.3428	0.7514	1	0.7504	0.334	0.9996	0.3445	0.3926	0.3444	0.0932	0.1237	0.0932	0.3479	0.3525	0.9999	0.9985	0.3431	0.789	0.6682	0.2691	0.7094	0.171	0.75	0.3573	0.348	0.3444	0.3593	0.9282	0.3839	0.9984	0.3538	0.3523
nicotine pathway chromaffin cell pharmacodynamics(pharmkgb)	0.562	0.6641	0.6907	0.8932	0.6079	0.5528	0.6893	0.816	0.5926	0.9896	0.5762	0.6841	0.8542	0.6086	0.8116	0.6257	0.6379	0.772	0.6098	0.6419	0.7491	0.7285	0.6344	0.6977	0.5914	0.8016	0.651	0.7015	0.7858	0.704	0.7876	0.5838	0.8188	0.5363	0.8365	0.5571	0.5741	0.8031	0.7442	0.6024	0.8632	0.6125	0.7564	0.7428	0.8047	0.8028	0.7868	0.7366	0.542
nicotine pathway dopaminergic neuron pharmacodynamics(pharmkgb)	0.831	0.5594	0.4356	0.463	0.3816	0.6398	0.4703	0.711	0.636	0.9171	0.5941	0.5224	0.5123	0.608	0.4789	0.41	0.7131	0.434	0.6119	0.5257	0.5396	0.6324	0.5544	0.4665	0.422	0.4	0.4371	0.4045	0.4429	0.4088	0.3815	0.6234	0.6465	0.4654	0.7451	0.7562	0.5233	0.5176	0.4557	0.5141	0.5241	0.4003	0.442	0.4492	0.5639	0.4351	0.5946	0.6932	0.3899
nitric oxide signaling pathway(biocarta)	0.9373	0.7787	0.7546	0.9307	0.7327	0.7195	0.7998	0.9523	0.9003	0.9965	0.7244	0.8533	0.8882	0.7585	0.9655	0.7581	0.8035	0.7469	0.779	0.7935	0.7653	1	0.8053	0.7105	0.9027	0.9382	0.7714	0.7741	0.7517	0.7428	0.8149	0.7357	0.7899	0.7526	0.7686	0.7457	0.815	0.9119	0.8604	0.9249	0.8336	0.8463	0.7747	0.814	0.8057	0.7661	0.743	0.9077	0.8089
nitrogen metabolism(kegg)	0.889	0.7514	0.7095	0.7729	0.8661	0.7996	0.8748	0.741	0.7521	0.8877	0.7789	0.8697	0.8059	0.7351	0.8302	0.7992	0.7653	0.7926	0.694	0.6968	0.7585	0.8475	0.8431	0.9199	0.7943	0.7969	0.8707	0.777	0.8146	0.7684	0.7299	0.7816	0.8028	0.8248	0.7851	0.8825	0.8493	0.8612	0.8651	0.7003	0.8263	0.9294	0.854	0.8664	0.8167	0.7006	0.8665	0.8846	0.8143
no/cgmp/pkg mediated neuroprotection (wikipathways)	0.8766	0.8768	0.9165	0.8893	0.8966	0.8898	0.9019	0.9128	0.9172	0.916	0.8694	0.9072	0.8548	0.8851	0.8977	0.8862	0.8488	0.8939	0.8743	0.8566	0.8953	0.9032	0.8671	0.7925	0.8954	0.8769	0.8494	0.9172	0.912	0.9139	0.9097	0.8584	0.8357	0.8409	0.9097	0.8429	0.8726	0.8248	0.9067	0.8824	0.9116	0.8566	0.9087	0.9172	0.8995	0.9056	0.9153	0.8838	0.8424
no2-dependent il-12 pathway in nk cells(biocarta)	0.5633	0.7455	0.5456	0.4378	0.3996	0.4108	0.5421	0.7227	0.5299	0.5032	0.5632	0.4319	0.82	0.4562	0.4074	0.4777	0.4223	0.8119	0.5075	0.8624	0.4608	0.5809	0.7605	0.5078	0.5831	0.5848	0.6147	0.844	0.776	0.5471	0.7396	0.4901	0.7639	0.4012	0.4234	0.4588	0.5413	0.542	0.5437	0.5416	0.7451	0.4101	0.523	0.4794	0.5765	0.4791	0.766	0.5395	0.6119
nonalcoholic fatty liver disease (wikipathways)	0.7316	0.7403	0.704	0.7368	0.7058	0.6984	0.7118	0.8334	0.7741	0.7516	0.7583	0.8328	0.8224	0.7416	0.7327	0.7293	0.6981	0.7703	0.7601	0.7712	0.7125	0.7826	0.739	0.7961	0.7524	0.8098	0.7965	0.7679	0.7506	0.747	0.762	0.8193	0.72	0.8066	0.7677	0.7455	0.7334	0.7372	0.7587	0.774	0.7508	0.7894	0.6966	0.7476	0.809	0.8203	0.6886	0.7123	0.7145
noncanonical wnt signaling pathway(nci/nature)	0.8246	0.8667	0.8523	0.9084	0.8561	0.8837	0.8625	0.8304	0.7197	0.6238	0.7923	0.8666	0.6682	0.8843	0.8523	0.8413	0.8059	0.8492	0.833	0.8279	0.5975	0.845	0.7912	0.8138	0.856	0.8535	0.8607	0.8981	0.8335	0.8746	0.7564	0.8677	0.7465	0.8199	0.8034	0.7908	0.7402	0.7757	0.7352	0.8361	0.9139	0.8396	0.8673	0.8413	0.8837	0.7782	0.8901	0.8594	0.8918
non-genomic actions of 1,25 dihydroxyvitamin d3 (wikipathways)	0.6948	0.8618	0.6898	0.7614	0.6389	0.8166	0.5861	0.891	0.6652	0.7894	0.7076	0.8636	0.694	0.7884	0.7667	0.6222	0.7875	0.7005	0.7857	0.7677	0.9544	0.6511	0.848	0.6938	0.8053	0.617	0.8121	0.7554	0.8463	0.8072	0.7457	0.7725	0.6914	0.832	0.7095	0.6432	0.7879	0.6857	0.6975	0.6385	0.7476	0.5862	0.5725	0.7199	0.7506	0.6118	0.6739	0.6977	0.7178
nongenotropic androgen signaling(nci/nature)	0.6649	0.6836	0.6825	0.7065	0.6574	0.6599	0.7059	0.7209	0.6897	0.7264	0.6699	0.7002	0.7241	0.6768	0.6576	0.6663	0.7123	0.669	0.7102	0.6869	0.6566	0.6777	0.6748	0.6705	0.6626	0.7256	0.6416	0.6703	0.6734	0.7235	0.7054	0.6637	0.6615	0.6613	0.7218	0.658	0.7124	0.6952	0.7094	0.6605	0.7233	0.6665	0.7258	0.6878	0.7192	0.7161	0.7237	0.6506	0.6757
non-small cell lung cancer (wikipathways)	0.9023	0.997	0.5873	0.5275	0.7128	0.7731	0.6424	0.8618	0.4815	0.9611	0.8998	0.7813	0.9798	0.729	0.7666	0.7649	0.6341	0.7744	0.9729	0.9448	0.7363	0.7668	0.491	0.7727	0.551	0.5033	0.8503	0.7007	0.6367	0.6144	0.8641	0.8639	0.711	0.7666	0.8023	0.6155	0.8133	0.6026	0.8753	0.7718	0.6209	0.9689	0.7867	0.5868	0.7304	0.5135	0.4815	0.4902	0.5813
non-small cell lung cancer(kegg)	0.8655	0.9056	0.8744	0.7516	0.8641	0.8587	0.7781	0.9149	0.8055	0.8344	0.8838	0.8743	0.8588	0.8249	0.8327	0.7979	0.9212	0.8903	0.9196	0.975	0.8916	0.8391	0.9255	0.8093	0.7619	0.7692	0.9395	0.8163	0.9538	0.7936	0.8424	0.946	0.7975	0.846	0.8719	0.87	0.9645	0.8663	0.9084	0.7796	0.776	0.8851	0.8653	0.8191	0.8006	0.8001	0.7898	0.8148	0.8912
notch signaling pathway (wikipathways)	0.7568	0.7659	0.6434	0.7853	0.7757	0.6735	0.7642	0.8234	0.6697	0.8563	0.6475	0.7978	0.6795	0.6851	0.7014	0.7206	0.7527	0.8402	0.7358	0.6943	0.6968	0.7423	0.7955	0.7584	0.7018	0.7165	0.6956	0.6937	0.8011	0.7432	0.7652	0.6953	0.7375	0.6753	0.7686	0.7196	0.7639	0.6771	0.681	0.6313	0.7582	0.7	0.6644	0.7372	0.7304	0.7504	0.6447	0.7291	0.6902
notch signaling pathway(kegg)	0.7683	0.6876	0.7273	0.7715	0.7742	0.7266	0.6986	0.7233	0.7258	0.7018	0.7272	0.7273	0.7271	0.775	0.6889	0.7083	0.7266	0.7273	0.6888	0.727	0.7391	0.6883	0.7233	0.6884	0.7471	0.7272	0.7273	0.7273	0.722	0.7273	0.7066	0.7288	0.7399	0.7273	0.7246	0.7292	0.7273	0.7114	0.7273	0.689	0.7273	0.738	0.7306	0.7542	0.6967	0.7273	0.7269	0.7248	0.7273
notch(signalink)	0.515	0.7789	0.9447	0.7794	0.5034	0.9481	0.7247	0.7752	0.8	0.9917	0.9444	0.9694	0.9635	0.5537	0.7659	0.7956	0.9737	0.9741	0.9477	0.793	0.5418	0.7969	0.9652	0.9494	0.4923	0.6398	0.9081	0.949	0.9113	0.9714	0.7715	0.9672	0.7804	0.8128	0.9506	0.7208	0.9616	0.7702	0.8111	0.7687	0.6399	0.6369	0.7972	0.4731	0.6838	0.7059	0.8157	0.6953	0.6397
nrf2-are regulation (wikipathways)	0.9387	0.9343	0.9186	0.9385	0.7952	0.5724	0.7594	0.9319	0.6421	0.5599	0.9412	0.9432	0.9245	0.9419	0.7491	0.9099	0.9322	0.9438	0.943	0.9428	0.9128	0.8603	0.9182	0.9271	0.9135	0.6112	0.9415	0.9377	0.9433	0.9115	0.7901	0.9049	0.4976	0.8327	0.9427	0.9437	0.731	0.8807	0.7832	0.8697	0.6029	0.9369	0.8173	0.7557	0.6337	0.6261	0.7245	0.8486	0.878
nuclear receptors meta-pathway (wikipathways)	0.8859	0.8052	0.8568	0.8104	0.8449	0.8981	0.8611	0.9576	0.9056	0.9303	0.8878	0.9565	0.9476	0.86	0.9163	0.8701	0.8946	0.9551	0.9095	0.8328	0.9526	0.881	0.9358	0.8958	0.8653	0.8696	0.9433	0.8813	0.8324	0.8311	0.941	0.8873	0.8885	0.9298	0.9554	0.9277	0.9352	0.8327	0.8913	0.8778	0.8216	0.8899	0.8557	0.8809	0.8418	0.8114	0.8317	0.8457	0.8319
nucleotide sugars metabolism(kegg)	0.7605	0.7458	0.699	0.5833	0.7588	0.7625	0.6615	0.6977	0.6474	0.7293	0.7225	0.6139	0.6695	0.7713	0.5882	0.5988	0.6352	0.7248	0.6841	0.6088	0.7684	0.828	0.5985	0.6383	0.5522	0.7169	0.7267	0.5661	0.6275	0.628	0.773	0.7569	0.6555	0.7657	0.7425	0.7506	0.7975	0.7813	0.8113	0.7586	0.7642	0.7554	0.7139	0.7631	0.6323	0.7462	0.5949	0.6888	0.767
nucleotide-binding oligomerization domain (nod) pathway (wikipathways)	0.9747	0.7442	0.7792	0.7788	0.7781	0.7774	0.9657	0.9792	0.7928	0.7657	0.9647	0.9745	0.9862	0.7688	0.791	0.7604	0.9807	0.964	0.9547	0.9698	0.7806	0.7838	0.966	0.9685	0.8751	0.964	0.7899	0.7737	0.7672	0.9661	0.9657	0.7609	0.9795	0.7859	0.9652	0.8261	0.7846	0.7534	0.7653	0.7736	0.9826	0.9927	0.9655	0.9752	0.9693	0.9595	0.7595	0.9667	0.9651
o-glycan biosynthesis(kegg)	0.7408	0.6977	0.6364	0.6705	0.571	0.6363	0.8657	0.7541	0.6451	0.7788	0.6736	0.5131	0.746	0.7133	0.5421	0.6972	0.7156	0.852	0.6172	0.9306	0.5325	0.843	0.6575	0.6712	0.5853	0.664	0.6486	0.6994	0.6742	0.4996	0.8233	0.8271	0.7721	0.5219	0.5797	0.7752	0.5196	0.7066	0.6592	0.661	0.6589	0.6507	0.6412	0.6801	0.6646	0.5905	0.6429	0.6746	0.695
olfactory transduction(kegg)	0.6585	0.6592	0.5751	0.6115	0.7288	0.5821	0.5561	0.6133	0.6158	0.7249	0.6041	0.6581	0.7501	0.5543	0.5907	0.6175	0.7332	0.5979	0.5989	0.6524	0.5771	0.5821	0.7763	0.7067	0.7959	0.6663	0.7042	0.5408	0.6291	0.7176	0.5716	0.7403	0.5959	0.5532	0.633	0.5548	0.5464	0.596	0.7172	0.6109	0.6677	0.6978	0.65	0.6662	0.6835	0.6247	0.6602	0.642	0.7911
oncostatin m signaling pathway (wikipathways)	0.8405	0.865	0.8055	0.8927	0.8886	0.8172	0.8755	0.8902	0.8534	0.816	0.835	0.903	0.8783	0.8284	0.8614	0.8857	0.8916	0.8651	0.8656	0.9	0.8239	0.8233	0.8457	0.8227	0.8589	0.8957	0.8635	0.8235	0.8337	0.8876	0.8766	0.8767	0.8505	0.8457	0.8721	0.8357	0.8832	0.8363	0.8129	0.8287	0.8936	0.8791	0.8826	0.8683	0.908	0.9136	0.7814	0.8623	0.8751
one carbon pool by folate(kegg)	0.7886	0.8197	0.7429	0.7482	0.8224	0.7384	0.7856	0.7884	0.7283	0.9021	0.7223	0.8005	0.783	0.6343	0.7708	0.6385	0.7865	0.7379	0.7033	0.7235	0.7199	0.7635	0.7027	0.7946	0.7543	0.6613	0.7041	0.7948	0.8043	0.7719	0.7522	0.7245	0.7092	0.7941	0.82	0.7662	0.8195	0.8249	0.7275	0.7008	0.7891	0.7795	0.7457	0.828	0.6712	0.7943	0.7795	0.8065	0.7512
opposing roles of aif in apoptosis and cell survival(biocarta)	0.8575	0.8073	0.8086	0.8186	0.8003	0.8019	0.8235	0.8091	0.8742	0.8919	0.802	0.8061	0.9472	0.8041	0.8673	0.88	0.842	0.888	0.8023	0.9685	0.8069	0.8595	0.7739	0.8179	0.9645	0.5188	0.8006	0.8744	0.81	0.9742	0.7792	0.8263	0.8359	0.8028	0.8135	0.8148	0.7979	0.9459	0.7805	0.8152	0.8734	0.9507	0.7998	0.8086	0.6282	0.9249	0.8009	0.975	0.7421
osteoblast signaling (wikipathways)	0.1738	0.1491	0.1825	0.2798	0.1548	0.1602	0.9137	0.2661	0.1487	0.3429	0.1607	0.1724	0.3621	0.1732	0.1512	0.165	0.2141	0.5857	0.1643	0.1492	0.5773	0.2292	0.1763	0.2392	0.1562	1	0.1689	0.1804	0.1505	1	0.1604	0.1603	0.1547	0.1509	0.1551	0.3036	0.2453	0.1535	0.185	0.1488	1	1	1	0.2598	1	1	0.4156	1	0.2534
osteoclast signaling (wikipathways)	0.5202	0.7883	0.1958	0.7793	0.6774	0.77	0.51	0.7578	0.8013	0.8152	0.8167	0.1514	0.0773	0.5874	0.7995	0.6904	0.2801	0.8037	0.7452	0.8077	0.803	0.4318	0.8072	0.6416	0.0002	0.3229	0.773	0.7726	0.8042	0.728	0.8133	0.1088	0.7059	0.0193	0.7959	0.7136	0.4128	0.6026	0.8044	0.632	0.1743	0.8063	0.7885	0.4581	0.3749	0.8114	0.1532	0.8128	0.8153
osteopontin signaling (wikipathways)	0.0213	1	0.0124	0.9845	0.9261	0.1356	0.471	0.9798	0.0109	0.0131	0.3005	0.4034	0.46	0.0131	0.8581	0.0144	0.0214	0.9617	0.9647	0.4549	0.1946	0.0078	0.99	0.965	0.9994	0.0124	0.2038	0.3984	0.0101	0.7769	0.9931	0.4571	0.0566	0.0075	0.0693	0.032	0.0172	0.4522	0.0039	0.0309	0.9884	0.9488	0.9999	0.9909	0.9986	0.8005	0.1891	0.9825	0.9703
osteopontin-mediated events(nci/nature)	0.6699	0.7375	0.5512	0.6128	0.7288	0.5711	0.6623	0.9959	0.4845	0.5125	0.6725	0.7516	0.5725	0.4275	0.7015	0.4111	0.4215	0.8862	0.9786	0.8329	0.5661	0.6463	0.9905	0.7169	0.4435	0.5343	0.7865	0.7371	0.6549	0.5861	0.7176	0.8084	0.3982	0.4068	0.7738	0.6668	0.6226	0.7788	0.6627	0.5517	0.7452	0.8196	0.6868	0.661	0.7726	0.6417	0.5472	0.9255	0.6921
overview of telomerase protein component gene htert transcriptional regulation(biocarta)	0.5322	0.591	0.6027	0.5996	0.6028	0.3386	0.3333	0.5637	0.3333	0.4502	0.6012	0.601	0.5885	0.5398	0.3333	0.3333	0.3333	0.5773	0.3333	0.3333	0.5661	0.5728	0.5411	0.3333	0.3333	0.3333	0.3333	0.5969	0.5704	0.3333	0.3333	0.3333	0.3914	0.5961	0.3333	0.5398	0.3333	0.3333	0.3333	0.6026	0.3333	0.3333	0.3333	0.5945	0.5789	0.5929	0.3333	0.3333	0.3333
oxidative damage (wikipathways)	0.8825	0.8587	0.854	0.7062	0.7641	0.8753	0.8633	0.9175	0.908	0.8998	0.8087	0.9175	0.8368	0.8291	0.8249	0.8009	0.7635	0.9206	0.8603	0.8616	0.9078	0.8221	0.8857	0.7405	0.5969	0.7193	0.9592	0.8276	0.8203	0.8322	0.8512	0.8275	0.9131	0.8883	0.8977	0.9102	0.8756	0.7237	0.8414	0.848	0.7624	0.8243	0.7312	0.8349	0.743	0.7343	0.85	0.8711	0.7957
oxidative stress induced gene expression via nrf2(biocarta)	0.9479	0.9495	0.9385	0.9649	0.9514	0.9272	0.9986	0.9866	0.9342	1	0.9419	0.9485	0.9417	0.9403	0.9979	0.9801	0.9373	0.968	0.9734	0.994	0.9649	1	0.995	0.9245	0.9859	0.9805	0.9295	0.9979	0.9644	0.9602	0.9955	0.9562	0.99	0.9565	0.9511	0.9723	0.9484	0.9263	0.9827	0.962	0.9995	0.9605	0.9976	0.998	0.9788	0.9986	0.9659	1	0.9406
oxidative stress regulatory pathway erythrocyte(pharmkgb)	0.8882	0.9537	0.6968	0.6803	0.6913	0.624	0.7137	0.7	0.6914	0.5697	0.6842	0.6049	0.7912	0.702	0.6944	0.6573	0.6269	0.7137	0.6945	0.703	0.6812	0.6362	0.6958	0.6928	0.981	0.6868	0.9541	0.5958	0.6292	0.6756	0.7228	0.702	0.6678	0.7015	0.7215	0.7562	0.6552	0.6591	0.566	0.6464	0.6975	0.6927	0.7041	0.9345	0.6825	0.8065	0.7058	0.6787	0.6837
p38 mapk signaling pathway (wikipathways)	0.9555	0.9175	0.9338	0.7079	0.7857	0.8152	0.8055	1	0.8022	0.8517	1	0.9778	0.7694	1	0.762	0.9552	0.8622	0.8463	0.763	1	0.911	1	0.9062	0.8886	0.7403	0.7507	0.8024	0.9644	0.8114	0.9159	0.7849	0.9296	0.9355	0.9143	0.9272	0.9474	0.8051	0.8657	0.8046	1	0.8966	0.9282	0.8481	0.9198	0.8462	0.881	0.9231	0.8844	0.898
p38 mapk signaling pathway(biocarta)	0.8962	0.8835	0.9141	0.7148	0.7907	0.8899	0.8464	0.8369	0.8953	0.798	0.8738	0.9197	0.8324	0.856	0.7877	0.8829	0.8147	0.9021	0.801	0.9027	0.8585	0.843	0.8529	0.7866	0.7625	0.7687	0.8044	0.884	0.8606	0.8484	0.8204	0.8893	0.8371	0.8479	0.8593	0.8893	0.8792	0.7805	0.8881	0.8857	0.8108	0.8737	0.7617	0.854	0.7665	0.7841	0.8666	0.8045	0.8201
p38 mapk signaling pathway(nci/nature)	0.8283	0.8626	0.8144	0.607	0.7017	0.825	0.8095	0.7688	0.8041	0.8836	0.8038	0.8051	0.8134	0.7097	0.8348	0.8512	0.7792	0.8271	0.6776	0.8066	0.8389	0.7943	0.8139	0.7837	0.6337	0.7261	0.7247	0.6973	0.6925	0.7925	0.6945	0.7874	0.7825	0.7422	0.8101	0.7585	0.8447	0.6982	0.8266	0.7616	0.8061	0.7922	0.6717	0.717	0.7323	0.698	0.8355	0.7163	0.779
p38 signaling mediated by mapkap kinases(nci/nature)	0.7816	0.853	0.8036	0.8359	0.7294	0.653	0.7825	0.9303	0.8613	0.812	0.798	0.8079	0.8379	0.8194	0.8422	0.8337	0.901	0.8633	0.806	0.7827	0.9326	0.7932	0.8065	0.8158	0.9421	0.8695	0.8333	0.8031	0.8282	0.8142	0.8182	0.8216	0.8696	0.5902	0.8545	0.8102	0.8025	0.8077	0.8102	0.8781	0.8154	0.8017	0.7958	0.9279	0.9468	0.9796	0.8659	0.7124	0.9435
p53 signaling pathway(kegg)	0.9145	0.9192	0.8962	0.913	0.7681	0.8922	0.9117	0.881	0.892	0.8939	0.2724	0.902	0.9155	0.8524	0.8882	0.9048	0.5645	0.6373	0.2084	0.8936	0.1864	0.8813	0.8675	0.2176	0.2694	0.92	0.9091	0.9103	0.8862	0.2311	0.8894	0.2485	0.8533	0.2297	0.8985	0.8845	0.9262	0.8641	0.7595	0.9161	0.923	0.8804	0.875	0.7876	0.86	0.8844	0.9356	0.8954	0.8946
p75(ntr)-mediated signaling(nci/nature)	0.9977	0.9954	0.9967	0.9484	0.9296	0.9462	1	0.9866	0.9722	0.9926	0.9023	0.9798	0.9627	0.9956	0.9638	0.9505	0.947	0.911	0.8586	0.9462	0.8552	0.9455	0.9472	0.8771	0.8902	0.9689	0.9622	0.9589	0.9561	0.8581	0.9738	0.8633	0.9467	0.8916	0.9763	0.9584	0.9518	0.991	0.9313	0.9994	0.9585	0.9459	0.974	0.9329	0.9495	0.9454	0.9551	0.95	0.9456
pancreatic adenocarcinoma pathway (wikipathways)	1	1	1	1	1	0.9992	1	1	1	1	1	1	1	1	1	1	1	1	1	1	0.9996	1	1	1	1	1	1	1	1	1	1	1	1	1	1	1	1	0.9951	1	1	0.9998	0.996	1	1	0.9997	0.9996	1	1	0.9994
pancreatic cancer(kegg)	0.8196	0.7912	0.7816	0.8232	0.7978	0.845	0.8114	0.7932	0.7655	0.7657	0.7584	0.8104	0.8031	0.7784	0.7688	0.8014	0.8086	0.7803	0.8017	0.8014	0.8217	0.7816	0.8291	0.8055	0.7261	0.8181	0.8098	0.7859	0.7721	0.8092	0.835	0.7695	0.8236	0.7707	0.8227	0.7935	0.8392	0.7694	0.8182	0.8096	0.8229	0.8138	0.836	0.8095	0.8358	0.8186	0.787	0.812	0.8368
pantothenate and coa biosynthesis(kegg)	0.5893	0.6998	0.5631	0.6847	0.7103	0.6162	0.645	0.7941	0.6709	0.6072	0.5591	0.6715	0.6233	0.5377	0.4733	0.6742	0.7691	0.6816	0.7207	0.6511	0.7001	0.5626	0.6797	0.738	0.7174	0.6322	0.6493	0.575	0.5905	0.6002	0.7134	0.6641	0.7001	0.5988	0.6219	0.635	0.6114	0.6528	0.6249	0.5726	0.6367	0.7058	0.7033	0.7006	0.6844	0.6847	0.6893	0.6078	0.7389
parkinsons disease pathway (wikipathways)	0.5652	0.5708	0.577	0.5816	1	0.5871	1	0.82	0.6565	0.7705	0.5727	1	1	0.5658	0.5684	0.6436	0.9705	1	0.6059	0.5815	0.6124	0.5897	1	1	0.5882	0.5719	0.8886	0.5656	0.5835	1	0.5653	1	0.5765	0.6007	0.5999	0.5912	0.5766	0.568	0.5679	0.5669	0.59	0.57	0.5665	1	0.5666	1	1	1	1
parkinson's disease(kegg)	0.6666	0.604	0.577	0.732	0.3791	0.6674	0.3568	0.7576	0.6975	0.9861	0.715	0.4322	0.4111	0.6309	0.6558	0.6887	0.67	0.6353	0.3438	0.4948	0.4704	0.7455	0.737	0.4963	0.5154	0.6932	0.4367	0.4614	0.4257	0.6495	0.3681	0.6242	0.8296	0.5825	0.4281	0.7603	0.6713	0.6376	0.6619	0.524	0.7759	0.656	0.7937	0.508	0.5692	0.6338	0.7926	0.6406	0.7128
parkin-ubiquitin proteasomal system pathway (wikipathways)	0.8863	0.9101	0.8762	0.8484	0.7752	0.9012	0.7477	0.8131	0.9115	0.8905	0.88	0.819	0.8841	0.898	0.8171	0.902	0.9031	0.9001	0.863	0.8595	0.9485	0.9419	0.9088	0.8905	0.8895	0.8598	0.9068	0.9081	0.8976	0.8758	0.9325	0.8979	0.8476	0.8634	0.9021	0.9157	0.8992	0.9321	0.8794	0.915	0.9234	0.893	0.9317	0.7272	0.9018	0.897	0.8146	0.7164	0.8962
paroxetine pathway pharmacokinetics(pharmkgb)	0.8594	0.5822	0.6417	0.6114	0.5393	0.5212	0.7163	0.8401	0.5834	0.846	0.7647	0.637	0.5528	0.7055	0.5882	0.6122	0.6342	0.6467	0.5809	0.6912	0.8022	0.6863	0.5701	0.6535	0.6929	0.6049	0.6306	0.6503	0.7384	0.5726	0.5907	0.8452	0.6645	0.5778	0.8211	0.7496	0.5833	0.6144	0.586	0.7344	0.587	0.661	0.5797	0.6206	0.823	0.5833	0.6994	0.7555	0.732
pathogenic escherichia coli infection (wikipathways)	0.7732	0.9339	0.719	0.5461	0.9406	0.7359	0.7913	0.9916	0.7361	0.8415	0.7565	0.9201	0.5043	0.7518	0.7389	0.7474	0.8783	0.9476	0.9867	0.8021	0.7686	0.7304	0.9975	0.7382	0.5513	0.7344	0.8213	0.7239	0.9266	0.734	0.7493	0.7285	0.995	0.7266	0.9256	0.491	0.7792	0.7578	0.7214	0.7447	0.5683	0.564	0.5748	0.5685	0.547	0.5618	0.5419	0.5545	0.5253
pathogenic escherichia coli infection(kegg)	0.8341	0.834	0.8529	0.7718	0.8241	0.8499	0.8094	0.8102	0.852	0.8358	0.816	0.8064	0.8461	0.8406	0.8131	0.8243	0.8872	0.8854	0.8098	0.8506	0.8126	0.847	0.8409	0.8008	0.8262	0.9302	0.8186	0.8122	0.8564	0.8186	0.9339	0.8387	0.84	0.8096	0.8911	0.8362	0.8229	0.7766	0.8048	0.8249	0.7945	0.8209	0.8694	0.8657	0.8433	0.8213	0.7537	0.8397	0.8454
pathways affected in adenoid cystic carcinoma (wikipathways)	0.7888	0.8558	0.8181	0.842	0.854	0.8396	0.8694	0.7803	0.8014	0.8216	0.8156	0.8192	0.7267	0.8056	0.8256	0.8262	0.8264	0.8712	0.8446	0.8289	0.823	0.8159	0.7809	0.8408	0.8404	0.847	0.8198	0.8178	0.8478	0.8371	0.8523	0.8348	0.7749	0.8232	0.8079	0.8234	0.9041	0.8323	0.8231	0.7946	0.8217	0.8412	0.811	0.8643	0.8663	0.8744	0.8673	0.8469	0.76
pathways in clear cell renal cell carcinoma (wikipathways)	1	1	1	1	1	1	1	1	1	1	1	1	1	1	1	1	1	1	1	1	1	1	1	1	1	1	1	1	1	1	1	1	1	1	1	1	1	1	1	1	1	1	1	1	1	1	1	1	1
pdgf pathway (wikipathways)	0.9396	0.9683	0.8497	0.7974	0.949	0.8149	0.7118	0.8435	0.9491	0.9949	0.7796	0.9878	0.79	0.8062	0.9357	0.8117	0.71	0.9781	0.8185	0.9549	0.9463	0.9079	0.7683	0.7874	0.7989	0.8132	0.9589	0.8428	0.7962	0.8288	0.814	0.8141	0.7936	0.7752	0.8816	0.9589	0.9526	0.8061	0.8246	0.7899	0.856	0.7929	0.7699	0.7934	0.8059	0.8225	0.8205	0.7872	0.8162
pdgf signaling pathway(biocarta)	0.8254	0.8924	0.8519	0.7584	0.9051	0.9009	0.859	0.8614	0.8822	0.7732	0.8932	0.8585	0.825	0.9101	0.8226	0.9157	0.8889	0.8631	0.8847	0.9111	0.8682	0.8711	0.8684	0.8407	0.7765	0.886	0.8938	0.9239	0.893	0.8413	0.9075	0.8426	0.7919	0.9003	0.8531	0.8527	0.8536	0.7823	0.8963	0.911	0.9016	0.8646	0.8555	0.8194	0.8079	0.8518	0.848	0.8698	0.8489
pdgfr-alpha signaling pathway(nci/nature)	0.5805	0.7566	0.5978	0.6849	0.7609	0.7817	0.6932	0.6043	0.7263	0.6192	0.7378	0.6009	0.5991	0.7836	0.7625	0.7716	0.7658	0.674	0.7278	0.7442	0.6798	0.6826	0.7528	0.7428	0.7451	0.7426	0.7586	0.7961	0.7558	0.6238	0.7752	0.5991	0.5916	0.7597	0.629	0.638	0.6185	0.6613	0.7257	0.7572	0.8076	0.6795	0.6376	0.5943	0.6322	0.7177	0.6379	0.6802	0.636
pdgfr-beta signaling pathway(nci/nature)	0.7731	0.8662	0.8362	0.8801	0.8328	0.8714	0.8604	0.8299	0.8161	0.8746	0.8122	0.8077	0.7709	0.7999	0.7693	0.8169	0.8534	0.8574	0.806	0.7978	0.764	0.7787	0.7623	0.7673	0.7587	0.8482	0.8241	0.8945	0.8377	0.8667	0.8692	0.786	0.7975	0.7912	0.8684	0.8246	0.8474	0.7814	0.7915	0.7662	0.9447	0.7154	0.5531	0.7858	0.857	0.8295	0.8215	0.8026	0.8826
peginterferon alpha 2a peginterferon alpha 2b pathway hepatocyte pharmacodynamics(pharmkgb)	0.8262	0.9262	0.7754	0.8914	0.8441	0.8141	0.8208	0.8847	0.7774	0.8367	0.889	0.9313	0.9011	0.8092	0.9034	0.8901	0.9292	0.9534	0.9223	0.8438	0.9348	0.9467	0.9334	0.9352	0.8526	0.8278	0.9745	0.81	0.8822	0.8497	0.8675	0.871	0.8915	0.8264	0.9236	0.8748	0.9227	0.8216	0.8667	0.7911	0.8624	0.9405	0.8557	0.892	0.8521	0.9007	0.8018	0.8844	0.9188
pentose and glucuronate interconversions(kegg)	0.8708	0.8142	0.6643	0.8562	0.8249	0.6326	0.8614	0.803	0.6149	0.5907	0.5884	0.6169	0.8901	0.7097	0.8375	0.6063	0.8297	0.8489	0.8374	0.6424	0.557	0.7271	0.8272	0.7657	0.8078	0.9301	0.6012	0.62	0.6417	0.82	0.7955	0.808	0.5733	0.6476	0.8144	0.6456	0.6022	0.6122	0.6245	0.7435	0.8528	0.8857	0.7739	0.8116	0.8366	0.8391	0.8447	0.8134	0.8143
pentose phosphate pathway(kegg)	0.8747	0.8777	0.8776	0.8812	0.8418	0.8615	0.8765	0.909	0.8646	0.8724	0.8936	0.8246	0.8664	0.8934	0.8319	0.7971	0.8642	0.9201	0.8933	0.8635	0.8518	0.9106	0.858	0.8911	0.904	0.8866	0.8781	0.8395	0.8597	0.822	0.8798	0.9092	0.8714	0.8811	0.9063	0.9	0.8897	0.8695	0.8752	0.8823	0.847	0.8553	0.8297	0.8432	0.8248	0.8803	0.8086	0.8717	0.875
peptidoglycan biosynthesis(kegg)	0.989	0.9962	0.9848	0.9921	0.987	0.9911	0.9912	0.3059	1	0.9836	0.9868	0.9864	0.9441	0.9921	1	1	0.9959	0.989	0.9874	0.9848	0.9978	0.9944	0.988	0.9853	0.3216	0.9643	0.9922	0.9855	1	0.9903	0.9907	0.9853	0.9873	0.9861	0.9871	0.9925	1	1	0.9863	0.9848	0.9906	0.9848	0.9924	0.9972	0.9887	0.9848	0.9979	0.9848	0.9848
pertussis toxin-insensitive ccr5 signaling in macrophage(biocarta)	0.2093	0.2629	0.2321	0.3172	0.2451	0.3229	0.2566	0.2079	0.2339	0.2438	0.2268	0.2013	0.2337	0.2748	0.2203	0.2597	0.3103	0.2367	0.2061	0.2085	0.2208	0.2275	0.2285	0.2125	0.2084	0.2573	0.2273	0.3126	0.267	0.2798	0.2813	0.2301	0.2255	0.2789	0.2779	0.228	0.2549	0.2232	0.201	0.2032	0.3292	0.2013	0.3021	0.2134	0.2904	0.2524	0.2609	0.2386	0.3055
phenylalanine metabolism(kegg)	0.8968	0.8723	0.795	0.765	0.7997	0.8555	0.7802	0.8189	0.8621	0.8542	0.8362	0.7694	0.8473	0.8388	0.9169	0.835	0.867	0.8183	0.9077	0.7834	0.8721	0.8411	0.8036	0.7916	0.7211	0.7661	0.7231	0.8144	0.7792	0.7621	0.7925	0.7861	0.9406	0.8596	0.8542	0.8558	0.7713	0.7781	0.8625	0.7732	0.8296	0.8163	0.7609	0.8288	0.8066	0.8031	0.7715	0.937	0.7767
phenylalanine, tyrosine and tryptophan biosynthesis(kegg)	1	0.9851	0.9803	0.9846	0.9891	0.9899	0.9865	0.995	1	1	0.9915	0.9936	0.9806	0.9982	0.9936	0.9876	0.9834	0.9799	0.9872	0.9998	0.9878	0.9864	0.9875	0.9798	0.9999	0.9818	0.9885	0.9862	0.9799	0.985	0.9847	0.9906	0.981	0.983	0.9841	0.9969	0.9935	0.9968	0.999	0.9943	0.998	0.9839	0.9867	0.9803	0.9824	0.9925	0.9865	0.9883	0.9951
phenylpropanoid biosynthesis(kegg)	0.8429	0.842	0.8484	0.7387	0.8459	0.8388	0.8457	0.7984	0.8286	0.7897	0.8503	0.2501	0.8562	0.8443	0.8349	0.8157	0.8562	0.8547	0.6302	0.8548	0.8515	0.8561	0.8409	0.5415	0.8428	0.7913	0.3183	0.8508	0.8558	0.7846	0.8555	0.8169	0.7695	0.8478	0.8551	0.8471	0.8545	0.8383	0.7811	0.8394	0.8163	0.7885	0.7952	0.7798	0.6791	0.7034	0.3786	0.8547	0.8542
phosphoinositides and their downstream targets(biocarta)	0.6709	0.7259	0.6449	0.6634	0.6655	0.6204	0.6872	0.7267	0.6743	0.6984	0.6174	0.671	0.6028	0.6556	0.6476	0.6238	0.6521	0.724	0.6439	0.6562	0.6427	0.6565	0.6226	0.5718	0.6467	0.6401	0.6556	0.6413	0.7076	0.7251	0.6773	0.653	0.6921	0.636	0.6859	0.695	0.6953	0.6185	0.6554	0.6562	0.6289	0.5722	0.6147	0.6259	0.6915	0.6348	0.5893	0.6725	0.6862
phospholipase c delta in phospholipid associated cell signaling(biocarta)	0.678	0.3649	0.3544	0.8321	0.5651	0.3457	0.3127	0.9816	0.4259	0.3344	0.325	0.4495	0.4177	0.4012	0.3963	0.3402	0.5537	0.7048	0.5316	0.5654	0.3842	0.3653	0.9427	0.807	0.6104	0.5745	0.6739	0.3072	0.311	0.3001	0.509	0.4686	0.6034	0.3009	0.2924	0.6523	0.4202	0.5465	0.2916	0.333	0.3685	0.6266	0.5446	0.6846	0.7743	0.5357	0.4178	0.3393	0.7475
phospholipase c signaling pathway(biocarta)	0.7829	0.7412	0.8969	0.9777	0.706	0.793	0.8068	0.6943	0.7654	0.8929	0.6989	0.6948	0.8996	0.7618	0.8182	0.9263	0.9769	0.7081	0.7459	0.8506	0.7187	0.8942	0.8952	0.6754	0.8748	0.9239	0.8834	0.9793	0.9336	0.7465	0.7404	0.697	0.7171	0.9262	0.7651	0.7719	0.9215	0.8887	0.8228	0.69	0.8454	0.6814	0.7788	0.8584	0.7913	0.7417	0.7871	0.7047	0.7676
phospholipase c-epsilon pathway(biocarta)	0.7918	0.8921	0.3351	0.704	0.5184	0.3195	0.7193	0.698	0.6232	0.4719	0.922	0.6824	0.3396	0.8882	0.7196	0.3566	0.6906	1	0.6788	0.6448	0.851	0.6906	0.6821	0.8343	0.6823	0.7	0.7186	0.3482	0.6187	0.3231	0.6579	0.4334	0.3909	0.6551	0.9831	0.7476	0.8925	0.6438	0.7276	1	0.6345	0.6835	0.3531	0.739	0.6804	0.6601	0.6858	0.7691	0.681
phospholipids as signalling intermediaries(biocarta)	0.6755	0.8612	0.7055	0.7152	0.6969	0.6939	0.7626	0.8763	0.6849	0.7729	0.8292	0.8558	0.8169	0.824	0.8013	0.8578	0.8471	0.8364	0.8515	0.7733	0.7846	0.6805	0.7574	0.6898	0.7906	0.8541	0.8333	0.8503	0.8336	0.8312	0.8466	0.8629	0.782	0.7928	0.8182	0.7037	0.7226	0.6672	0.8781	0.6667	0.8972	0.7908	0.8278	0.8353	0.8438	0.8548	0.6776	0.8347	0.7945
phosphorylation of mek1 by cdk5/p35 down regulates the map kinase pathway(biocarta)	0.9348	0.9324	0.955	0.8911	0.9595	0.9604	0.9625	0.9401	0.9456	0.9791	0.9314	0.9575	0.9246	0.9199	0.9367	0.9264	0.9268	0.9316	0.9367	0.9314	0.9277	0.9461	0.8252	0.9222	0.9031	0.9447	0.9516	0.92	0.9272	0.924	0.9276	0.928	0.9296	0.9247	0.9234	0.9456	0.9273	0.9295	0.9262	0.9256	0.9256	0.9376	0.9735	0.9312	0.9315	0.9292	0.9725	0.9378	0.9392
photodynamic therapy-induced nf-kb survival signaling (wikipathways)	0.7866	0.3915	0.7862	0.9233	0.8405	0.8598	0.8569	0.7911	0.7924	0.8116	0.8866	0.7861	0.8245	0.7976	0.9803	0.797	0.784	0.9854	0.828	0.8215	0.7863	0.789	0.7874	0.783	0.7867	0.7964	0.982	0.7929	0.7923	0.7884	0.7939	0.8357	0.8025	0.7951	0.9885	0.7805	0.8573	0.8262	0.9572	0.7867	0.8358	0.8084	0.7909	0.8582	0.8055	0.7905	0.8223	0.7913	0.7867
phytochemical activity on nrf2 transcriptional activation (wikipathways)	0.8781	0.8846	0.8374	0.8871	0.5903	0.1449	0.5189	0.8758	0.2842	0.1197	0.8846	0.8868	0.856	0.8839	0.5276	0.82	0.8647	0.8876	0.8861	0.8857	0.8258	0.7206	0.871	0.8543	0.8271	0.8864	0.8831	0.8755	0.8865	0.8236	0.5803	0.8102	0.2838	0.6903	0.8855	0.8877	0.5281	0.7615	0.5666	0.7393	0.8779	0.8876	0.6391	0.5115	0.8862	0.8551	0.4489	0.6972	0.756
pi3k-akt signaling pathway (wikipathways)	0.9317	0.9183	0.945	0.7776	0.808	0.9241	0.8086	0.9356	0.8193	0.9514	0.9432	0.8172	0.7804	0.8138	0.9626	0.5992	0.8249	0.9265	0.9265	0.9352	0.7909	0.6549	0.9265	0.732	0.8012	0.7655	0.914	0.9468	0.9569	0.7573	0.6775	0.8846	0.7553	0.8032	0.9331	0.925	0.9487	0.9599	0.9045	0.961	0.8386	0.741	0.7529	0.8219	0.7704	0.8091	0.7235	0.9497	0.7746
pkc-catalyzed phosphorylation of inhibitory phosphoprotein of myosin phosphatase(biocarta)	0.6668	0.6323	0.6317	0.6918	0.6264	0.6448	0.6498	0.8047	0.6293	0.682	0.7867	0.619	0.6556	0.6344	0.6339	0.7324	0.7519	0.7601	0.7829	0.6456	0.6327	0.6872	0.709	0.6335	0.6409	0.6737	0.6404	0.67	0.6579	0.792	0.7076	0.6151	0.607	0.6714	0.6584	0.642	0.6344	0.6614	0.716	0.6421	0.6417	0.6426	0.6887	0.636	0.6078	0.6575	0.678	0.7185	0.5974
plasma membrane estrogen receptor signaling(nci/nature)	0.7475	0.7467	0.6538	0.7379	0.7004	0.6538	0.7067	0.7743	0.7284	0.7864	0.7427	0.8117	0.8232	0.6898	0.6503	0.7053	0.6994	0.7247	0.7338	0.7428	0.7032	0.7388	0.7924	0.6524	0.6913	0.7389	0.7398	0.7688	0.7614	0.6881	0.714	0.754	0.6368	0.676	0.7515	0.7451	0.7351	0.7237	0.7858	0.6432	0.6566	0.7555	0.7158	0.7071	0.749	0.7256	0.6601	0.7975	0.7161
platelet aggregation inhibitor pathway pharmacodynamics(pharmkgb)	0.5282	0.4597	0.4526	0.5981	0.4595	0.3772	0.4272	0.5726	0.469	0.6337	0.5367	0.4067	0.5391	0.4589	0.447	0.4505	0.5705	0.6384	0.5447	0.609	0.6199	0.569	0.5817	0.4533	0.56	0.5232	0.5371	0.4288	0.4592	0.5429	0.6374	0.3719	0.4957	0.3889	0.4729	0.6168	0.5169	0.4835	0.4729	0.4474	0.5915	0.6611	0.6002	0.507	0.5748	0.6939	0.5931	0.5794	0.4683
platelet amyloid precursor protein pathway(biocarta)	0.5021	0.5013	0.5013	0.5013	0.5013	0.5014	0.5124	0.5062	0.5023	0.502	0.5032	0.5025	0.5014	0.5014	0.5015	0.5013	0.5013	0.5014	0.5013	0.5013	0.5022	0.5013	0.5015	0.5089	0.503	0.503	0.5015	0.5025	0.5029	0.5016	0.5038	0.5015	0.5014	0.5013	0.5034	0.5038	0.5019	0.5014	0.5028	0.5013	0.5013	0.5016	0.5016	0.5133	0.5058	0.5017	0.5013	0.5014	0.5015
platinum pathway pharmacokinetics pharmacodynamics(pharmkgb)	0.7338	0.7637	0.9857	0.3615	0.5948	0.9625	0.6693	0.377	0.6828	0.6508	0.6943	0.3425	0.6281	0.9027	0.9937	0.643	0.7718	0.4746	0.3476	0.6868	0.9226	0.8117	0.485	0.1409	0.7788	0.3955	0.8934	0.391	0.3872	0.3826	0.3556	0.9907	0.9599	0.3492	0.3607	0.524	0.5927	0.6788	0.7332	0.8996	0.3678	0.3686	0.4138	0.3696	0.3716	0.606	0.4019	0.3549	0.5102
porphyrin and chlorophyll metabolism(kegg)	0.8554	0.8331	0.8492	0.8036	0.856	0.831	0.7936	0.7788	0.8827	0.769	0.8267	0.7542	0.8341	0.7838	0.813	0.7731	0.786	0.7799	0.8378	0.8593	0.8735	0.8353	0.7901	0.7415	0.7983	0.7782	0.9109	0.7841	0.775	0.8733	0.8315	0.8853	0.8652	0.8094	0.8835	0.8289	0.8397	0.7831	0.8344	0.7904	0.8151	0.8061	0.8695	0.8616	0.8773	0.7327	0.8065	0.8259	0.8706
ppar alpha pathway (wikipathways)	1	1	1	1	1	0.9991	1	1	1	1	1	1	1	0.8935	1	1	1	1	1	1	1	0.9798	1	1	1	1	1	1	1	1	1	1	1	1	1	1	1	0.9331	1	1	1	1	1	1	1	1	0.9999	1	1
ppar signaling pathway(kegg)	1	1	0.6714	0.9988	1	0.9959	1	1	0.6736	1	0.9913	0.9694	1	1	0.9253	0.6695	1	1	1	0.7293	0.6741	0.9732	0.9896	1	0.6699	0.9972	1	0.833	0.6822	1	1	0.9994	0.7078	0.6693	1	0.8132	0.6795	1	0.6726	0.6789	0.6693	0.6725	0.6715	0.718	0.6693	0.6717	0.8506	1	0.6709
prader-willi and angelman syndrome (wikipathways)	0.9745	0.9743	0.982	0.9892	0.9991	0.9668	0.9996	0.9904	0.9748	0.9994	0.9993	0.9996	0.9649	0.9988	0.9991	0.9996	0.991	0.9626	0.9627	0.9742	0.9728	0.9676	0.9649	0.9828	0.9779	0.9845	0.9793	0.986	0.9932	0.9912	0.9652	0.9865	0.967	0.9919	0.9697	0.9632	0.9941	0.9994	0.9996	0.9981	0.9995	0.9731	0.9635	0.9996	0.9634	0.9996	0.9946	0.9869	0.9988
pravastatin pathway pharmacokinetics(pharmkgb)	0.4641	0.3594	0.2704	0.3589	0.26	0.234	0.3061	0.6776	0.2178	0.528	0.4101	0.2308	0.2274	0.2731	0.2626	0.2043	0.3129	0.3492	0.3306	0.3327	0.4281	0.3802	0.2435	0.447	0.3994	0.2696	0.3086	0.3393	0.4093	0.236	0.359	0.4646	0.2494	0.2057	0.5449	0.3227	0.3174	0.3132	0.3228	0.2257	0.2553	0.2396	0.3954	0.6667	0.4671	0.2792	0.2713	0.5791	0.5362
pregnane x receptor pathway (wikipathways)	1	1	1	1	1	0.9991	1	1	1	1	1	1	1	0.8935	1	1	1	1	1	1	1	0.9798	1	1	1	1	1	1	1	1	1	1	1	1	1	1	1	0.9331	1	1	1	1	1	1	1	1	0.9999	1	1
presenilin action in notch and wnt signaling(nci/nature)	0.9403	0.9419	0.9297	0.9524	0.953	0.9395	0.9491	0.9473	0.8941	0.8202	0.9432	0.961	0.8577	0.9602	0.9511	0.943	0.9447	0.8695	0.9082	0.9396	0.7621	0.9278	0.8901	0.9289	0.9444	0.9312	0.9599	0.946	0.9329	0.9436	0.8799	0.9511	0.9571	0.9402	0.9535	0.9215	0.8872	0.9511	0.8948	0.9521	0.9445	0.9427	0.943	0.9435	0.9465	0.9158	0.9396	0.9468	0.9487
primary focal segmental glomerulosclerosis fsgs (wikipathways)	0.6673	0.6686	0.8118	0.9998	0.9999	0.9992	0.6667	0.9998	0.6667	0.6667	0.7923	0.6667	0.7627	0.9948	0.9998	0.6667	0.6673	0.9986	0.9964	0.9988	0.7359	0.6667	0.9997	0.9902	0.6667	0.8131	0.6871	0.9998	0.9984	0.9934	0.9999	0.9952	0.9999	0.6667	0.9946	0.6667	0.6689	0.6667	0.6699	0.9832	0.6667	0.6667	0.9999	0.9999	0.9927	0.6875	0.6667	0.7991	0.9999
prion disease pathway (wikipathways)	0.9884	1	1	0.9949	0.9948	0.5161	0.6286	0.995	1	0.9923	0.9893	1	0.995	1	0.5171	0.8484	1	0.9946	1	1	1	0.9998	0.9933	0.9489	0.9938	1	1	0.9243	0.9545	0.9942	1	1	1	0.5221	1	0.9974	1	0.938	1	1	1	1	0.9936	0.9938	0.9906	0.994	0.995	0.9942	0.9861
prion pathway(biocarta)	0.8714	0.7669	0.8944	0.8907	0.9485	0.0238	0.2328	0.939	0.8357	0.8866	0.7852	0.8857	0.6987	0.8576	0.0295	0.5957	0.8579	0.8793	0.8748	0.8142	0.6665	0.9025	0.8131	0.7332	0.9576	0.8378	0.8838	0.7373	0.8075	0.863	0.9547	0.8052	0.8522	0.036	0.8977	0.8352	0.908	0.7481	0.6787	0.8798	0.941	0.8274	0.8778	0.9067	0.9176	0.9136	0.6814	0.9064	0.7995
prolactin signaling pathway (wikipathways)	0.7535	0.8071	0.7074	0.7391	0.8129	0.6997	0.7668	0.8302	0.7587	0.8094	0.705	0.7982	0.724	0.6927	0.7695	0.7402	0.789	0.8264	0.787	0.8018	0.7703	0.7714	0.7584	0.742	0.8106	0.7769	0.778	0.7102	0.7548	0.7829	0.7776	0.7549	0.732	0.7269	0.8109	0.7855	0.8048	0.7521	0.7166	0.711	0.8116	0.7874	0.7747	0.7656	0.7787	0.7736	0.7514	0.809	0.7612
propanoate metabolism(kegg)	0.8337	0.7907	0.8477	0.7413	0.8078	0.851	0.8365	0.8007	0.8387	0.813	0.8375	0.7414	0.7967	0.8294	0.8281	0.8235	0.7978	0.835	0.8448	0.829	0.8092	0.8443	0.7885	0.8336	0.7881	0.7851	0.8239	0.8142	0.8191	0.7933	0.7832	0.7978	0.816	0.8399	0.8382	0.8054	0.8127	0.8443	0.8529	0.8268	0.8321	0.8425	0.7688	0.7788	0.7891	0.7878	0.8338	0.7903	0.8033
prostate cancer(kegg)	0.7789	0.7895	0.7985	0.7819	0.7717	0.7647	0.786	0.816	0.8075	0.785	0.7764	0.8058	0.7969	0.7268	0.7989	0.7141	0.8111	0.7984	0.7936	0.7962	0.8005	0.7803	0.768	0.7646	0.8209	0.7989	0.7947	0.7921	0.8222	0.7824	0.7592	0.8201	0.7812	0.8078	0.8001	0.8006	0.7974	0.7901	0.7834	0.777	0.7593	0.7875	0.7809	0.7938	0.8009	0.7892	0.7349	0.8	0.8008
protein kinase a at the centrosome(biocarta)	0.207	0.2695	0.2937	0.2329	0.281	0.2892	0.166	0.2212	0.1207	0.2861	0.2895	0.232	0.2759	0.27	0.0645	0.1533	0.0021	0.1734	0.2915	0.0631	0.2944	0.0073	0.2724	0.2607	0.0738	0.2895	0.2004	0.2622	0.1239	0.1912	0.283	0.2945	0.1665	0.2934	0.2909	0.2274	0.0395	0.23	0.0888	0.2825	0.0965	0.2647	0.2533	0.1687	0.1251	0.257	0.2835	0.0525	0.2652
proteogylcan syndecan-mediated signaling events(nci/nature)	0.6111	0.6189	0.8043	0.8006	0.6589	0.6917	0.847	0.798	0.7804	0.5664	0.753	0.7798	0.8691	0.8463	0.7875	0.7181	0.8772	0.6047	0.6041	0.6297	0.7327	0.8058	0.8288	0.6844	0.4613	0.8121	0.6355	0.7719	0.6479	0.6479	0.8143	0.8098	0.8248	0.8131	0.5759	0.6256	0.6833	0.7637	0.7512	0.8261	0.8579	0.6759	0.7702	0.7188	0.8226	0.8384	0.511	0.8203	0.8778
proton pump inhibitor pathway pharmacodynamics(pharmkgb)	0.7947	0.8678	0.67	0.9127	0.8055	0.713	0.7936	0.8785	0.8101	0.8885	0.7029	0.9054	0.8461	0.7302	0.7183	0.7579	0.9167	0.8779	0.8778	0.7967	0.7834	0.7284	0.7865	0.8203	0.8071	0.8611	0.8214	0.6698	0.793	0.9528	0.9113	0.8272	0.7216	0.6643	0.8882	0.7293	0.7502	0.8243	0.8255	0.6764	0.8194	0.8536	0.8795	0.8205	0.8446	0.8118	0.869	0.9024	0.8305
proton pump inhibitor pathway pharmacokinetics(pharmkgb)	0.529	0.4186	0.3873	0.4887	0.5088	0.4079	0.5335	0.5429	0.502	0.6037	0.5284	0.4836	0.4269	0.4926	0.4774	0.43	0.4529	0.4848	0.3896	0.4083	0.5647	0.4138	0.4338	0.4318	0.5141	0.4358	0.4366	0.4973	0.4531	0.3894	0.3897	0.5097	0.5258	0.3942	0.5655	0.4962	0.4245	0.5044	0.4997	0.4402	0.509	0.509	0.4213	0.4875	0.5603	0.4245	0.4637	0.5361	0.4795
pten dependent cell cycle arrest and apoptosis(biocarta)	0.7498	0.8175	0.7392	0.8114	0.8151	0.7291	0.8023	0.8064	0.7984	0.8292	0.7322	0.7295	0.7154	0.7468	0.7349	0.7474	0.7565	0.8153	0.7861	0.7722	0.8009	0.8216	0.7334	0.7361	0.7594	0.8197	0.7779	0.735	0.8351	0.8169	0.8268	0.7654	0.8058	0.7339	0.8141	0.8068	0.8225	0.7309	0.7846	0.7382	0.7903	0.7443	0.7599	0.8088	0.7906	0.8336	0.7326	0.8084	0.7548
purine metabolism(kegg)	0.8789	0.8883	0.831	0.8781	0.8814	0.8551	0.8604	0.8839	0.8369	0.8675	0.8206	0.8953	0.899	0.8064	0.7556	0.812	0.8461	0.8486	0.8494	0.8642	0.826	0.859	0.856	0.8632	0.8538	0.8216	0.8599	0.8501	0.8575	0.8083	0.8557	0.8621	0.8309	0.8819	0.8571	0.8625	0.8402	0.8067	0.9016	0.8097	0.8787	0.8694	0.823	0.8799	0.8245	0.8347	0.8877	0.8216	0.8425
pyrimidine metabolism(kegg)	0.8084	0.8846	0.771	0.8495	0.8459	0.8234	0.8091	0.8638	0.8158	0.851	0.7995	0.8627	0.8573	0.7937	0.7186	0.7735	0.8552	0.8613	0.8482	0.87	0.8388	0.8453	0.8365	0.8557	0.8605	0.8077	0.8811	0.8075	0.8105	0.8617	0.8532	0.847	0.8501	0.8244	0.8548	0.8459	0.7707	0.7627	0.8393	0.8086	0.8519	0.8101	0.8548	0.8672	0.7811	0.8205	0.8536	0.8199	0.8258
pyruvate metabolism(kegg)	0.9064	0.9264	0.8259	0.8882	0.911	0.7989	0.852	0.9084	0.761	0.8296	0.8264	0.7878	0.9106	0.7643	0.9082	0.817	0.882	0.9138	0.9084	0.8234	0.8275	0.8369	0.8775	0.8903	0.8736	0.9193	0.8101	0.8411	0.855	0.9106	0.9164	0.9129	0.8098	0.8343	0.8946	0.8412	0.7985	0.7901	0.8248	0.8078	0.8805	0.8697	0.9058	0.9084	0.8964	0.9249	0.9188	0.8836	0.9024
rac1 cell motility signaling pathway(biocarta)	0.7419	0.7734	0.7927	0.6731	0.7476	0.7762	0.8572	0.8182	0.6851	0.8261	0.7603	0.8618	0.592	0.696	0.6264	0.7531	0.61	0.7668	0.7022	0.7692	0.6966	0.6533	0.6563	0.6143	0.6056	0.7197	0.7531	0.8688	0.6481	0.7239	0.7256	0.7226	0.689	0.6057	0.734	0.7666	0.7692	0.6711	0.7541	0.752	0.8705	0.7264	0.724	0.6188	0.724	0.7457	0.6524	0.6897	0.7556
rac1/pak1/p38/mmp2 pathway (wikipathways)	0.8971	0.9489	0.9955	0.8916	0.9132	0.9215	0.9996	0.9819	0.9117	0.9974	0.9624	0.9915	0.86	0.9223	0.8884	0.917	0.8565	0.9825	0.9218	0.9225	0.9094	0.8255	0.8475	0.898	0.8811	0.9204	0.9516	0.984	0.8876	0.8755	0.9215	0.92	0.8853	0.8434	0.9232	0.9285	0.9233	0.9082	0.9225	0.9088	0.9944	0.8855	0.8711	0.8784	0.9038	0.9157	0.9346	0.8755	0.923
rankl/rank (receptor activator of nfkb (ligand)) signaling pathway (wikipathways)	0.7836	0.845	0.67	0.7406	0.7461	0.6726	0.7945	0.8218	0.6529	0.6226	0.7505	0.828	0.6339	0.7551	0.7937	0.6651	0.6683	0.7544	0.8531	0.8121	0.6507	0.7458	0.8291	0.9088	0.8192	0.69	0.7505	0.7465	0.7214	0.6985	0.7757	0.7354	0.7968	0.6498	0.8116	0.7467	0.73	0.6784	0.7228	0.6952	0.8359	0.7531	0.7184	0.7306	0.7386	0.7154	0.7775	0.7224	0.7496
ras signaling (wikipathways)	0.9042	0.8767	0.8257	0.7594	0.7805	0.9894	0.6926	0.9399	0.7947	0.9064	0.9398	0.9242	0.8141	0.7393	0.9627	0.8386	0.8746	0.964	0.8657	0.9698	0.8401	0.9692	0.7134	0.9441	0.8212	0.7687	0.8758	0.7227	0.7587	0.7199	0.8672	0.8764	0.9108	0.8611	0.9466	0.7849	0.8375	0.8259	0.8937	0.9674	0.707	0.9811	0.7527	0.8127	0.9353	0.7001	0.7625	0.6801	0.772
ras signaling in the cd4+ tcr pathway(nci/nature)	0.5875	0.9469	0.5997	0.669	0.9049	0.7826	0.8052	0.6527	0.8424	0.4838	0.8948	0.5986	0.5167	0.953	0.9251	0.9454	0.8827	0.7715	0.9222	0.9437	0.7536	0.8044	0.9602	0.9503	0.8655	0.9104	0.9269	0.9396	0.9213	0.5475	0.9247	0.5771	0.6012	0.8415	0.6273	0.6847	0.4913	0.8057	0.951	0.9636	0.9554	0.7978	0.561	0.502	0.5649	0.79	0.644	0.6936	0.4881
ras signaling pathway(biocarta)	0.6839	0.7564	0.6168	0.7562	0.7865	0.7122	0.7504	0.8019	0.6331	0.6743	0.5782	0.7402	0.6126	0.5693	0.5609	0.61	0.6551	0.77	0.7629	0.6928	0.7798	0.7507	0.6381	0.6829	0.5242	0.7125	0.7335	0.6762	0.6212	0.6846	0.7826	0.6355	0.756	0.5927	0.7409	0.7934	0.7726	0.5196	0.6539	0.7051	0.7285	0.6406	0.7115	0.6371	0.7618	0.7103	0.5816	0.6452	0.7711
ras-independent pathway in nk cell-mediated cytotoxicity(biocarta)	0.7452	0.7989	0.5926	0.4949	0.7394	0.5357	0.6678	0.6973	0.6653	0.8731	0.5562	0.7952	0.4975	0.5103	0.6232	0.5072	0.4966	0.8101	0.6723	0.7495	0.66	0.6505	0.6268	0.6226	0.6266	0.5037	0.7651	0.5846	0.5219	0.5333	0.6548	0.5856	0.6384	0.4854	0.7539	0.7544	0.889	0.8659	0.6905	0.6354	0.5476	0.5704	0.706	0.529	0.5939	0.513	0.539	0.6983	0.6383
rb tumor suppressor/checkpoint signaling in response to dna damage(biocarta)	0.7055	0.7196	0.706	0.7546	0.6707	0.7778	0.7513	0.7614	0.6646	0.8628	0.5415	0.7285	0.6747	0.6385	0.7646	0.731	0.5861	0.6449	0.5281	0.7294	0.4501	0.8212	0.6544	0.5105	0.5812	0.8026	0.7768	0.7598	0.8224	0.5275	0.8432	0.6323	0.6317	0.5053	0.7339	0.6507	0.73	0.632	0.7772	0.7123	0.7533	0.7105	0.7878	0.8039	0.6602	0.8521	0.8229	0.7712	0.827
reductive carboxylate cycle (co2 fixation)(kegg)	0.9665	0.9591	0.9594	0.9377	0.9501	0.9403	0.9374	0.9198	0.9575	0.9564	0.9645	0.949	0.962	0.938	0.9568	0.9566	0.9581	0.9394	0.9602	0.9598	0.961	0.9037	0.9605	0.8449	0.9582	0.9153	0.8999	0.9606	0.9484	0.9251	0.9379	0.9495	0.9321	0.955	0.9539	0.973	0.9605	0.896	0.9599	0.9554	0.9113	0.9434	0.9529	0.9553	0.9135	0.9391	0.957	0.9548	0.9716
reelin signaling pathway(nci/nature)	0.378	0.3504	0.241	0.4553	0.4687	0.3725	0.2605	0.4388	0.4663	0.4872	0.3036	0.222	0.3778	0.3298	0.2216	0.4246	0.414	0.4042	0.3049	0.2835	0.3973	0.5191	0.2931	0.3692	0.2923	0.4889	0.3649	0.2169	0.3688	0.5082	0.4189	0.2162	0.3463	0.1973	0.4744	0.4764	0.3295	0.3012	0.3231	0.3672	0.3352	0.3525	0.4529	0.3844	0.321	0.4851	0.4772	0.3869	0.4491
regulation of actin cytoskeleton (wikipathways)	0.9715	0.982	0.9779	0.9779	0.9707	0.9824	0.9512	0.9781	0.9437	0.8974	0.8687	0.9796	0.9864	0.9119	0.9456	0.959	0.847	0.852	0.9696	0.9546	0.967	0.9257	0.9014	0.9483	0.9801	0.9762	0.9472	0.9768	0.9741	0.9871	0.9797	0.9789	0.9607	0.9132	0.8434	0.974	0.9509	0.8397	0.9494	0.935	0.9872	0.9664	0.9453	0.9824	0.9791	0.9822	0.9582	0.9739	0.9754
regulation of actin cytoskeleton(kegg)	0.8881	0.8663	0.8174	0.8358	0.8001	0.8562	0.8167	0.8611	0.837	0.808	0.7777	0.8587	0.8348	0.8395	0.8189	0.817	0.867	0.8389	0.8343	0.9047	0.8495	0.7769	0.8854	0.8179	0.7778	0.8551	0.8534	0.789	0.7911	0.8875	0.8945	0.8318	0.8796	0.8321	0.8689	0.8586	0.8546	0.7679	0.8631	0.8341	0.8617	0.834	0.8908	0.8483	0.8803	0.8651	0.8095	0.8707	0.9046
regulation of androgen receptor activity(nci/nature)	0.818	0.5615	0.8019	0.7766	0.4867	0.8538	0.5266	0.495	0.8054	0.4699	0.8146	0.536	0.4705	0.8445	0.8003	0.8303	0.542	0.531	0.4698	0.8113	0.8185	0.7771	0.5457	0.4509	0.5939	0.7324	0.4653	0.8494	0.8275	0.5095	0.5036	0.872	0.7599	0.8375	0.5081	0.7485	0.8563	0.7857	0.7903	0.7987	0.808	0.538	0.6994	0.622	0.7771	0.8046	0.6497	0.6342	0.7437
regulation of autophagy(kegg)	0.588	0.7191	0.5862	0.6939	0.6708	0.7036	0.6239	0.5323	0.7231	0.5887	0.6319	0.5616	0.6552	0.6738	0.672	0.6569	0.7161	0.5001	0.7274	0.6066	0.5937	0.4908	0.5641	0.5442	0.7248	0.577	0.7494	0.5748	0.5869	0.684	0.519	0.44	0.4222	0.5459	0.6394	0.5891	0.6123	0.4787	0.4437	0.5463	0.7365	0.6609	0.7438	0.7173	0.56	0.5455	0.4398	0.5648	0.6431
regulation of bad phosphorylation(biocarta)	0.7783	0.8568	0.7612	0.8464	0.855	0.7502	0.8266	0.8231	0.8322	0.8596	0.7508	0.7501	0.7734	0.7604	0.7545	0.7805	0.8387	0.8389	0.8525	0.8175	0.83	0.8469	0.7826	0.7523	0.7637	0.8606	0.8061	0.75	0.8586	0.8673	0.8625	0.7762	0.8442	0.75	0.8661	0.8459	0.8624	0.7544	0.8158	0.7505	0.8498	0.75	0.834	0.8416	0.8306	0.8673	0.7556	0.848	0.842
regulation of cell cycle progression by plk3(biocarta)	0.7714	0.7802	0.7003	0.7876	0.6704	0.7721	0.7575	0.7236	0.7409	0.7002	0.4111	0.7914	0.6891	0.6165	0.6639	0.7302	0.5737	0.5237	0.3623	0.7776	0.3671	0.7116	0.5572	0.3022	0.394	0.7981	0.7987	0.7084	0.6826	0.3472	0.7108	0.3948	0.5881	0.3792	0.7964	0.7807	0.7458	0.508	0.5633	0.6321	0.8083	0.7152	0.6433	0.6739	0.658	0.7204	0.787	0.6821	0.7272
regulation of ck1/cdk5 by type 1 glutamate receptors(biocarta)	0.6891	0.4117	0.5211	0.4457	0.4528	0.763	0.502	0.6619	0.4791	0.6804	0.7607	0.7064	0.5135	0.7046	0.4839	0.5027	0.7812	0.4246	0.6908	0.8141	0.7617	0.6266	0.831	0.4323	0.5175	0.4621	0.4821	0.5181	0.5046	0.4221	0.4176	0.7394	0.7777	0.4875	0.6684	0.7326	0.5767	0.7898	0.5287	0.7756	0.4456	0.4304	0.4447	0.4922	0.7199	0.4433	0.7444	0.3422	0.4562
regulation of cytoplasmic and nuclear smad2/3 signaling(nci/nature)	0.5265	0.852	0.5757	0.6947	0.9245	0.4905	0.8502	0.8303	0.4888	0.4954	0.6531	0.9058	0.8757	0.5998	0.6863	0.7174	0.7368	0.6092	0.5366	0.7802	0.5442	0.53	0.6656	0.8304	0.3697	0.868	0.8739	0.8498	0.7617	0.7958	0.8819	0.7906	0.4447	0.4887	0.7012	0.6837	0.4425	0.8397	0.5019	0.8983	0.873	0.8537	0.4675	0.8395	0.8276	0.8262	0.8267	0.8523	0.8742
regulation of eif2(biocarta)	0.6216	0.8376	0.7578	0.7118	0.7639	0.7973	0.6581	0.6103	0.7798	0.5911	0.6532	0.6975	0.6825	0.6617	0.6897	0.4634	0.542	0.9023	0.9333	0.6781	0.651	0.7138	0.6793	0.7704	0.7456	0.6559	0.8613	0.7975	0.9122	0.7385	0.6234	0.613	0.6959	0.8311	0.7094	0.6607	0.8719	0.6896	0.8693	0.7172	0.7541	0.8137	0.7722	0.7297	0.665	0.6749	0.4471	0.5765	0.7161
regulation of eif-4e and p70s6 kinase(biocarta)	0.5499	0.6632	0.6141	0.6522	0.6216	0.5445	0.6555	0.6217	0.6379	0.6894	0.6158	0.5908	0.5823	0.5836	0.6054	0.618	0.5942	0.5955	0.5911	0.646	0.6351	0.6596	0.6197	0.5493	0.7162	0.6389	0.5765	0.6251	0.6738	0.7106	0.6534	0.6211	0.6455	0.5999	0.6359	0.6098	0.6387	0.5948	0.6025	0.5948	0.6671	0.5839	0.6218	0.6786	0.6372	0.6481	0.5801	0.6775	0.6023
regulation of microtubule cytoskeleton (wikipathways)	0.84	0.9333	0.8389	0.9445	0.9393	0.976	0.7577	0.9775	0.8317	0.9428	0.8047	0.9435	0.9661	0.8249	0.8288	0.7794	0.838	0.8191	0.8127	0.8452	0.9416	0.8984	0.9664	0.9095	0.9534	0.9467	0.9758	0.819	0.8238	0.9257	0.9686	0.9526	0.9522	0.8244	0.801	0.8576	0.8236	0.7977	0.8152	0.8155	0.9857	0.9265	0.973	0.949	0.9834	0.9875	0.8693	0.9719	0.9817
regulation of nuclear smad2/3 signaling(nci/nature)	0.2365	0.3475	0.5176	0.5926	0.1767	0.5065	0.8215	0.2925	0.564	0.2813	0.491	0.4975	0.721	0.4688	0.4962	0.5547	0.8316	0.5209	0.2184	0.6382	0.5164	0.5865	0.558	0.4255	0.3397	0.6068	0.0929	0.4947	0.5712	0.399	0.6061	0.2815	0.4755	0.7342	0.5264	0.3357	0.5605	0.5087	0.5316	0.5063	0.5965	0.4805	0.5771	0.5397	0.5683	0.6158	0.2923	0.5913	0.5654
regulation of p38-alpha and p38-beta(nci/nature)	0.9476	0.9824	0.9513	0.9411	0.8995	0.9481	0.9363	0.8988	0.9936	0.8966	0.9513	0.9993	0.9993	0.9246	0.8576	0.9519	0.9995	0.9473	0.9089	0.9609	0.9729	0.9113	0.9471	0.8972	0.9204	0.9385	0.9029	0.9038	0.9383	0.9473	0.8988	0.9494	0.8946	0.9191	0.9916	0.9456	0.957	0.8847	0.9784	0.9274	0.9736	0.9469	0.9374	0.9238	0.9889	0.9497	0.9438	0.9224	0.9995
regulation of pgc-1a(biocarta)	0.6393	0.6633	0.72	0.878	0.9297	0.6181	0.9908	0.6548	0.6363	0.6526	0.6641	0.6896	0.9797	0.7036	0.8729	0.6145	0.6534	0.9095	0.6139	0.6933	0.6428	0.7256	0.6538	0.9968	0.7151	0.6727	0.9136	0.6515	0.6514	0.7057	0.9061	0.8512	0.6216	0.7008	0.6516	0.8601	0.6673	0.7561	0.9248	0.7099	0.9058	1	0.9045	0.9984	0.9998	0.909	0.7961	0.9321	1
regulation of sister chromatid separation at the metaphase-anaphase transition (wikipathways)	0.8493	0.8565	0.8526	0.8679	0.1892	0.8511	0.7459	0.7169	0.8615	0.8596	0.8628	0.7209	0.8667	0.869	0.8583	0.5432	0.8686	0.8561	0.8525	0.8077	0.7825	0.7308	0.8425	0.5878	0.8626	0.142	0.8452	0.8561	0.8692	0.8565	0.8598	0.851	0.8682	0.8478	0.8519	0.8459	0.6817	0.831	0.8561	0.8659	0.8025	0.1983	0.7617	0.8504	0.7971	0.8558	0.7396	0.8635	0.8569
regulation of splicing through sam68(biocarta)	0.631	0.6084	0.6643	0.8426	0.6627	0.6697	0.75	0.6363	0.6526	0.9376	0.604	0.6689	0.8363	0.6286	0.7353	0.9713	0.888	0.6284	0.6367	0.6753	0.83	0.6263	0.5781	0.8967	0.6481	0.724	0.6469	0.6551	0.639	0.7193	0.6532	0.6432	0.6373	0.6441	0.8976	0.9164	0.6489	0.6628	0.632	0.6074	0.9809	0.9673	0.6169	0.6668	0.6883	0.8535	0.7153	0.6652	0.6231
regulation of telomerase(nci/nature)	0.7214	0.768	0.6941	0.771	0.7723	0.6814	0.7604	0.7847	0.7731	0.7858	0.6979	0.7235	0.6957	0.6794	0.6761	0.7456	0.8157	0.8091	0.7693	0.7391	0.7546	0.805	0.7231	0.6936	0.7267	0.7718	0.797	0.6747	0.784	0.8057	0.7786	0.6996	0.7844	0.687	0.7805	0.7762	0.7723	0.7153	0.7509	0.6771	0.7882	0.7094	0.7537	0.8019	0.7907	0.8369	0.7226	0.8207	0.7699
regulation of toll-like receptor signaling pathway (wikipathways)	0.6053	0.6152	0.5133	0.6983	0.6663	0.5808	0.5737	0.7114	0.5731	0.7336	0.6732	0.7145	0.6462	0.5483	0.6042	0.565	0.6804	0.818	0.7121	0.7229	0.5464	0.6145	0.7524	0.6633	0.5299	0.7025	0.7686	0.6617	0.644	0.7085	0.7614	0.664	0.5793	0.6182	0.6821	0.5191	0.609	0.5804	0.6528	0.5876	0.6913	0.6455	0.6878	0.5966	0.7128	0.6393	0.5079	0.7006	0.6985
regulation of transcriptional activity by pml(biocarta)	0.8481	0.8403	0.8363	0.8754	0.7453	0.8399	0.8357	0.8384	0.8475	0.8355	0.3909	0.8364	0.8377	0.8164	0.839	0.8411	0.5745	0.6556	0.3398	0.8376	0.3431	0.84	0.8356	0.3438	0.3674	0.8362	0.8381	0.8376	0.8365	0.356	0.8372	0.3768	0.837	0.3403	0.8465	0.841	0.8355	0.8333	0.7304	0.8361	0.8403	0.842	0.8362	0.7355	0.84	0.8375	0.8366	0.842	0.8812
regulators of bone mineralization(biocarta)	0.5645	0.5259	0.5403	0.5471	0.5552	0.546	0.4992	0.5463	0.5308	0.525	0.5301	0.5594	0.3828	0.5289	0.3986	0.5262	0.5314	0.4044	0.3861	0.4137	0.5246	0.5243	0.5233	0.5202	0.5323	0.5714	0.5258	0.5344	0.5248	0.5433	0.5243	0.5242	0.5316	0.5263	0.4053	0.5246	0.5242	0.5305	0.5281	0.5304	0.5242	0.5714	0.5468	0.5242	0.5242	0.431	0.4908	0.5334	0.5281
renal cell carcinoma(kegg)	0.8777	0.91	0.8697	0.8923	0.9486	0.8182	0.8952	0.9701	0.8277	0.8357	0.8178	0.9277	0.8995	0.795	0.8196	0.8407	0.8722	0.9304	0.9058	0.918	0.8258	0.8081	0.9001	0.859	0.9328	0.9369	0.9347	0.8164	0.818	0.8488	0.9283	0.9174	0.8126	0.8044	0.8796	0.8258	0.8087	0.7864	0.8006	0.8069	0.9386	0.9147	0.9007	0.9164	0.9547	0.8576	0.8359	0.9275	0.9429
repression of pain sensation by the transcriptional regulator dream(biocarta)	0.8654	0.8716	0.9133	0.874	0.8716	0.8583	0.8442	0.8765	0.6905	0.8888	0.8965	0.8986	0.8533	0.8528	0.8587	0.8766	0.8494	0.8121	0.8755	0.8734	0.7336	0.8441	0.9006	0.8319	0.8686	0.8577	0.8356	0.8782	0.8726	0.8764	0.8921	0.8751	0.8302	0.8432	0.867	0.8507	0.6174	0.8085	0.8608	0.8506	0.7945	0.8344	0.8779	0.8993	0.8741	0.838	0.8355	0.8104	0.8479
retinoblastoma gene in cancer (wikipathways)	0.7642	0.9622	0.9737	0.7362	0.9078	0.9507	0.7538	0.9877	0.9628	0.9968	0.5544	1	0.6992	0.9768	0.9999	0.9999	0.4735	0.7561	0.4494	0.9618	0.4757	0.9521	0.9477	0.4838	0.2526	0.7282	0.9699	0.9798	0.9909	0.2574	0.9485	0.5202	0.9509	0.4925	0.957	0.6962	0.9918	0.997	0.8845	0.8761	0.7478	0.9602	0.6963	0.6532	0.6964	0.7525	0.7424	0.7311	0.7491
retinol metabolism(kegg)	0.8609	0.9161	0.9198	0.813	0.8737	0.8143	0.9167	0.9776	0.8156	0.9529	0.8533	0.9424	0.8931	0.8531	0.9071	0.7982	0.8539	0.8751	0.9704	0.879	0.843	0.8646	0.9281	0.8638	0.8502	0.8752	0.8598	0.8016	0.8519	0.8434	0.9085	0.8561	0.8543	0.8213	0.9602	0.8877	0.8468	0.8208	0.8417	0.8126	0.8421	0.8913	0.8123	0.8145	0.8153	0.846	0.8576	0.8419	0.9113
rett syndrome causing genes (wikipathways)	0.7305	0.7682	0.6021	0.8485	0.7566	0.7366	0.6926	0.7455	0.6194	0.7372	0.5857	0.8296	0.8156	0.6104	0.6641	0.6233	0.6939	0.7009	0.6056	0.6816	0.7063	0.6638	0.7638	0.6341	0.8431	0.8172	0.6301	0.6038	0.6047	0.7235	0.72	0.7725	0.547	0.6683	0.6243	0.7974	0.6037	0.5737	0.5853	0.5482	0.8665	0.8242	0.7942	0.8517	0.8366	0.7968	0.7217	0.8124	0.8273
rho cell motility signaling pathway(biocarta)	0.7765	0.7311	0.7321	0.7922	0.748	0.7559	0.6916	0.7706	0.7552	0.7202	0.7387	0.7465	0.7559	0.7408	0.7316	0.7838	0.7349	0.6962	0.7495	0.7332	0.7317	0.7397	0.7663	0.6013	0.7351	0.7311	0.7416	0.7377	0.7302	0.7281	0.7479	0.7497	0.7296	0.7343	0.8024	0.7304	0.7303	0.6892	0.7925	0.7236	0.7287	0.7742	0.813	0.7297	0.734	0.7371	0.6278	0.7305	0.7381
riboflavin metabolism(kegg)	0.8386	0.8303	0.8323	0.7288	0.8212	0.8325	0.8059	0.869	0.8373	0.8351	0.8379	0.7861	0.8019	0.832	0.7516	0.8136	0.8202	0.7659	0.7745	0.796	0.8269	0.8354	0.8237	0.7218	0.8014	0.7838	0.8285	0.8235	0.8186	0.8177	0.7798	0.8369	0.8164	0.7697	0.7587	0.8334	0.7709	0.831	0.8302	0.8093	0.8287	0.8329	0.8318	0.8333	0.8384	0.7613	0.7859	0.838	0.7939
rig-i-like receptor signaling (wikipathways)	0.9185	0.9566	0.9152	0.97	0.9369	0.9446	0.9434	0.9171	0.9177	0.926	0.9559	0.9152	0.9312	0.9198	0.9932	0.9195	0.9178	0.9981	0.9411	0.9297	0.9152	0.9163	0.9157	0.9154	0.9154	0.92	0.9958	0.9179	0.9176	0.916	0.9184	0.935	0.922	0.9187	0.9963	0.9152	0.9436	0.9317	0.9838	0.9155	0.935	0.924	0.9171	0.9439	0.923	0.9169	0.9312	0.9172	0.9154
robo4 and vegf signaling pathways crosstalk (wikipathways)	0.7596	0.8028	0.793	0.8125	0.8668	0.7663	0.7642	0.9476	0.8188	0.9968	0.7619	1	0.7613	0.7605	0.7668	0.7595	0.9153	0.769	0.767	0.7707	0.7692	0.7596	0.7597	0.8782	0.8495	0.8212	0.7598	0.7822	0.7635	0.8525	0.9921	0.807	0.7997	0.7909	0.9853	0.8114	0.8351	0.7609	0.7691	0.7769	1	0.7699	0.7862	0.7836	0.7902	0.7905	0.7673	0.7779	0.9999
role of brca1 brca2 and atr in cancer susceptibility(biocarta)	0.6708	0.7971	0.7532	0.853	0.5569	0.8644	0.8009	0.4612	0.7185	0.5915	0.2853	0.673	0.6805	0.4837	0.7079	0.7856	0.5287	0.5413	0.4107	0.7906	0.165	0.4397	0.3742	0.3442	0.3951	0.6651	0.6827	0.6193	0.5455	0.3644	0.6035	0.2265	0.5078	0.2523	0.7924	0.656	0.8627	0.3934	0.6719	0.4868	0.6243	0.6417	0.5477	0.7017	0.4659	0.6985	0.8739	0.6574	0.5263
role of calcineurin-dependent nfat signaling in lymphocytes(nci/nature)	0.8631	0.6769	0.8077	0.7808	0.7163	0.7774	0.8637	0.8576	0.6651	0.7882	0.7601	0.8947	0.7897	0.644	0.65	0.6717	0.7905	0.7757	0.8166	0.6174	0.6699	0.7596	0.8528	0.8052	0.6451	0.6901	0.732	0.8267	0.8374	0.8016	0.7851	0.6926	0.6443	0.6111	0.8652	0.8864	0.7936	0.8908	0.8619	0.8088	0.8215	0.7241	0.8462	0.6918	0.8046	0.6344	0.6153	0.7507	0.7321
role of egf receptor transactivation by gpcrs in cardiac hypertrophy(biocarta)	0.7064	0.8577	0.7537	0.831	0.9034	0.8481	0.7117	0.8633	0.8472	0.7578	0.8608	0.8523	0.843	0.819	0.864	0.8545	0.8621	0.8021	0.8462	0.8656	0.7553	0.8239	0.9253	0.8938	0.8861	0.9094	0.942	0.8662	0.85	0.821	0.925	0.7345	0.7617	0.8712	0.8025	0.8213	0.7516	0.7742	0.8746	0.8586	0.9299	0.8579	0.7623	0.8575	0.8305	0.9177	0.7623	0.9118	0.8596
role of erbb2 in signal transduction and oncology(biocarta)	0.8574	0.8999	0.847	0.851	0.8955	0.8077	0.8635	0.8685	0.8884	0.8872	0.8415	0.8423	0.8345	0.8417	0.8436	0.8476	0.8788	0.8926	0.8989	0.8806	0.8817	0.8788	0.7409	0.839	0.8205	0.8878	0.8495	0.8281	0.9025	0.8846	0.8977	0.8573	0.8946	0.827	0.9039	0.8958	0.8994	0.842	0.8776	0.8408	0.8902	0.8272	0.8685	0.8815	0.8874	0.8973	0.8199	0.8961	0.8808
role of erk5 in neuronal survival pathway(biocarta)	0.5364	0.7915	0.5478	0.7821	0.5722	0.7276	0.6219	0.7195	0.5591	0.6377	0.6104	0.6478	0.5824	0.651	0.4831	0.4916	0.7348	0.6108	0.6911	0.6086	0.7852	0.5553	0.6826	0.5684	0.5853	0.8225	0.5695	0.5152	0.7171	0.809	0.7748	0.5461	0.5691	0.5556	0.6344	0.5705	0.6645	0.5692	0.5361	0.4718	0.8037	0.65	0.7077	0.7988	0.793	0.8207	0.729	0.5481	0.7792
role of mal in rho-mediated activation of srf(biocarta)	0.853	0.8049	0.7695	0.6529	0.7964	0.7863	0.9404	0.8469	0.8483	0.8506	0.7901	0.7775	0.7361	0.7657	0.7686	0.7898	0.7744	0.7558	0.7887	0.9313	0.7507	0.7457	0.7095	0.7953	0.6327	0.7547	0.7754	0.763	0.7717	0.7497	0.8623	0.765	0.8689	0.7581	0.7758	0.8318	0.8564	0.7658	0.8625	0.7778	0.7834	0.7822	0.7542	0.7053	0.8641	0.7579	0.7511	0.8862	0.7766
role of mef2d in t-cell apoptosis(biocarta)	0.6542	0.5769	0.5987	0.6578	0.5946	0.6156	0.6366	0.6794	0.5958	0.7792	0.5861	0.7509	0.5955	0.6176	0.6346	0.6149	0.6624	0.6046	0.6442	0.5401	0.6155	0.6522	0.623	0.6943	0.5704	0.6549	0.6431	0.6586	0.6251	0.6672	0.6444	0.5942	0.595	0.6296	0.5794	0.6247	0.6345	0.6353	0.6253	0.6192	0.6654	0.5996	0.7311	0.5618	0.7056	0.6123	0.6101	0.6869	0.6114
role of mitochondria in apoptotic signaling(biocarta)	0.712	0.7983	0.6533	0.7834	0.771	0.7659	0.7545	0.7909	0.7681	0.7925	0.7616	0.7994	0.6947	0.6305	0.5712	0.7323	0.7619	0.6856	0.7915	0.7905	0.814	0.7664	0.6731	0.6674	0.7572	0.8017	0.7411	0.7647	0.7664	0.7055	0.7884	0.7742	0.6343	0.7601	0.7908	0.7755	0.7703	0.6128	0.6141	0.6583	0.7697	0.7789	0.7196	0.7748	0.7841	0.7894	0.7467	0.7094	0.8551
role of nicotinic acetylcholine receptors in the regulation of apoptosis(biocarta)	0.5997	0.7185	0.5843	0.7019	0.7229	0.5569	0.6811	0.6829	0.6839	0.7384	0.5783	0.5983	0.5956	0.572	0.5644	0.6412	0.7202	0.7404	0.7166	0.6618	0.6885	0.7217	0.6232	0.5598	0.6135	0.7247	0.689	0.5562	0.7237	0.7523	0.7332	0.5974	0.7262	0.5562	0.735	0.7028	0.7263	0.5937	0.6598	0.5602	0.7277	0.5847	0.6841	0.7205	0.7221	0.7877	0.603	0.7553	0.7118
role of pi3k subunit p85 in regulation of actin organization and cell migration(biocarta)	0.7587	0.9094	0.888	0.815	0.7828	0.9064	0.8507	0.7446	0.861	0.732	0.642	0.755	0.9345	0.7464	0.9024	0.9061	0.6208	0.7227	0.7764	0.9533	0.8087	0.8462	0.786	0.7203	0.7269	0.7701	0.7189	0.8969	0.8843	0.8503	0.7277	0.8926	0.8324	0.9072	0.5875	0.8164	0.8342	0.5671	0.7996	0.8753	0.7589	0.8165	0.7506	0.7902	0.8367	0.9027	0.6491	0.8064	0.8362
roles of  arrestin dependent recruitment of src kinases in gpcr signaling(biocarta)	0.9654	0.9573	0.9615	0.8913	0.9496	0.9211	0.9534	0.929	0.9632	0.9649	0.9623	0.9651	0.9533	0.95	0.9623	0.9371	0.9581	0.9643	0.9608	0.9648	0.9533	0.9215	0.7196	0.9545	0.9058	0.9594	0.9072	0.9322	0.961	0.9442	0.9654	0.9655	0.9618	0.9576	0.9542	0.9654	0.9488	0.9588	0.96	0.9611	0.9587	0.9563	0.955	0.9646	0.9654	0.9545	0.9451	0.9601	0.9379
rosiglitazone pathway pharmacokinetics(pharmkgb)	0.7548	0.8381	0.7829	0.7497	0.755	0.7711	0.7636	0.789	0.7813	0.9453	0.8511	0.7655	0.8275	0.7594	0.7548	0.9999	0.9121	0.7754	0.7786	0.7641	0.7504	0.7526	0.7533	0.8538	0.8811	0.8653	0.7565	0.8063	0.7558	0.7778	0.7536	0.7583	0.7508	0.7946	0.7588	0.769	0.9878	0.7978	0.7688	0.7517	0.7497	0.8844	0.7577	0.7808	0.7649	0.7605	0.7829	0.7852	0.8854
rosuvastatin pathway pharmacokinetics(pharmkgb)	0.2776	0.3108	0.3227	0.6217	0.3479	0.4902	0.2899	0.8131	0.3468	0.5757	0.4466	0.2846	0.275	0.2591	0.2899	0.3029	0.4489	0.4745	0.442	0.5332	0.3417	0.4402	0.3325	0.6644	0.6706	0.3083	0.3969	0.3118	0.2788	0.3363	0.5109	0.4712	0.3048	0.2738	0.5579	0.5274	0.3371	0.3144	0.3126	0.327	0.3101	0.3168	0.5365	0.5032	0.4973	0.5012	0.3189	0.6274	0.6744
rtk and jak/stat (signalink)	0.8314	0.8553	0.9013	0.855	0.9535	0.8488	0.9399	0.8791	0.7834	0.8863	0.8229	0.996	0.9311	0.7996	0.9255	0.8958	0.9167	0.9231	0.844	0.8452	0.8386	0.9172	0.918	0.8391	0.9358	0.8803	0.8575	0.8975	0.9428	0.9476	0.9562	0.9545	0.7548	0.8562	0.8455	0.8435	0.9105	0.9075	0.9014	0.7572	0.977	0.8992	0.8207	0.9392	0.9299	0.9355	0.8105	0.8875	0.9535
rxr and rar heterodimerization with other nuclear receptor(nci/nature)	0.8354	0.9881	1	0.9224	0.8243	0.8263	0.9411	0.8559	0.9297	0.9716	1	0.9171	0.9873	0.8683	0.924	0.9397	0.8994	0.8228	0.8327	0.9704	0.9814	1	0.9917	0.8691	1	0.9327	0.8238	1	1	0.998	0.8668	0.9993	0.909	0.984	0.8231	0.8859	0.9422	0.9746	0.9793	0.9916	0.9283	0.9848	0.8975	0.9512	0.9655	0.8814	0.8991	0.984	0.8545
s1p1 pathway(nci/nature)	0.4077	0.7266	0.3916	0.7658	0.673	0.4241	0.4136	0.7493	0.3925	0.5073	0.6978	0.7206	0.7226	0.7281	0.687	0.7578	0.721	0.5882	0.7269	0.6156	0.613	0.4199	0.7529	0.5909	0.6998	0.7258	0.9726	0.7209	0.705	0.7211	0.9096	0.8211	0.5924	0.7207	0.679	0.4002	0.3997	0.4115	0.7218	0.3898	0.7246	0.9997	0.723	0.7368	0.9547	0.7206	0.6704	0.7205	0.8923
s1p2 pathway(nci/nature)	1	1	0.2644	0.3512	0.3365	0.4362	0.2576	1	0.2589	0.2701	0.8976	1	0.2916	0.7601	0.2594	0.2916	0.2799	0.2583	0.9992	1	0.2574	0.397	0.2986	0.6019	0.2992	0.2611	0.9524	0.3706	0.2949	0.2899	0.3664	0.2641	0.3621	0.2947	0.9992	1	0.3326	0.2587	0.3636	0.3533	0.2667	0.4216	0.2582	0.995	0.2895	0.2634	0.28	0.7215	0.29
s1p3 pathway(nci/nature)	0.0932	0.0954	1	0.9991	0.0719	0.0519	1	0.0518	1	1	1	1	0.9994	1	0.9978	1	0.06	0.2314	0.1083	0.0546	1	1	1	0.0516	0.1982	0.0739	0.075	1	1	1	1	1	0.1263	1	0.0566	1	0.9903	0.9996	1	1	0.0698	1	1	0.0523	0.0592	0.9998	1	1	1
segmentation clock(biocarta)	0.7944	0.7649	0.7579	0.733	0.7391	0.7333	0.7498	0.7525	0.7508	0.7448	0.7966	0.7972	0.8286	0.7734	0.734	0.7334	0.7343	0.7768	0.763	0.7428	0.7479	0.7607	0.7349	0.7431	0.8332	0.7998	0.7342	0.7343	0.7344	0.7681	0.7478	0.7825	0.7453	0.7384	0.7935	0.7338	0.7381	0.7493	0.7971	0.7342	0.8021	0.7499	0.7465	0.8333	0.7473	0.753	0.7738	0.733	0.7383
selective serotonin reuptake inhibitor pathway pharmacodynamics(pharmkgb)	0.7309	0.6277	0.7178	0.6919	0.6526	0.6161	0.685	0.772	0.5469	0.7168	0.563	0.5611	0.6327	0.6152	0.7099	0.6622	0.5911	0.7147	0.5965	0.7131	0.6151	0.7297	0.6662	0.6425	0.6943	0.6858	0.7371	0.6004	0.6873	0.5519	0.7241	0.6105	0.6156	0.5967	0.6701	0.6778	0.6614	0.6995	0.5895	0.5657	0.662	0.6921	0.6813	0.6617	0.6347	0.6054	0.6265	0.7243	0.6692
selenium micronutrient network (wikipathways)	0.6045	0.5782	0.5817	0.8074	0.7567	0.5587	0.5869	0.8921	0.5929	0.6979	0.5634	0.8116	0.6556	0.5513	0.6015	0.5736	0.5943	0.7153	0.6815	0.7285	0.7229	0.587	0.6646	0.7794	0.5815	0.8575	0.688	0.5474	0.6487	0.7885	0.7675	0.6445	0.6077	0.5756	0.6677	0.5997	0.552	0.5526	0.5547	0.5683	0.6982	0.8221	0.7068	0.6866	0.8939	0.8132	0.5963	0.8496	0.6917
selenoamino acid metabolism(kegg)	0.9951	0.9341	0.9561	0.9214	0.9724	0.9966	0.9774	0.9071	0.9444	0.8014	0.9841	0.9788	0.9648	0.9185	0.9195	0.786	0.9891	0.9037	0.9187	0.9178	0.9084	0.9857	0.8663	0.9114	0.9391	0.9423	0.9403	0.9586	0.9353	0.9202	0.82	0.9786	0.8995	0.9447	0.9625	0.9541	0.9289	0.94	0.9323	0.9728	0.9121	0.9308	0.9153	0.8619	0.9161	0.9019	0.9801	0.9042	0.9601
senescence and autophagy in cancer (wikipathways)	0.6508	0.6923	0.6189	0.9079	0.7763	0.5405	0.6329	0.923	0.5968	0.6608	0.5795	0.8917	0.7269	0.5557	0.5554	0.5661	0.6451	0.7959	0.7806	0.7835	0.6508	0.5736	0.7744	0.8325	0.774	0.856	0.6908	0.5312	0.5916	0.8842	0.7943	0.8121	0.6084	0.5541	0.6539	0.7022	0.5274	0.5646	0.5479	0.4869	0.8188	0.9003	0.8021	0.7711	0.8822	0.9279	0.4894	0.8677	0.801
serotonin and anxiety (wikipathways)	0.9313	0.983	0.9216	0.9246	0.9245	0.9549	0.5979	0.9436	0.9798	0.9784	0.9277	0.9365	0.9579	0.9318	0.9577	0.9266	0.9594	0.9623	0.927	0.9309	0.9293	0.9838	0.9416	0.9386	0.913	0.9926	0.925	0.9456	0.9752	0.9328	0.9248	0.9316	0.9332	0.9296	0.9627	0.9272	0.9644	0.8936	0.9215	0.9399	0.9273	0.9277	0.966	0.9375	0.9273	0.9464	0.9058	0.8732	0.9266
serotonin and anxiety-related events (wikipathways)	0.7655	0.7517	0.627	0.8406	0.6258	0.7124	0.6229	0.8047	0.6324	0.8011	0.6124	0.5983	0.748	0.7509	0.7454	0.6339	0.7411	0.7487	0.7183	0.7038	0.7024	0.834	0.8378	0.6318	0.6978	0.7428	0.6807	0.6878	0.8011	0.7169	0.7131	0.613	0.6038	0.6232	0.6233	0.7935	0.7743	0.6152	0.5923	0.5926	0.7473	0.7006	0.7743	0.7183	0.7774	0.6737	0.6409	0.7299	0.726
serotonin receptor 2 and elk-srf/gata4 signaling (wikipathways)	0.9769	0.9298	0.923	0.9514	0.921	0.9185	0.9246	0.9323	0.9175	0.9348	0.918	0.9197	0.9442	0.9258	0.9538	0.9178	0.9141	0.9571	0.9188	0.9542	0.9536	0.9561	0.9533	0.9191	0.9216	0.9541	0.9241	0.9154	0.956	0.9284	0.9256	0.9203	0.9195	0.9267	0.9225	0.944	0.9562	0.9223	0.9185	0.9174	0.9512	0.9548	0.968	0.9597	0.9669	0.9194	0.9192	0.9565	0.9561
serotonin receptor 2 and stat3 signaling (wikipathways)	0.844	0.7816	0.7064	1	0.6442	0.6627	0.6881	0.8196	0.6578	0.8216	0.6662	0.6625	0.8494	0.7619	0.6408	0.6853	0.6427	0.6679	0.6542	0.6407	0.6524	0.8357	1	0.6728	0.6635	0.9999	0.812	0.6426	0.7814	0.7889	0.6569	0.6465	0.6844	0.6659	0.7136	0.8974	0.8622	0.6568	0.6592	0.6478	0.8667	0.6587	0.7796	0.7031	1	0.6846	0.7098	0.668	0.6979
serotonin receptor 4/6/7 and nr3c signaling (wikipathways)	0.9474	0.9397	0.954	0.9216	0.9399	0.947	0.9138	0.9543	0.9597	0.9587	0.9406	0.9321	0.9453	0.9403	0.9231	0.9304	0.9275	0.9567	0.9063	0.927	0.9153	0.949	0.947	0.9272	0.9584	0.8937	0.9212	0.9279	0.9505	0.9374	0.9545	0.9435	0.9219	0.9301	0.94	0.9496	0.9337	0.9221	0.9383	0.9497	0.9357	0.9691	0.933	0.946	0.9221	0.9624	0.945	0.9415	0.9551
serotonin transporter activity (wikipathways)	0.7724	0.7388	0.592	0.7816	0.5936	0.6996	0.6239	0.944	0.6112	0.8399	0.7033	0.5846	0.7506	0.613	0.7399	0.5916	0.7697	0.9229	0.5874	0.8214	0.6143	0.7392	0.5866	0.7873	0.6746	0.9566	0.6843	0.6183	0.6599	0.5886	0.6692	0.5856	0.6349	0.6115	0.6217	0.7605	0.7609	0.6085	0.6103	0.5897	0.8437	0.665	0.6486	0.8124	0.8112	0.6416	0.5943	0.8176	0.7132
signal transduction through il1r (wikipathways)	0.8029	0.8535	0.804	0.8308	0.8633	0.8648	0.8227	0.9141	0.8283	0.8285	0.8626	0.8774	0.8336	0.8264	0.9203	0.8489	0.8407	0.9519	0.8542	0.9069	0.8075	0.8081	0.8896	0.9335	0.729	0.849	0.854	0.8423	0.8132	0.8715	0.839	0.8676	0.8445	0.8261	0.8652	0.7773	0.8238	0.8207	0.8542	0.8405	0.9372	0.9062	0.5406	0.5542	0.9076	0.5301	0.5254	0.8965	0.8992
signal transduction through il1r(biocarta)	0.9173	0.9231	0.91	0.5177	0.7409	0.9446	0.8824	0.7151	0.9129	0.9152	0.8721	0.9044	0.8594	0.757	0.9932	0.9193	0.8819	0.959	0.7098	0.9287	0.8827	0.709	0.8974	0.9027	0.4584	0.7071	0.8093	0.7301	0.7197	0.8703	0.6937	0.9004	0.8879	0.7902	0.9398	0.8465	0.9436	0.7439	0.9791	0.8366	0.8595	0.871	0.6847	0.7248	0.7462	0.6519	0.9183	0.6826	0.8784
signaling by aurora kinases(nci/nature)	0.8767	0.9	0.7255	0.86	0.8055	0.7643	0.8369	0.8638	0.876	0.81	0.8307	0.833	0.8848	0.6463	0.7468	0.5775	0.8702	0.8515	0.8796	0.7834	0.7624	0.4972	0.8208	0.5955	0.7514	0.8973	0.8244	0.8441	0.8479	0.8458	0.8645	0.8549	0.7256	0.7953	0.8616	0.7915	0.8207	0.7711	0.8605	0.5036	0.6726	0.6832	0.8963	0.8379	0.7814	0.8542	0.8926	0.7941	0.7356
signaling events activated by hepatocyte growth factor receptor (c-met)(nci/nature)	0.6832	0.7347	0.607	0.7084	0.6839	0.611	0.6773	0.7501	0.6774	0.6422	0.6386	0.7193	0.6374	0.6858	0.6308	0.666	0.6635	0.6515	0.7491	0.7349	0.6968	0.7348	0.5917	0.6533	0.6098	0.7817	0.7108	0.6581	0.7132	0.7165	0.6789	0.6998	0.6958	0.6666	0.7682	0.7121	0.6628	0.7002	0.6456	0.6795	0.736	0.6383	0.6858	0.6975	0.7101	0.7542	0.6936	0.6529	0.7304
signaling events mediated by hdac class i(nci/nature)	0.9775	0.9779	0.969	0.9793	0.9799	0.9799	0.9787	0.9401	0.952	0.9791	0.9795	0.9741	0.9776	0.952	0.8958	0.9689	0.9795	0.9795	0.9796	0.9704	0.9799	0.977	0.9769	0.9729	0.9781	0.975	0.9641	0.9798	0.9774	0.8631	0.9782	0.9577	0.97	0.9799	0.9788	0.9793	0.9798	0.9448	0.9557	0.9237	0.9789	0.9542	0.9774	0.9774	0.9792	0.9612	0.9756	0.9671	0.9784
signaling events mediated by hdac class ii(nci/nature)	0.8611	0.8567	0.8031	0.9751	0.9463	0.9164	0.9302	0.8855	0.9049	0.9968	0.8202	0.9499	0.9547	0.8743	0.787	0.8477	0.9995	0.9548	0.9026	0.8993	0.891	0.805	0.9213	0.8949	0.9639	0.9986	0.9555	0.7884	0.8871	0.8864	0.9545	0.8341	0.9176	0.8513	0.944	0.7862	0.7781	0.9388	0.8939	0.8802	0.9681	0.9389	0.9445	0.9826	0.951	0.9815	0.9455	0.9317	0.9516
signaling events mediated by hdac class iii(nci/nature)	0.5798	0.4826	0.7376	0.4989	0.442	0.7291	0.4556	0.5451	0.7284	0.4856	0.7455	0.5953	0.3477	0.6185	0.6001	0.4543	0.7525	0.5938	0.3464	0.6949	0.5877	0.7859	0.3997	0.5535	0.7323	0.4316	0.3715	0.4439	0.4761	0.4428	0.6572	0.5286	0.5764	0.7939	0.5225	0.4589	0.4769	0.5548	0.4449	0.6055	0.5055	0.6855	0.5959	0.6094	0.5626	0.4747	0.408	0.4171	0.7009
signaling events mediated by prl(nci/nature)	0.6441	0.637	0.804	0.7198	0.6226	0.8202	0.6615	0.6883	0.7781	0.8596	0.6973	0.8328	0.7576	0.6447	0.7983	0.7998	0.7506	0.7617	0.787	0.7373	0.741	0.7914	0.6794	0.7413	0.7684	0.7172	0.7503	0.8271	0.8116	0.7712	0.6817	0.775	0.6175	0.7467	0.6917	0.6306	0.6426	0.7359	0.7419	0.808	0.6374	0.6584	0.8081	0.6565	0.6747	0.7129	0.7661	0.6448	0.6857
signaling events mediated by ptp1b(nci/nature)	0.6202	0.6628	0.5657	0.7401	0.7453	0.6261	0.6552	0.7978	0.579	0.7137	0.5539	0.7704	0.7059	0.5823	0.6307	0.6086	0.6407	0.7593	0.7491	0.7164	0.6144	0.572	0.7468	0.752	0.7724	0.7978	0.762	0.5807	0.5745	0.7727	0.791	0.6781	0.5674	0.5936	0.7751	0.6236	0.6461	0.6017	0.5752	0.5713	0.7366	0.8259	0.7773	0.7419	0.7754	0.7617	0.6188	0.8588	0.7531
signaling events mediated by stem cell factor receptor (c-kit)(nci/nature)	0.6364	0.7206	0.5785	0.7427	0.713	0.585	0.6795	0.687	0.6645	0.6929	0.5732	0.6476	0.6422	0.6156	0.5756	0.5957	0.7281	0.7207	0.7398	0.7179	0.6662	0.6526	0.6527	0.6804	0.6421	0.7659	0.6872	0.5692	0.6301	0.7968	0.7281	0.6279	0.6607	0.6061	0.7196	0.6731	0.6991	0.6219	0.6493	0.6157	0.715	0.6997	0.7224	0.7199	0.7212	0.7439	0.6824	0.7793	0.7181
signaling events mediated by the hedgehog family(nci/nature)	0.3583	0.318	0.7043	0.731	0.4601	0.7421	0.7472	0.6531	0.3388	0.4079	0.2955	0.493	0.8596	0.6412	0.2691	0.406	0.8155	0.8797	0.3337	0.3758	0.3786	0.4279	0.6045	0.4574	0.7804	0.6149	0.7806	0.3354	0.3419	0.8208	0.4225	0.5192	0.4666	0.3085	0.5033	0.4281	0.5549	0.2834	0.305	0.3368	0.4378	0.4063	0.8514	0.5148	0.9128	0.5146	0.3907	0.9128	0.8601
signaling events mediated by vegfr1 and vegfr2(nci/nature)	0.7624	0.8198	0.6452	0.8416	0.7882	0.7963	0.6957	0.8611	0.7338	0.8118	0.7759	0.8174	0.7947	0.7384	0.7128	0.6952	0.7541	0.8407	0.8342	0.8221	0.805	0.7093	0.7835	0.7091	0.6958	0.8505	0.7667	0.6782	0.7583	0.7769	0.7919	0.7062	0.8256	0.708	0.8223	0.833	0.8274	0.844	0.7617	0.7274	0.7782	0.721	0.7763	0.7276	0.7961	0.8394	0.7483	0.7305	0.814
signaling events regulated by ret tyrosine kinase(nci/nature)	0.6809	0.9755	0.9553	0.9821	0.9826	0.9646	0.5678	0.977	0.9456	0.923	0.9755	0.9797	0.9283	0.9821	0.9818	0.9802	0.9618	0.8858	0.9535	0.9814	0.9297	0.961	0.9804	0.9742	0.9825	0.9811	0.9792	0.969	0.9351	0.9016	0.9806	0.936	0.9412	0.9768	0.9652	0.9029	0.8381	0.7993	0.9813	0.9824	0.9785	0.9775	0.9825	0.9827	0.9768	0.9823	0.9479	0.9798	0.9821
signaling mediated by p38-alpha and p38-beta(nci/nature)	0.8324	0.838	0.8303	0.814	0.7854	0.8262	0.8909	0.8287	0.8595	0.7782	0.7944	0.8564	0.7948	0.8373	0.7936	0.7863	0.8712	0.849	0.768	0.8967	0.7912	0.8564	0.9065	0.8423	0.7793	0.7692	0.8428	0.8462	0.7917	0.7544	0.8512	0.7967	0.7659	0.8281	0.8283	0.8244	0.8335	0.8028	0.8333	0.8376	0.7889	0.8247	0.853	0.8197	0.837	0.7997	0.7525	0.8533	0.8456
signaling mediated by p38-gamma and p38-delta(nci/nature)	0.3056	0.9066	0.7909	0.4501	0.855	0.5259	0.4347	0.7944	0.9149	0.8213	0.6154	0.9249	0.5	0.6031	0.7905	0.6279	0.3336	0.9302	0.6242	0.6306	0.7439	0.7125	0.872	0.7663	0.4566	0.452	0.8691	0.6012	0.6136	0.1995	0.8459	0.795	0.7663	0.8283	0.7881	0.2819	0.7333	0.7914	0.7387	0.3859	0.5	0.9027	0.4381	0.4766	0.4999	0.3027	0.3334	0.3942	0.4991
signaling of hepatocyte growth factor receptor (wikipathways)	0.9149	0.9668	0.8549	0.9327	0.9027	0.8224	0.9263	0.9307	0.8226	0.7692	0.847	0.9471	0.8839	0.8427	0.8569	0.8492	0.9011	0.8569	0.9528	0.9359	0.8722	0.8327	0.8655	0.8674	0.8967	0.959	0.9509	0.8205	0.8244	0.8411	0.8917	0.9062	0.8312	0.8068	0.8888	0.8468	0.8323	0.8869	0.806	0.8231	0.9195	0.8907	0.9095	0.9254	0.8954	0.8219	0.8838	0.9118	0.8848
signaling pathway from g-protein families(biocarta)	0.8726	0.8973	0.8821	0.8868	0.8614	0.8901	0.9013	0.8725	0.7836	0.907	0.8791	0.8658	0.8801	0.8651	0.8859	0.8664	0.9072	0.8838	0.8623	0.8728	0.8083	0.8687	0.8103	0.8353	0.855	0.8922	0.8401	0.9271	0.9036	0.9026	0.9041	0.8852	0.858	0.8814	0.896	0.8785	0.7769	0.8418	0.8744	0.8487	0.91	0.8552	0.9303	0.8808	0.9095	0.8991	0.8805	0.8861	0.882
signaling pathways in glioblastoma (wikipathways)	0.8527	0.8724	0.8629	0.8551	0.9098	0.8225	0.9213	0.8829	0.86	0.8581	0.6646	0.877	0.8419	0.819	0.8632	0.8777	0.7742	0.8481	0.6596	0.8625	0.6811	0.8687	0.8724	0.7155	0.734	0.9011	0.8499	0.8318	0.8781	0.7258	0.8748	0.7048	0.828	0.718	0.8684	0.8467	0.9208	0.8822	0.8268	0.8639	0.9287	0.8961	0.8577	0.8636	0.9221	0.9133	0.9149	0.9055	0.8909
simplified interaction map between loxl4 and oxidative stress pathway (wikipathways)	0.47	0.5243	0.4707	0.4738	0.4717	0.5148	0.9989	0.6	0.5871	0.8689	0.8585	0.5853	0.5249	0.5986	0.6945	0.472	0.9918	0.4817	0.4837	0.5181	0.4811	0.7878	0.5366	0.6462	0.5088	0.8288	0.6373	0.5047	0.489	0.7132	0.5567	0.8428	1	0.7699	0.527	0.4879	0.4689	1	0.4838	1	0.6132	0.896	0.4699	0.4749	0.6361	0.97	1	0.4982	0.6908
skeletal muscle hypertrophy is regulated via akt-mtor pathway(biocarta)	0.4029	0.5032	0.4033	0.4818	0.4736	0.3838	0.4805	0.4697	0.4809	0.5007	0.4044	0.3903	0.4048	0.4099	0.3983	0.3553	0.4661	0.4612	0.4542	0.4656	0.506	0.436	0.4278	0.3595	0.606	0.503	0.4278	0.3961	0.5168	0.5839	0.4807	0.4197	0.4422	0.408	0.5114	0.4993	0.501	0.3941	0.4252	0.3524	0.4843	0.4022	0.4306	0.501	0.4799	0.5143	0.3624	0.4769	0.4605
small cell lung cancer(kegg)	0.9267	0.9273	0.9322	0.9313	0.9075	0.9299	0.9234	0.9313	0.9316	0.9315	0.9324	0.9321	0.9312	0.9118	0.9287	0.9262	0.9316	0.9287	0.9306	0.9282	0.933	0.9306	0.9328	0.9302	0.9315	0.9227	0.9308	0.9325	0.9315	0.931	0.9318	0.9299	0.9279	0.9321	0.9313	0.9313	0.9328	0.9329	0.933	0.9208	0.9248	0.9245	0.932	0.9296	0.9309	0.931	0.9308	0.9325	0.8803
somatroph axis (gh) and its relationship to dietary restriction and aging (wikipathways)	0.9261	0.9084	0.9086	0.7461	0.6516	0.8826	0.903	0.9009	0.8064	0.9079	0.9975	0.6739	0.8522	0.7152	0.7376	0.6597	0.643	0.6526	0.8716	0.8879	0.8632	0.822	0.8777	0.7085	0.7279	0.7664	0.8703	0.9069	0.8633	0.8513	0.8399	0.9022	0.9011	0.6823	0.8212	0.9318	0.8911	0.726	0.8118	0.9088	0.8857	0.9078	0.7901	0.9038	0.8723	0.9071	0.8353	0.8994	0.9069
sorafenib pharmacodynamics(pharmkgb)	0.6497	0.7855	0.795	0.7297	0.7316	0.7714	0.8543	0.6456	0.7869	0.834	0.7899	0.6454	0.7653	0.7737	0.7875	0.7905	0.6946	0.8673	0.6284	0.6364	0.7998	0.7694	0.6467	0.639	0.7679	0.8476	0.6208	0.7621	0.7859	0.842	0.6351	0.7897	0.7713	0.7872	0.7515	0.6623	0.8049	0.7537	0.5995	0.7829	0.8072	0.8238	0.9891	0.7368	0.9106	0.8556	0.6918	0.8612	0.738
sorafenib pharmacokinetics(pharmkgb)	0.8069	0.8067	0.7203	0.7927	0.8153	0.8893	0.8986	0.8485	0.8441	0.9559	0.91	0.7901	0.7574	0.9009	0.8766	0.891	0.9511	0.8471	0.7611	0.865	0.9401	0.7963	0.8306	0.7985	0.9439	0.7433	0.892	0.9486	0.908	0.8257	0.8718	0.8195	0.7826	0.8154	0.868	0.8768	0.9216	0.9473	0.8616	0.9518	0.9647	0.8154	0.8174	0.7797	0.8725	0.905	0.8872	0.7486	0.7866
sphingolipid metabolism(kegg)	0.8028	0.7675	0.7252	0.7272	0.7926	0.8568	0.8024	0.8623	0.6276	0.8759	0.7779	0.8325	0.8192	0.7823	0.8083	0.7559	0.7708	0.8151	0.7585	0.7286	0.7282	0.7579	0.8077	0.7803	0.7949	0.7727	0.7984	0.744	0.8104	0.7164	0.8151	0.8563	0.7316	0.7299	0.814	0.8264	0.7367	0.7837	0.6523	0.7206	0.7943	0.7887	0.7363	0.8408	0.7577	0.7383	0.7653	0.8205	0.7984
sphingosine 1-phosphate (s1p) pathway(nci/nature)	0.5596	0.7267	0.5306	0.5496	0.5864	0.4654	0.6081	0.7137	0.5145	0.5806	0.5699	0.6662	0.7304	0.7167	0.6771	0.5646	0.5741	0.5903	0.7149	0.5495	0.4807	0.517	0.6568	0.55	0.7124	0.7291	0.6551	0.6637	0.662	0.6708	0.7084	0.7005	0.4729	0.5714	0.654	0.6403	0.5665	0.6246	0.6685	0.5084	0.73	0.7192	0.7227	0.7287	0.7106	0.7067	0.6673	0.7257	0.6386
spinal cord injury (wikipathways)	0.724	0.7083	0.779	0.889	0.861	0.6891	0.7343	0.9032	0.7918	0.9633	0.7847	0.8752	0.7779	0.7235	0.7027	0.9204	0.7115	0.7576	0.8678	0.8037	0.7221	0.7162	0.8837	0.9242	0.9789	0.8736	0.8676	0.7939	0.7822	0.9733	0.8787	0.9278	0.7177	0.7077	0.873	0.7193	0.8172	0.765	0.8127	0.7975	0.8797	0.8661	0.9139	0.8658	0.9459	0.9196	0.7678	0.9527	0.908
splicing factor nova regulated synaptic proteins (wikipathways)	0.9997	0.717	0.6611	0.9667	0.2057	0.7058	0.5782	0.9144	0.6486	0.1693	0.966	0.7242	0.8639	1	0.6511	0.1979	0.7753	0.2379	1	0.3716	0.671	1	0.6607	0.5207	0.8919	0.6602	1	1	0.6605	0.1877	0.1874	0.998	0.6457	0.645	0.9986	1	0.6451	1	0.6722	0.6831	0.6627	0.6448	1	0.6614	0.8396	0.9982	0.5218	0.3939	0.9999
sprouty regulation of tyrosine kinase signals(biocarta)	0.8774	0.8533	0.8643	0.8526	0.8696	0.8625	0.8734	0.8468	0.8585	0.8772	0.8763	0.8675	0.8733	0.8722	0.8613	0.8559	0.8742	0.8561	0.8613	0.8772	0.8733	0.8627	0.7907	0.8708	0.8575	0.875	0.8567	0.8632	0.8649	0.867	0.8774	0.8774	0.8762	0.8748	0.8735	0.8774	0.8479	0.8752	0.86	0.8759	0.8507	0.8736	0.8727	0.8771	0.8771	0.8585	0.8449	0.8487	0.8682
srebp control of lipid synthesis(biocarta)	0.8623	0.8638	0.8892	0.8849	0.88	0.8698	0.8831	0.8895	0.8899	0.8851	0.8888	0.7822	0.8897	0.8878	0.8921	0.8834	0.8504	0.8038	0.8436	0.8912	0.8604	0.8665	0.871	0.8336	0.8883	0.8904	0.8838	0.8495	0.8856	0.7999	0.874	0.8909	0.8322	0.8765	0.8811	0.8359	0.8912	0.8378	0.8747	0.8676	0.8791	0.8806	0.884	0.8494	0.8759	0.8838	0.8249	0.8271	0.8841
starch and sucrose metabolism(kegg)	0.8005	0.7806	0.7819	0.7618	0.8217	0.7838	0.7573	0.7823	0.7446	0.8151	0.7785	0.7771	0.8214	0.8319	0.7272	0.7693	0.7983	0.7781	0.7806	0.8063	0.7682	0.8103	0.7514	0.7691	0.8061	0.8624	0.827	0.7451	0.791	0.7879	0.7895	0.7676	0.8104	0.778	0.8057	0.7829	0.7858	0.7456	0.8147	0.8127	0.7954	0.7767	0.7985	0.8305	0.7994	0.772	0.7622	0.7587	0.7639
stathmin and breast cancer resistance to antimicrotubule agents(biocarta)	0.2087	1	1	0.0008	0.9998	1	0.0152	1	1	1	1	1	0.001	1	0.9997	1	0.001	1	1	1	1	1	1	1	0.0141	0.0007	1	1	1	0.0017	1	1	1	1	1	0.0037	1	1	1	0.5135	0.0019	1	0.0009	0.0131	0.0028	0.0213	0.0013	0.0011	0.0015
statin pathway generalized pharmacokinetics(pharmkgb)	0.6705	0.5786	0.4987	0.5476	0.5468	0.4608	0.5296	0.6986	0.4852	0.7826	0.6085	0.4919	0.4794	0.5365	0.5323	0.5409	0.574	0.4869	0.45	0.5391	0.6239	0.5298	0.4678	0.5962	0.5783	0.5007	0.5406	0.5577	0.6011	0.4718	0.4418	0.658	0.5276	0.4501	0.6851	0.553	0.5523	0.5615	0.552	0.4648	0.522	0.5126	0.4949	0.7213	0.6833	0.4742	0.481	0.5815	0.6411
statin pathway pharmacodynamics(pharmkgb)	0.7969	0.6246	0.549	0.7722	0.69	0.6151	0.7912	0.8062	0.5644	0.9582	0.7778	0.6422	0.7333	0.5465	0.5667	0.5832	0.7119	0.7214	0.6989	0.6535	0.787	0.7269	0.6716	0.7419	0.7215	0.6718	0.6807	0.5902	0.6565	0.7244	0.6399	0.8226	0.6433	0.5826	0.7052	0.7571	0.6839	0.6433	0.6163	0.6237	0.6753	0.7189	0.7248	0.7496	0.8149	0.6297	0.731	0.791	0.845
streptomycin biosynthesis(kegg)	0.7643	0.7073	0.7779	0.7897	0.7784	0.7051	0.7613	0.7721	0.6889	0.7254	0.728	0.7883	0.7702	0.7773	0.6668	0.7059	0.7293	0.7641	0.7404	0.7899	0.6432	0.7808	0.6926	0.7751	0.7504	0.7969	0.7579	0.6801	0.7508	0.7911	0.7763	0.7783	0.7542	0.7526	0.7884	0.7252	0.7522	0.7111	0.7646	0.7462	0.7912	0.7859	0.7671	0.7931	0.7717	0.7937	0.7282	0.7895	0.7624
stress induction of hsp regulation(biocarta)	0.9097	0.7923	0.7956	0.7669	0.7917	0.7795	0.8106	0.9759	0.9462	0.8879	0.803	0.9552	0.8981	0.8102	0.8681	0.7484	0.7809	0.8971	0.7792	0.7675	0.9453	0.8033	0.8872	0.7927	0.8381	0.9155	0.9377	0.7943	0.7577	0.7654	0.8537	0.7807	0.8489	0.8942	0.9611	0.9471	0.7907	0.7973	0.7864	0.8113	0.7667	0.7657	0.7798	0.789	0.8851	0.7543	0.7629	0.8234	0.8584
structural pathway of interleukin 1 (il-1) (wikipathways)	0.8026	0.818	0.6523	0.7947	0.8093	0.7678	0.8044	0.8626	0.7495	0.6403	0.7688	0.8337	0.804	0.6481	0.7528	0.7862	0.8199	0.8136	0.8209	0.8625	0.7011	0.7636	0.8211	0.8461	0.5156	0.8438	0.8623	0.7896	0.7115	0.8179	0.8023	0.7513	0.8276	0.7535	0.8442	0.6986	0.8376	0.7471	0.7822	0.7551	0.8181	0.8455	0.7813	0.7372	0.8223	0.7902	0.5622	0.8028	0.8272
styrene degradation(kegg)	0.7869	0.7258	0.7969	0.5245	0.5096	0.7944	0.7532	0.755	0.8001	0.5024	0.7937	0.5098	0.5588	0.7773	0.7553	0.7792	0.7371	0.5618	0.531	0.7334	0.8002	0.5975	0.5845	0.4702	0.5839	0.7198	0.5976	0.5665	0.7976	0.5623	0.6067	0.7208	0.7049	0.8006	0.5421	0.7137	0.5528	0.7391	0.7573	0.7252	0.4776	0.5425	0.4834	0.5244	0.6568	0.5048	0.5552	0.5325	0.5521
succinylcholine pathway pharmacokinetics pharmacodynamics(pharmkgb)	0.5621	0.4497	0.3598	0.5067	0.7131	0.5193	0.565	0.6321	0.428	0.5806	0.5552	0.5548	0.3709	0.5948	0.7854	0.3754	0.6734	0.8665	0.5041	0.5357	0.4884	0.5204	0.7608	0.5529	0.8198	0.6722	0.6459	0.3341	0.3508	0.57	0.4296	0.6447	0.5823	0.3803	0.6223	0.392	0.6226	0.5457	0.4597	0.4374	0.4317	0.592	0.6834	0.6209	0.6223	0.4283	0.6441	0.8031	0.5949
sudden infant death syndrome (sids) susceptibility pathways (wikipathways)	0.945	0.8497	0.694	0.9498	0.8866	0.9608	0.6565	0.894	0.9437	0.6685	0.9287	0.8936	0.8925	0.9366	0.9046	0.8791	0.8927	0.8865	0.894	0.9612	0.9528	0.9102	0.8842	0.869	0.9092	0.9611	0.8754	0.9186	0.949	0.8981	0.8954	0.9263	0.7103	0.9238	0.8929	0.8844	0.8909	0.9279	0.9557	0.9453	0.9591	0.894	0.9618	0.9246	0.9551	0.9564	0.9522	0.9131	0.9527
sulfur metabolism(kegg)	0.9409	0.8614	0.8673	0.8974	0.926	0.8895	0.919	0.9983	0.8704	0.8688	0.9193	0.8876	0.8664	0.8859	0.867	0.9185	0.891	0.978	0.8488	0.9997	0.9839	0.9466	0.9348	0.9977	0.8532	0.869	0.8326	0.9235	0.9266	0.8698	0.8601	0.9306	0.9372	0.9415	0.9969	0.8291	0.9191	0.9916	0.9412	0.951	0.8531	0.8574	0.9127	0.8591	0.8811	0.9126	0.8726	0.8562	0.9239
sumoylation by ranbp2 regulates transcriptional repression(nci/nature)	0.7367	0.9175	0.9473	0.9222	0.9531	0.9478	0.943	0.9025	0.948	0.9549	0.6385	0.8888	0.8039	0.9522	0.9438	0.9179	0.9542	0.88	0.9539	0.6145	0.9266	0.8589	0.9543	0.9541	0.9111	0.9156	0.9245	0.9504	0.9502	0.938	0.952	0.9506	0.9547	0.955	0.9525	0.8461	0.8791	0.7794	0.9333	0.947	0.9547	0.947	0.9496	0.9518	0.8336	0.7318	0.8895	0.955	0.9429
supression of hmgb1 mediated inflammation by thbd (wikipathways)	0.8104	0.9145	0.9098	0.8835	0.4413	0.9128	0.913	0.6274	0.9063	0.8842	0.9071	0.7438	0.8891	0.8074	0.8992	0.8752	0.8612	0.9	0.8736	0.8889	0.6908	0.469	0.9047	0.8704	0.9121	0.7412	0.529	0.9145	0.8572	0.4097	0.7933	0.8723	0.7964	0.8982	0.803	0.8062	0.6571	0.6356	0.8688	0.787	0.8293	0.7915	0.9021	0.7465	0.8653	0.8761	0.9031	0.8875	0.8202
sympathetic nerve pathway neuroeffector junction(pharmkgb)	0.5422	0.5379	0.6416	0.6085	0.6778	0.5301	0.5123	0.7186	0.7052	0.6703	0.5129	0.6596	0.5782	0.5239	0.5558	0.5805	0.5055	0.6512	0.5051	0.7634	0.5689	0.7045	0.5631	0.6855	0.611	0.468	0.6932	0.5557	0.6733	0.6601	0.6642	0.643	0.7475	0.5752	0.6898	0.5467	0.5322	0.6857	0.6721	0.5988	0.5908	0.5087	0.5419	0.6833	0.4409	0.6329	0.5362	0.5473	0.6713
sympathetic nerve pathway pre and post ganglionic junction(pharmkgb)	0.6662	0.5984	0.4081	0.4184	0.3941	0.514	0.3926	0.5632	0.615	0.7897	0.552	0.5094	0.411	0.5757	0.502	0.3911	0.5987	0.4742	0.5013	0.5005	0.4206	0.4675	0.6242	0.4053	0.5625	0.4399	0.4897	0.3855	0.5299	0.4973	0.3595	0.5165	0.6116	0.5346	0.5182	0.7507	0.4067	0.4116	0.4537	0.3946	0.5167	0.5538	0.3729	0.5561	0.5533	0.372	0.623	0.6457	0.3534
synaptic signaling pathways associated with autism spectrum disorder (wikipathways)	0.192	0.1819	0.1961	0.1289	0.1434	0.1246	0.1782	0.1793	0.1762	0.1972	0.1632	0.188	0.1333	0.1975	0.1274	0.1249	0.1542	0.1976	0.1976	0.1959	0.1968	0.0644	0.1665	0.108	0.9534	0.1928	0.1823	0.1964	0.1959	0.4396	0.1963	0.0975	0.1604	0.155	0.1495	0.1971	0.1404	0.1666	0.0196	0.0683	0.1926	0.1762	0.0615	0.1784	0.1732	0.1929	0.1968	0.1565	0.1966
syndecan-1-mediated signaling events(nci/nature)	0.9937	0.9929	0.7475	0.8469	0.3424	0.7687	0.9584	0.96	0.7588	0.8995	0.961	0.8302	0.913	0.7589	0.7155	0.3766	0.9643	0.9501	0.9533	0.9906	0.7743	0.7611	0.928	0.5572	0.6461	0.8029	0.7065	0.9671	0.4155	0.7838	0.8791	0.7556	0.8368	0.7454	0.9826	0.9952	0.5027	0.7387	0.7498	0.7567	0.9071	0.656	0.7511	0.9757	0.7566	0.7023	0.2505	0.8701	0.9688
syndecan-2-mediated signaling events(nci/nature)	0.3827	0.4762	0.8133	0.9159	0.914	0.4255	0.9402	0.9452	0.9341	0.4648	0.9467	0.9444	0.8097	0.7964	0.8405	0.8825	0.9466	0.3371	0.4338	0.4661	0.912	0.887	0.8006	0.7884	0.4423	0.933	0.4075	0.9214	0.9235	0.8547	0.9344	0.9166	0.782	0.937	0.4502	0.4215	0.8598	0.7637	0.7627	0.8248	0.9285	0.9068	0.8597	0.9086	0.9151	0.9178	0.9225	0.8254	0.9051
syndecan-4-mediated signaling events(nci/nature)	0.3216	0.4199	0.2531	0.2914	0.2826	0.2609	0.3199	0.4637	0.2298	0.143	0.2174	0.465	0.467	0.2743	0.252	0.2708	0.35	0.2704	0.325	0.3544	0.1789	0.3037	0.4939	0.2445	0.1429	0.265	0.2741	0.2533	0.29	0.1486	0.4092	0.3107	0.2626	0.2344	0.2459	0.3745	0.2544	0.2092	0.4001	0.2481	0.409	0.3099	0.2859	0.1712	0.4399	0.3565	0.1503	0.2936	0.4125
synthesis and degradation of ketone bodies(kegg)	0.608	0.7703	0.943	0.8303	0.9164	0.7729	0.8291	0.9199	0.7546	0.9118	0.8549	0.7249	0.9053	0.8907	0.7651	0.7729	0.7563	0.9623	0.9649	0.9096	0.9296	0.767	0.789	0.9337	0.825	0.8413	0.9438	0.8988	0.9411	0.8006	0.8749	0.7784	0.9376	0.7656	0.8955	0.7219	0.929	0.7546	0.8427	0.7682	0.9135	0.8363	0.7828	0.8895	0.8994	0.748	0.834	0.6673	0.932
systemic lupus erythematosus(kegg)	0.9907	0.9777	0.6166	0.8485	0.5364	0.5381	0.5388	0.5935	0.5935	0.9251	0.538	0.5524	0.553	0.5616	0.6098	0.5373	0.593	0.9137	0.5532	0.6099	0.6071	0.7204	0.6285	0.8515	0.5869	0.5538	0.5403	0.538	0.7482	0.5475	0.8425	0.5435	0.8198	0.5444	0.5649	0.8814	0.9581	0.5863	0.5473	0.5473	0.5386	0.8687	0.5694	0.8744	0.6641	0.5441	0.7908	0.6363	0.539
t cell receptor signaling pathway(biocarta)	0.744	0.8207	0.73	0.7037	0.8449	0.7688	0.7641	0.7575	0.8088	0.8201	0.7707	0.8741	0.7196	0.7495	0.7197	0.7526	0.7565	0.8091	0.7724	0.7963	0.7718	0.7685	0.7546	0.7496	0.7075	0.7634	0.8862	0.784	0.7683	0.7593	0.791	0.7258	0.6469	0.7486	0.7646	0.7605	0.7878	0.705	0.7741	0.7668	0.7936	0.7408	0.7838	0.7078	0.7403	0.7547	0.7189	0.7806	0.7351
t cell receptor signaling pathway(kegg)	0.6745	0.7054	0.6907	0.6896	0.7327	0.6734	0.7349	0.7075	0.7081	0.8028	0.6258	0.7804	0.6638	0.6327	0.7001	0.7199	0.7646	0.7065	0.7138	0.689	0.6707	0.6708	0.7028	0.7576	0.5808	0.6814	0.7132	0.7096	0.7388	0.6489	0.6974	0.7174	0.6531	0.6865	0.7024	0.654	0.6907	0.7341	0.6842	0.6298	0.7034	0.706	0.7003	0.6038	0.7111	0.6443	0.651	0.7389	0.6472
tacrolimus cyclosporine pathway pharmacokinetics(pharmkgb)	0.8798	0.6951	0.6436	0.8106	0.8467	0.6782	0.887	0.9036	0.8354	1	0.8734	0.8047	0.7102	0.8194	0.7944	0.712	0.7414	0.8067	0.648	0.6793	0.9387	0.6857	0.7209	0.7184	0.8527	0.7245	0.7252	0.8276	0.754	0.6477	0.6481	0.8482	0.8624	0.6558	0.9409	0.8254	0.7062	0.8393	0.8314	0.7324	0.8469	0.8471	0.7008	0.8101	0.9326	0.7062	0.7686	0.8923	0.797
tamoxifen pathway pharmacokinetics(pharmkgb)	0.7839	0.724	0.7638	0.5664	0.4898	0.563	0.7126	0.7022	0.7669	0.5674	0.5881	0.623	0.6713	0.6637	0.6158	0.7447	0.4993	0.7942	0.728	0.7672	0.7964	0.6243	0.6247	0.7625	0.6199	0.5079	0.696	0.7452	0.7972	0.4912	0.4992	0.7984	0.7975	0.7014	0.7679	0.7731	0.5566	0.6581	0.6203	0.6467	0.4923	0.7948	0.5967	0.5038	0.49	0.4745	0.6708	0.6856	0.605
target of rapamycin (tor) signaling (wikipathways)	0.596	0.5909	0.5981	0.5645	0.5717	0.5623	0.5891	0.5897	0.5881	0.5986	0.5816	0.594	0.5666	0.5988	0.5637	0.5624	0.5771	0.5988	0.5988	0.5979	0.5984	0.5322	0.5832	0.554	0.9767	0.5964	0.5912	0.5982	0.5979	0.7198	0.5981	0.5487	0.5802	0.5775	0.5747	0.5986	0.5702	0.5833	0.5098	0.5342	0.5963	0.5881	0.5307	0.5892	0.5866	0.5965	0.5984	0.5782	0.5983
taste transduction(kegg)	0.7452	0.7644	0.7003	0.7156	0.6944	0.6685	0.6744	0.6953	0.7245	0.7789	0.6886	0.6991	0.7039	0.6617	0.7439	0.6612	0.7367	0.7295	0.7793	0.666	0.6783	0.6971	0.6685	0.7068	0.76	0.7166	0.7326	0.6749	0.6663	0.7064	0.7128	0.7493	0.7935	0.7115	0.7581	0.7878	0.8311	0.7236	0.6701	0.674	0.6802	0.6987	0.7545	0.7668	0.76	0.7031	0.664	0.7456	0.7026
taurine and hypotaurine metabolism(kegg)	0.7366	0.7429	0.7562	0.5852	0.6747	0.6325	0.6325	0.6965	0.7505	0.6585	0.7888	0.7508	0.6956	0.7475	0.6484	0.7897	0.7859	0.6599	0.5933	0.687	0.7255	0.7659	0.6846	0.7237	0.6715	0.6925	0.702	0.6718	0.7374	0.8618	0.6218	0.8254	0.6644	0.7911	0.7163	0.7712	0.7863	0.8156	0.8036	0.7397	0.8658	0.7652	0.7172	0.6675	0.8065	0.7134	0.8119	0.8054	0.8066
taxane pathway pharmacokinetics(pharmkgb)	0.4821	0.3331	0.4419	0.3203	0.2758	0.57	0.3522	0.5658	0.3301	0.442	0.5226	0.2892	0.4569	0.4425	0.5113	0.2577	0.4895	0.7371	0.5302	0.5358	0.5683	0.5525	0.3438	0.5276	0.7047	0.274	0.5519	0.3948	0.3792	0.327	0.6494	0.5533	0.5054	0.3361	0.3599	0.3785	0.4464	0.3884	0.3382	0.5676	0.4049	0.3309	0.3863	0.3696	0.3375	0.5326	0.3275	0.4875	0.3751
tca cycle nutrient utilization and invasiveness of ovarian cancer (wikipathways)	0.9605	0.9474	0.9405	0.9956	0.9644	0.9635	0.9777	0.9629	0.7823	0.9873	0.886	1	0.9642	0.8659	0.9998	0.8748	0.9531	0.9647	0.9582	0.9637	0.9651	0.9617	0.946	0.9631	0.9499	0.9269	0.9643	0.8304	0.9639	0.9651	0.962	0.9585	0.8214	0.8159	0.9651	0.96	0.9989	0.8687	0.8756	0.8475	0.9599	0.9742	0.9618	0.9646	0.9627	0.9637	0.8807	0.964	0.9511
t-cell antigen receptor (tcr) signaling pathway (wikipathways)	0.7166	0.6977	0.6393	0.749	0.7355	0.6356	0.706	0.75	0.653	0.8722	0.6225	0.7833	0.6555	0.5995	0.6476	0.6544	0.7113	0.7295	0.7437	0.6834	0.6552	0.7011	0.7088	0.7503	0.6543	0.7056	0.7279	0.627	0.7038	0.713	0.7285	0.6777	0.6413	0.6222	0.7251	0.6707	0.7137	0.6983	0.6601	0.6173	0.7425	0.7511	0.7663	0.726	0.7567	0.7268	0.7264	0.7866	0.7147
t-cell antigen receptor (tcr) pathway during staphylococcus aureus infection (wikipathways)	0.8595	0.856	0.828	0.8302	0.8301	0.8292	0.8834	0.8361	0.7877	0.8653	0.8507	0.8947	0.7938	0.8492	0.8206	0.8534	0.9174	0.8488	0.89	0.8744	0.7899	0.8906	0.8626	0.8563	0.7891	0.7819	0.9067	0.8438	0.8684	0.8106	0.8215	0.8541	0.859	0.839	0.85	0.8287	0.7493	0.9101	0.8744	0.8775	0.8349	0.844	0.8421	0.7341	0.8203	0.7557	0.7914	0.8581	0.7527
t-cell receptor and co-stimulatory signaling (wikipathways)	0.8263	0.7553	0.7403	0.6874	0.7076	0.7877	0.7253	0.8117	0.7202	0.8985	0.8397	0.8359	0.7869	0.688	0.6869	0.7598	0.7703	0.7483	0.8143	0.7098	0.7071	0.7462	0.7688	0.7056	0.5692	0.5914	0.7595	0.7685	0.7955	0.6077	0.6688	0.7488	0.7143	0.7727	0.8207	0.8239	0.6154	0.7365	0.7513	0.7509	0.6055	0.6249	0.6151	0.5825	0.6468	0.5776	0.5628	0.7522	0.5912
tcr signaling in naןve cd4+ t cells(nci/nature)	0.6229	0.6231	0.5315	0.6394	0.6192	0.5457	0.644	0.6843	0.517	0.7096	0.5349	0.6819	0.5646	0.5368	0.5767	0.5333	0.5882	0.6323	0.6333	0.5744	0.587	0.5759	0.6162	0.6582	0.5368	0.5516	0.6017	0.5219	0.5652	0.5825	0.6047	0.5933	0.5235	0.5546	0.5818	0.565	0.5625	0.5259	0.551	0.5373	0.6157	0.5951	0.5988	0.6005	0.5848	0.6216	0.5172	0.6366	0.5851
tcr signaling in naןve cd8+ t cells(nci/nature)	0.5418	0.5882	0.4833	0.5774	0.5981	0.4796	0.6407	0.6252	0.4912	0.7087	0.4739	0.607	0.5168	0.4617	0.533	0.4918	0.5991	0.6028	0.6202	0.5434	0.5309	0.5737	0.6358	0.6204	0.5168	0.5179	0.5728	0.492	0.5455	0.5638	0.5749	0.5712	0.5054	0.4839	0.5779	0.5087	0.5311	0.5004	0.5394	0.4884	0.6132	0.5325	0.5604	0.5577	0.5553	0.5992	0.5312	0.6568	0.5934
telomeres telomerase cellular aging and immortality(biocarta)	0.67	0.6617	0.5238	0.7438	0.668	0.5778	0.6997	0.7785	0.5606	0.8	0.5309	0.5443	0.5647	0.5554	0.5857	0.5506	0.5292	0.6561	0.7574	0.7409	0.653	0.5612	0.792	0.584	0.7775	0.7688	0.5551	0.5392	0.5677	0.7363	0.7929	0.5328	0.7839	0.5238	0.5619	0.5815	0.7174	0.6379	0.5294	0.6009	0.7992	0.7367	0.7962	0.7968	0.7661	0.7978	0.7455	0.7929	0.6843
tenofovir adefovir pathway pharmacokinetics(pharmkgb)	0.6936	0.6833	0.6411	0.6699	0.6696	0.5011	0.5303	0.6923	0.5969	0.7796	0.5382	0.7545	0.7002	0.4411	0.5402	0.5218	0.742	0.3808	0.5735	0.7579	0.476	0.6916	0.5393	0.6902	0.7399	0.6058	0.799	0.5819	0.5401	0.6966	0.704	0.6946	0.3914	0.5704	0.6774	0.5223	0.6109	0.4318	0.6599	0.513	0.5797	0.7041	0.7191	0.8189	0.7972	0.6554	0.7586	0.5684	0.7161
terpenoid biosynthesis(kegg)	0.8952	0.843	0.6483	0.9053	0.9026	0.6282	0.8986	0.8983	0.7702	0.8061	0.792	0.8976	0.8614	0.8328	0.8543	0.81	0.8795	0.8844	0.8383	0.8946	0.6547	0.6393	0.863	0.8801	0.9068	0.8079	0.8768	0.84	0.899	0.7523	0.8174	0.9021	0.9033	0.6438	0.8176	0.8408	0.7123	0.9021	0.638	0.6327	0.8443	0.8977	0.8931	0.8387	0.7646	0.902	0.8879	0.8896	0.8859
tetrachloroethene degradation(kegg)	0.9497	0.5434	0.5585	0.5887	0.59	0.993	0.652	0.5408	1	0.8092	0.9999	0.9876	1	0.5413	0.6069	1	0.5246	1	1	0.5456	0.5413	0.5847	0.8487	0.9786	0.1969	0.54	0.5461	0.9964	0.9959	0.9498	0.5408	0.5484	1	1	0.6171	1	0.9997	0.5494	0.5426	0.9898	0.1123	0.6797	0.6146	0.149	0.5436	0.5435	0.0836	0.1248	0.9995
tgf beta signaling pathway(biocarta)	0.6846	0.9084	0.7171	0.8697	0.9499	0.6603	0.9001	0.8873	0.6592	0.6637	0.7691	0.9396	0.933	0.7332	0.7909	0.8116	0.8325	0.7424	0.6932	0.8537	0.7025	0.695	0.7791	0.8885	0.6522	0.9227	0.9159	0.8999	0.8478	0.8729	0.9291	0.868	0.6349	0.6591	0.8077	0.7961	0.6283	0.9002	0.669	0.9322	0.9326	0.9145	0.6589	0.9217	0.9249	0.9145	0.8876	0.9147	0.9245
tgf-beta receptor signaling (wikipathways)	0.7361	0.7753	0.7202	0.8496	0.7852	0.6956	0.7363	0.8769	0.665	0.7016	0.739	0.8516	0.8217	0.6768	0.6617	0.7127	0.7259	0.7616	0.8036	0.74	0.7279	0.7182	0.8914	0.7948	0.7452	0.7742	0.767	0.7496	0.6749	0.7552	0.7932	0.8199	0.7162	0.6913	0.8468	0.7609	0.6539	0.644	0.6824	0.7152	0.7115	0.8423	0.8204	0.8096	0.8028	0.8626	0.7781	0.7518	0.8591
tgf-beta receptor signaling(nci/nature)	0.5973	0.853	0.7105	0.8653	0.6949	0.6547	0.8989	0.8278	0.6327	0.4932	0.7531	0.9361	0.932	0.6271	0.7645	0.8051	0.8293	0.6513	0.3699	0.7405	0.6534	0.6637	0.7766	0.7862	0.5816	0.9177	0.6094	0.8638	0.7829	0.8676	0.9206	0.8451	0.4929	0.6518	0.691	0.7599	0.5466	0.8791	0.6572	0.8252	0.9299	0.8884	0.6499	0.8531	0.9084	0.9125	0.5557	0.9058	0.8889
tgf-beta signaling pathway (wikipathways)	0.766	0.8242	0.7381	0.9301	0.8636	0.7714	0.8624	0.8387	0.7053	0.7218	0.7	0.9001	0.8628	0.7015	0.7519	0.8065	0.7712	0.826	0.797	0.8601	0.7159	0.7227	0.8728	0.8291	0.8314	0.9175	0.8917	0.8457	0.7953	0.8988	0.9096	0.8891	0.6658	0.7376	0.8199	0.742	0.7147	0.7348	0.7253	0.8224	0.8929	0.89	0.8591	0.9218	0.9146	0.9028	0.704	0.8755	0.9221
tgf-beta signaling pathway(kegg)	0.5714	0.505	0.4714	0.4593	0.4425	0.4676	0.5961	0.5234	0.4531	0.4991	0.4688	0.5265	0.5081	0.4972	0.4718	0.4916	0.4155	0.568	0.4796	0.5011	0.4648	0.4233	0.5153	0.5696	0.4378	0.5476	0.5453	0.5505	0.5501	0.4976	0.516	0.4732	0.4414	0.4574	0.5193	0.4713	0.4182	0.4826	0.4907	0.4752	0.5125	0.4873	0.4878	0.5334	0.5269	0.542	0.4946	0.5418	0.518
tgif disruption of shh signaling (wikipathways)	0.8304	0.7673	0.8739	0.8159	0.8555	0.7828	0.802	0.7681	0.8	0.7943	0.7889	0.8055	0.7856	0.8187	0.7861	0.7921	0.8388	0.5657	0.4788	0.8098	0.811	0.8675	0.5975	0.7476	0.823	0.8142	0.7656	0.7407	0.8523	0.8186	0.8638	0.778	0.6739	0.8205	0.7962	0.7982	0.8023	0.7782	0.8331	0.8151	0.7959	0.7903	0.8545	0.7896	0.7885	0.7706	0.8274	0.76	0.7814
the 41bb-dependent immune response(biocarta)	0.9275	0.8781	0.7815	0.8192	0.8088	0.766	0.7773	0.9929	0.8333	0.7518	0.8626	0.982	0.7637	0.9862	0.7927	0.8947	0.7538	0.8161	0.8866	0.9942	0.7856	0.9952	0.8036	0.9666	0.7527	0.9722	0.9437	0.9828	0.9186	0.8342	0.7806	0.9725	0.9824	0.9654	0.9902	0.8937	0.7615	0.901	0.7721	0.9891	0.949	0.8417	0.8234	0.8198	0.9563	0.9897	0.8633	0.7509	0.9816
the co-stimulatory signal during t-cell activation(biocarta)	0.6923	0.606	0.6217	0.5775	0.705	0.5765	0.6342	0.776	0.6631	0.8098	0.462	0.5876	0.6122	0.2328	0.5444	0.7265	0.6766	0.7077	0.5386	0.7379	0.6257	0.9484	0.5781	0.481	0.6035	0.5816	0.5649	0.3651	0.7233	0.6636	0.6002	0.6918	0.5636	0.7676	0.7646	0.6836	0.7045	0.6335	0.7169	0.5182	0.7331	0.7903	0.5918	0.5429	0.8103	0.6066	0.6092	0.6764	0.6789
the effect of progerin on the involved genes in hutchinson-gilford progeria syndrome (wikipathways)	0.9967	0.917	0.8215	0.8835	0.9265	0.9953	1	0.8502	0.8429	0.8685	0.8305	0.826	0.8112	0.9998	0.9852	0.8999	0.8569	0.8169	0.8493	0.9777	0.8122	0.9591	0.8117	0.8149	0.9161	0.8606	0.9971	0.8771	0.8614	0.814	0.8552	0.9422	0.8317	0.9961	0.9835	0.9584	0.8418	0.8198	0.8187	0.911	0.9897	0.8836	0.8143	0.8586	0.8247	0.8166	0.8775	0.818	0.8132
the human immune response to tuberculosis (wikipathways)	0.8498	0.8432	0.8858	0.9459	0.9118	0.9262	0.9277	0.9281	0.8176	0.9498	0.8376	0.9482	0.9215	0.8811	0.8775	0.923	0.9186	0.9271	0.87	0.9232	0.88	0.9068	0.915	0.9088	0.8809	0.9034	0.9182	0.8637	0.8509	0.8875	0.918	0.8819	0.8535	0.8057	0.9154	0.8479	0.9123	0.8694	0.8514	0.9087	0.9236	0.9314	0.9242	0.8561	0.9229	0.9199	0.9317	0.9257	0.9125
the igf-1 receptor and longevity(biocarta)	0.6227	0.6854	0.6089	0.6771	0.684	0.6001	0.6613	0.6585	0.6658	0.6877	0.6007	0.6001	0.6187	0.6083	0.6036	0.6244	0.6709	0.6711	0.682	0.654	0.664	0.6775	0.6261	0.6018	0.611	0.6884	0.6449	0.6	0.6868	0.6938	0.69	0.6209	0.6753	0.6	0.6929	0.6767	0.6899	0.6035	0.6526	0.6004	0.6798	0.6	0.6672	0.6733	0.6645	0.6938	0.6045	0.6784	0.6736
thermogenesis (wikipathways)	0.9144	0.8758	0.8203	0.8305	0.8299	0.7993	0.787	0.9609	0.8515	0.7996	0.874	0.9603	0.816	0.9539	0.8205	0.885	0.7816	0.8233	0.8494	0.927	0.8217	0.9625	0.8243	0.9199	0.7843	0.9266	0.9114	0.9501	0.925	0.838	0.7899	0.9386	0.9237	0.9266	0.9649	0.8901	0.8066	0.8854	0.8115	0.9462	0.9313	0.8429	0.8054	0.8187	0.9156	0.9381	0.8588	0.7895	0.9249
thiamine metabolism(kegg)	0.6579	0.5917	0.8866	0.5681	0.8812	0.5844	0.7293	0.3814	0.8947	0.4989	0.5675	0.7978	0.5695	0.8692	0.4985	0.5381	0.4911	0.7542	0.5722	0.5565	0.8899	0.8744	0.4338	0.3634	0.8801	0.4952	0.7766	0.8585	0.8991	0.5468	0.8805	0.8567	0.5357	0.8624	0.743	0.5676	0.8604	0.8146	0.5717	0.7707	0.5764	0.8677	0.7044	0.8822	0.5432	0.528	0.8873	0.7383	0.731
thrombin signaling and protease-activated receptors(biocarta)	0.9073	0.846	0.9159	0.9199	0.8201	0.8702	0.8892	0.8644	0.8625	0.9896	0.86	0.8337	0.926	0.8756	0.9144	0.9578	0.9247	0.8502	0.8699	0.9472	0.869	0.9788	0.9486	0.8643	0.9417	0.9509	0.9085	0.9661	0.9772	0.8725	0.8924	0.8217	0.844	0.9758	0.8284	0.8927	0.9504	0.9474	0.9718	0.897	0.9095	0.8278	0.8645	0.9231	0.8495	0.9104	0.9048	0.8345	0.8143
thromboxane a2 receptor signaling(nci/nature)	0.9291	0.9526	0.893	0.8678	0.8804	0.912	0.8721	0.9311	0.8881	0.9333	0.916	0.8624	0.8682	0.8245	0.8729	0.8485	0.8505	0.9527	0.8995	0.9292	0.868	0.8363	0.9204	0.8086	0.8459	0.8703	0.9219	0.8945	0.9254	0.8831	0.8927	0.8863	0.8299	0.8548	0.9335	0.941	0.9521	0.9228	0.9313	0.8986	0.8371	0.8342	0.856	0.8841	0.823	0.8748	0.886	0.9488	0.8775
thymic stromal lymphopoietin (tslp) signaling pathway (wikipathways)	0.5701	0.7081	0.517	0.7299	0.6375	0.5373	0.5779	0.7861	0.566	0.6423	0.5705	0.7136	0.6708	0.539	0.5576	0.4926	0.6304	0.7643	0.7001	0.6448	0.6296	0.4943	0.7328	0.5923	0.7077	0.7244	0.5772	0.5367	0.5269	0.6537	0.7236	0.6319	0.6102	0.5504	0.722	0.644	0.548	0.4898	0.4956	0.518	0.6088	0.6752	0.6489	0.6025	0.6592	0.7277	0.5188	0.6668	0.6027
thyroid cancer(kegg)	0.9928	0.9985	0.9269	0.8982	1	0.9988	1	1	0.9779	1	0.9828	0.9908	0.9013	1	0.9776	0.9283	1	1	1	0.9384	0.9371	0.992	0.9969	1	0.8915	0.9003	1	0.9396	0.8996	0.9016	0.9017	0.9998	0.9316	0.92	1	0.8452	0.9347	0.9999	0.96	0.9414	0.8339	0.8396	0.8396	0.8992	0.8328	0.8316	0.8565	0.9011	0.8703
tight junction(kegg)	0.9784	0.979	0.9728	0.8431	0.9322	0.9788	0.9187	0.978	0.979	0.9447	0.9722	0.9789	0.8472	0.9509	0.9787	0.9515	0.8713	0.9019	0.9575	0.9794	0.9747	0.9746	0.9782	0.9725	0.9509	0.813	0.9544	0.9792	0.9778	0.8323	0.8469	0.9741	0.9711	0.979	0.9611	0.9786	0.9777	0.9551	0.9713	0.9684	0.8157	0.9306	0.8433	0.8579	0.8459	0.8382	0.8445	0.9452	0.8439
tlr4 signaling and tolerance (wikipathways)	0.7352	0.983	0.5877	0.671	0.5616	0.5613	0.5781	0.9985	0.9979	0.8416	0.5601	1	0.5615	0.935	0.9854	0.5604	0.701	0.6111	0.5665	0.9893	0.9929	0.8999	0.968	0.7548	0.5601	0.562	0.5603	0.8534	0.8489	0.8381	0.9516	0.6649	0.9929	1	0.998	0.8078	0.5923	0.565	0.5666	0.6937	0.6011	1	0.5955	0.5601	0.5788	0.6878	0.6311	0.5809	0.6107
tnf alpha signaling pathway (wikipathways)	0.7455	0.7283	0.788	0.827	0.811	0.7664	0.7081	0.856	0.7933	0.7584	0.8414	0.8285	0.7737	0.8133	0.7481	0.8219	0.7264	0.8148	0.7967	0.8442	0.7841	0.8188	0.7945	0.8536	0.7832	0.8066	0.8068	0.854	0.8111	0.7993	0.8301	0.8728	0.8184	0.8332	0.84	0.7669	0.7694	0.7872	0.7435	0.8178	0.8359	0.8091	0.808	0.7927	0.851	0.8654	0.7204	0.778	0.8813
tnf receptor signaling pathway(nci/nature)	0.7942	0.7261	0.7948	0.709	0.8143	0.8115	0.7708	0.9111	0.8105	0.7666	0.8468	0.8721	0.7599	0.919	0.6916	0.8509	0.6652	0.8096	0.7262	0.904	0.782	0.9197	0.8098	0.9363	0.6151	0.8886	0.8123	0.9125	0.8534	0.7903	0.7804	0.8977	0.9089	0.9285	0.9229	0.7752	0.757	0.8496	0.6985	0.9479	0.8721	0.8214	0.7809	0.7279	0.7572	0.8791	0.7324	0.7322	0.8775
tnf related weak inducer of apoptosis (tweak) signaling pathway (wikipathways)	0.8282	0.7732	0.879	0.8215	0.775	0.6724	0.8033	0.885	0.8394	0.7606	0.7315	0.8754	0.789	0.6577	0.7183	0.6326	0.7042	0.896	0.7986	0.769	0.8351	0.5452	0.8171	0.7633	0.7727	0.8376	0.7701	0.7016	0.5707	0.5103	0.8169	0.5213	0.7902	0.5964	0.8407	0.7756	0.6835	0.6726	0.6636	0.5674	0.7298	0.7583	0.7974	0.7682	0.8347	0.7628	0.6346	0.8024	0.7869
tnf/stress related signaling(biocarta)	0.8878	0.9511	0.9679	0.6289	0.9741	0.9607	0.8704	0.9766	0.9751	0.9698	0.9783	0.9692	0.8724	0.9645	0.9439	0.9778	0.9355	0.9138	0.94	0.9855	0.8096	0.9364	0.9685	0.9728	0.6341	0.8229	0.9847	0.984	0.941	0.9167	0.9503	0.9341	0.9009	0.9848	0.9417	0.9172	0.9473	0.8529	0.9836	0.9791	0.9028	0.9297	0.9231	0.8515	0.7971	0.84	0.9541	0.92	0.9493
tnfr1 signaling pathway(biocarta)	0.9852	0.9794	0.9839	0.7971	0.7999	0.7991	0.9951	0.9443	0.8974	0.9692	0.9305	0.9102	0.8568	0.9429	0.8627	0.7515	0.8704	0.7972	0.8068	0.7989	0.7975	0.7953	0.7994	0.8734	0.904	0.872	0.8579	0.7915	0.8011	0.7967	0.8975	0.8008	0.7776	0.9257	0.9088	0.8437	0.7959	0.9183	0.8172	0.9232	0.8438	0.7984	0.9011	0.8174	0.8064	0.6088	0.835	0.8115	0.7951
toll-like receptor pathway(biocarta)	0.9531	0.9567	0.9512	0.7702	0.9276	0.9686	0.9565	0.9151	0.9513	0.7346	0.9537	0.946	0.9212	0.9247	0.774	0.9544	0.9334	0.9763	0.9088	0.9596	0.9341	0.8987	0.9423	0.8299	0.7372	0.8968	0.9625	0.9189	0.9041	0.9271	0.8981	0.944	0.8102	0.93	0.9743	0.9219	0.968	0.7835	0.9877	0.9372	0.9213	0.9272	0.886	0.8784	0.8585	0.8498	0.9183	0.8849	0.9317
toll-like receptor signaling (wikipathways)	0.6426	0.6458	0.637	0.6576	0.7133	0.5754	0.5385	0.6593	0.5201	0.7214	0.7574	0.7739	0.7426	0.5763	0.6211	0.5924	0.6857	0.8814	0.6831	0.7762	0.7165	0.6012	0.7238	0.6735	0.5298	0.788	0.7378	0.5516	0.6204	0.7492	0.9427	0.7344	0.5084	0.5991	0.7667	0.5954	0.5983	0.5673	0.6843	0.6702	0.8319	0.7485	0.7881	0.692	0.8391	0.7499	0.4684	0.7964	0.7951
toll-like receptor signaling pathway (wikipathways)	0.4984	0.603	0.4185	0.6459	0.5666	0.522	0.5518	0.6591	0.5021	0.7208	0.6902	0.716	0.5773	0.5098	0.5738	0.5372	0.6776	0.8315	0.6973	0.7065	0.5378	0.5674	0.7213	0.6574	0.4164	0.6215	0.7354	0.6265	0.6452	0.7069	0.7927	0.6339	0.5521	0.6231	0.6505	0.421	0.5396	0.517	0.5974	0.5335	0.6506	0.5976	0.6023	0.4744	0.648	0.5557	0.3781	0.6018	0.6339
toll-like receptor signaling pathway(kegg)	0.656	0.8247	0.701	0.7805	0.7502	0.7318	0.6605	0.8261	0.7726	0.7688	0.7976	0.8501	0.7115	0.7849	0.8131	0.7545	0.7647	0.8052	0.7622	0.8561	0.757	0.7874	0.8187	0.8061	0.6747	0.8	0.7968	0.8047	0.7855	0.7941	0.8642	0.7719	0.7822	0.7815	0.8477	0.7019	0.6901	0.693	0.7698	0.7755	0.8081	0.816	0.7887	0.6977	0.7866	0.7579	0.6855	0.769	0.7991
tp53 network (wikipathways)	0.9197	0.6246	0.9357	0.7458	0.9723	0.9294	0.7971	0.9417	0.7528	0.7195	0.8435	0.9516	0.6402	0.8502	0.942	0.8241	0.6659	0.8346	0.8142	0.9331	0.705	0.9243	0.6401	0.8601	0.6077	0.7249	0.7422	0.6211	0.6368	0.8543	0.8663	0.8014	0.9133	0.8482	0.9307	0.702	0.9825	0.8682	0.9303	0.8565	0.6789	0.8559	0.8025	0.665	0.6886	0.9343	0.6964	0.8623	0.8635
tpo signaling pathway(biocarta)	0.766	0.8603	0.7693	0.7934	0.8537	0.8533	0.8312	0.77	0.8497	0.7842	0.8529	0.7639	0.7679	0.8644	0.863	0.8615	0.8583	0.818	0.8449	0.8574	0.8149	0.8131	0.7979	0.8441	0.8421	0.859	0.837	0.8764	0.8593	0.7811	0.8744	0.7727	0.7765	0.8705	0.7839	0.7967	0.7734	0.8139	0.8532	0.8514	0.8917	0.8115	0.797	0.7755	0.7932	0.8423	0.7862	0.8234	0.7829
trail signaling pathway(nci/nature)	0.9974	0.9867	0.9985	0.8812	0.9982	0.9985	0.9983	0.9975	0.9972	0.7135	0.991	0.9925	0.9725	0.9911	0.7135	0.9873	0.9697	0.9843	0.9849	0.9979	0.9868	0.9836	0.9913	0.845	0.8811	0.9801	0.9986	0.9894	0.9811	0.982	0.9852	0.9858	0.8189	0.9976	0.9865	0.98	0.9944	0.8124	0.9961	0.9878	0.9713	0.9791	0.9768	0.953	0.9347	0.9154	0.9487	0.9759	0.9848
tramadol pharmacokinetics(pharmkgb)	0.6776	0.63	0.6514	0.5013	0.4667	0.5837	0.5369	0.6343	0.5261	0.701	0.6592	0.4814	0.602	0.696	0.577	0.4458	0.6727	0.6392	0.4455	0.7496	0.5996	0.7985	0.4708	0.5646	0.7097	0.4263	0.7079	0.4789	0.5933	0.5313	0.5793	0.787	0.5639	0.427	0.5532	0.4539	0.5119	0.4562	0.5958	0.8283	0.4751	0.5056	0.6241	0.4739	0.5087	0.5894	0.6617	0.5495	0.4343
transcription co-factors ski and skil protein partners (wikipathways)	0.8471	0.876	0.7873	0.8837	0.8728	0.8039	0.8497	0.7666	0.7765	0.799	0.8605	0.9058	0.8729	0.7552	0.8002	0.7149	0.8202	0.8604	0.8691	0.8327	0.8553	0.8605	0.8118	0.7469	0.9107	0.7297	0.783	0.9075	0.9039	0.7139	0.8889	0.8405	0.776	0.8094	0.8193	0.8379	0.8268	0.7496	0.6772	0.708	0.9136	0.8549	0.7138	0.8653	0.8763	0.8387	0.8091	0.8815	0.721
transcription factor creb and its extracellular signals(biocarta)	0.8435	0.8516	0.8264	0.777	0.7829	0.8148	0.8381	0.8019	0.8588	0.8607	0.8004	0.8065	0.8217	0.8266	0.8258	0.857	0.8185	0.8619	0.7822	0.8649	0.8807	0.9053	0.8381	0.6991	0.8347	0.7791	0.7217	0.8308	0.8916	0.8471	0.8603	0.8192	0.896	0.8294	0.8404	0.8961	0.8804	0.7781	0.8823	0.8339	0.8282	0.8151	0.7027	0.9033	0.757	0.8812	0.8093	0.8532	0.8183
transcription factor regulation in adipogenesis (wikipathways)	0.7215	0.7846	0.5146	0.7183	0.7841	0.9211	0.593	0.8015	0.7855	0.3215	0.7665	0.8738	0.8472	0.8997	0.7353	0.6956	0.7055	0.9067	0.7828	0.8075	0.611	0.7626	0.8005	0.7444	0.7285	0.7958	0.7878	0.8556	0.784	0.8504	0.6054	0.9216	0.254	0.6287	0.8032	0.5659	0.6253	0.7277	0.7774	0.6157	0.6913	0.661	0.7164	0.6806	0.6487	0.6577	0.7984	0.7775	0.6472
transcriptional activation of dbpb from mrna(biocarta)	0.5487	0.5223	0.6878	0.8548	0.859	0.7449	0.8153	0.7418	0	0.8408	0.213	0.6315	0.8537	0.1114	0.8362	0.4715	0.8603	0.6088	0.7822	0.5371	0.2259	0.6143	0.8521	0.3438	0.7435	0.8523	0.8416	0.5893	0.3957	0.8177	0.8421	0.7599	0.0176	0.4799	0.8604	0.785	0.0148	0.0774	0.0661	0.1603	0.8208	0.8505	0.2785	0.7667	0.349	0.5014	0.8608	0.7547	0.27
transcriptional cascade regulating adipogenesis (wikipathways)	0.6878	0.757	0.6044	0.7348	0.552	0.6954	0.6557	0.7048	0.543	0.6587	0.7483	0.8015	0.7481	0.753	0.6772	0.571	0.7128	0.8096	0.7486	0.6427	0.5821	0.7127	0.6717	0.5976	0.7024	0.6824	0.622	0.6762	0.6094	0.6595	0.5602	0.7899	0.4316	0.621	0.7548	0.519	0.5412	0.7353	0.5439	0.5725	0.4934	0.6388	0.4773	0.4247	0.4834	0.5186	0.5652	0.6378	0.5644
translation factors (wikipathways)	0.5409	0.5636	0.6027	0.4994	0.4987	0.2368	0.3598	0.4595	0.593	0.1091	0.5754	0.5509	0.5219	0.5267	0.6019	0.5934	0.6021	0.5869	0.5756	0.6031	0.5745	0.5765	0.4072	0.5711	0.5695	0.5754	0.5703	0.5897	0.5674	0.6026	0.4516	0.5597	0.5671	0.601	0.2051	0.4712	0.5099	0.5666	0.572	0.3916	0.5396	0.6031	0.1532	0.6009	0.5532	0.5735	0.2371	0.4135	0.5895
translation inhibitors in chronically activated pdgfra cells (wikipathways)	0.9948	0.9698	0.9644	0.9751	0.9687	0.9652	0.9833	0.9841	0.965	0.9999	0.9766	0.9687	0.9855	0.9672	0.9669	0.9648	0.9899	0.968	0.9712	0.965	0.9942	0.9964	0.9704	0.9956	0.9947	0.9707	0.9651	0.9689	0.995	0.9821	0.9723	0.9661	0.9693	0.9658	0.9779	0.9887	0.9651	0.9646	0.9648	0.9667	0.9739	0.9647	0.9647	0.9655	0.9892	0.979	0.9647	0.9647	0.9887
trefoil factors initiate mucosal healing(biocarta)	0.7887	0.8128	0.765	0.7803	0.7976	0.7459	0.8028	0.801	0.8057	0.8266	0.7683	0.7701	0.7628	0.7796	0.7698	0.7705	0.8024	0.8023	0.8081	0.7882	0.8011	0.8031	0.7362	0.7691	0.7627	0.8032	0.7852	0.7626	0.8178	0.8171	0.8229	0.7784	0.7985	0.769	0.8232	0.8133	0.8103	0.7749	0.784	0.7762	0.8144	0.7641	0.6923	0.8048	0.8044	0.8155	0.7641	0.8116	0.8037
trk receptor signaling mediated by pi3k and plc-gamma(nci/nature)	0.5243	0.6299	0.5238	0.6974	0.6352	0.5722	0.6031	0.5839	0.5734	0.6028	0.5218	0.5202	0.5422	0.5525	0.4972	0.5508	0.6425	0.5906	0.5699	0.5513	0.5567	0.5849	0.537	0.536	0.5094	0.6481	0.568	0.5815	0.6181	0.6828	0.6853	0.5579	0.5621	0.5366	0.6734	0.5847	0.6188	0.4973	0.5253	0.4783	0.7097	0.5067	0.6817	0.5874	0.6147	0.666	0.5834	0.6203	0.686
trk receptor signaling mediated by the mapk pathway(nci/nature)	0.7244	0.7909	0.7288	0.7612	0.649	0.8015	0.6933	0.7402	0.7025	0.6954	0.738	0.7809	0.7306	0.7695	0.7075	0.6935	0.7524	0.7236	0.7028	0.7259	0.7951	0.6976	0.7934	0.6848	0.7414	0.7638	0.6752	0.7034	0.7801	0.791	0.7831	0.7141	0.7129	0.7202	0.7203	0.7133	0.7347	0.7092	0.6972	0.6973	0.7896	0.7861	0.7216	0.8354	0.7532	0.8071	0.7727	0.6614	0.7954
trka receptor signaling pathway(biocarta)	0.6251	0.7569	0.6104	0.7754	0.7464	0.6374	0.7299	0.697	0.7047	0.7681	0.5951	0.5837	0.6286	0.6314	0.6154	0.6639	0.7525	0.7262	0.7308	0.6922	0.7054	0.743	0.6561	0.5842	0.6178	0.7696	0.665	0.6556	0.7664	0.783	0.7891	0.6354	0.7349	0.625	0.7774	0.7326	0.7601	0.593	0.6824	0.5896	0.7975	0.5875	0.7622	0.7282	0.7456	0.7821	0.6266	0.75	0.7556
tryptophan metabolism(kegg)	0.813	0.7671	0.7397	0.7519	0.7346	0.7437	0.7147	0.7491	0.8179	0.8148	0.8065	0.7251	0.7898	0.6939	0.8274	0.7728	0.8398	0.798	0.8767	0.7496	0.7724	0.7254	0.6983	0.7268	0.752	0.6626	0.7382	0.7647	0.8178	0.7401	0.7809	0.8001	0.8122	0.7711	0.8406	0.8596	0.7239	0.7813	0.7714	0.7213	0.7306	0.7155	0.669	0.8097	0.754	0.7423	0.7384	0.8385	0.7216
tsp-1 induced apoptosis in microvascular endothelial cell(biocarta)	0.9918	0.9831	0.9879	0.8107	0.803	0.8026	1	0.9509	0.8981	0.9746	0.9387	0.9261	0.8631	0.9994	0.8673	0.8186	0.9817	0.8002	0.812	0.8029	0.8014	0.8003	0.8065	0.8775	0.91	0.8859	0.8613	0.8494	0.8389	0.8002	0.9038	0.8063	0.8047	0.9327	0.9131	0.8477	0.8232	0.9688	0.8252	0.9978	0.8493	0.8015	0.9048	0.8208	0.815	0.8016	0.8354	0.8165	0.8007
tumor suppressor activity of smarcb1 (wikipathways)	0.7416	0.7435	0.7071	0.8331	0.7029	0.7027	0.8905	0.7487	0.7637	0.8812	0.7121	0.7053	0.7474	0.7817	0.7742	0.7605	0.7934	0.803	0.7708	0.7186	0.7679	0.7237	0.7696	0.729	0.9518	0.8546	0.7434	0.7017	0.702	0.7036	0.7268	0.7127	0.7192	0.7136	0.7204	0.7668	0.7413	0.7539	0.7703	0.8261	0.9295	0.7228	0.8158	0.7486	0.9524	0.8788	0.7021	0.7046	0.7098
tumor suppressor arf inhibits ribosomal biogenesis(biocarta)	0.7831	0.4102	0.7856	0.8613	0.8694	0.7664	0.8761	0.8347	0.8184	0.8642	0.6444	0.7998	0.4932	0.7982	0.7962	0.3635	0.7522	0.4152	0.6498	0.811	0.6577	0.8151	0.403	0.6437	0.3728	0.4404	0.8105	0.3562	0.4254	0.7229	0.4482	0.6512	0.8106	0.637	0.8337	0.8057	0.8944	0.4013	0.8086	0.3762	0.4571	0.7944	0.3993	0.4375	0.5777	0.8984	0.5539	0.4327	0.4287
type i diabetes mellitus(kegg)	0.598	0.8995	0.5996	0.9016	0.5913	0.6123	0.8954	1	0.588	0.9985	0.8888	0.897	0.9543	0.8953	0.628	0.8614	0.867	0.9685	0.8885	0.879	0.601	0.8836	0.8996	0.888	0.947	0.9137	0.9059	0.9056	0.9959	0.91	0.9431	0.9639	0.7436	0.5993	0.6434	0.6249	0.9594	0.5938	0.8889	0.6028	0.9147	0.9794	0.894	0.9901	0.9415	0.9322	0.594	0.9519	0.8785
type ii diabetes mellitus (wikipathways)	0.2959	0.3134	0.2269	0.3449	0.2212	0.3187	0.5377	0.9234	0.9327	0.2349	0.2212	0.4628	0.2545	0.2706	0.9578	0.2212	0.2348	0.6306	0.2712	0.3116	0.7063	0.2343	0.2224	0.2247	0.4062	0.7216	0.9335	0.2262	0.3803	0.2227	0.3417	0.2687	0.2871	0.8886	0.2609	0.2328	0.2212	0.3189	0.2216	0.51	0.2658	0.2224	0.25	0.3741	0.9995	0.4519	0.6771	0.3212	0.2495
type ii diabetes mellitus(kegg)	0.5234	0.5259	0.6105	0.4972	0.6224	0.589	0.5997	0.6953	0.5631	0.694	0.4875	0.6853	0.6649	0.5016	0.6947	0.6944	0.6365	0.674	0.6001	0.5391	0.6104	0.7369	0.6377	0.6067	0.6727	0.5185	0.6587	0.66	0.6565	0.6124	0.652	0.6496	0.5267	0.6626	0.6791	0.5152	0.5869	0.6463	0.5918	0.5669	0.5466	0.5759	0.5232	0.6188	0.5895	0.581	0.6752	0.6221	0.6517
tyrobp causal network (wikipathways)	0.6146	0.5556	0.4158	0.4354	0.4963	0.4244	0.5014	0.6738	0.3992	0.4425	0.4248	0.4888	0.4502	0.4772	0.4937	0.4301	0.5267	0.5373	0.5776	0.5861	0.4857	0.5176	0.7204	0.6338	0.5266	0.4181	0.4719	0.3927	0.4735	0.4951	0.5485	0.4693	0.4946	0.3962	0.6647	0.5828	0.5114	0.575	0.4761	0.4615	0.4519	0.2656	0.3998	0.4929	0.4363	0.405	0.3284	0.4741	0.5279
tyrosine metabolism(kegg)	0.7239	0.7472	0.7049	0.6334	0.6827	0.7047	0.643	0.717	0.6953	0.758	0.7219	0.6651	0.6532	0.7647	0.7164	0.7184	0.693	0.6729	0.7342	0.6862	0.7164	0.7286	0.649	0.6382	0.6536	0.6881	0.6778	0.673	0.6702	0.6263	0.6448	0.6856	0.7397	0.6603	0.6771	0.7091	0.6743	0.7177	0.6882	0.6647	0.6855	0.7119	0.6556	0.6818	0.6867	0.6599	0.6849	0.7222	0.6812
ubiquinone biosynthesis(kegg)	0.7482	0.8673	0.7882	0.8145	0.8782	0.8844	0.8553	0.8775	0.8089	0.6512	0.871	0.8523	0.7595	0.7678	0.6514	0.6433	0.8366	0.8107	0.8808	0.8918	0.5927	0.7902	0.6935	0.7418	0.8768	0.7575	0.8581	0.8636	0.8678	0.8914	0.8546	0.8118	0.815	0.86	0.883	0.8016	0.8363	0.6882	0.8581	0.5944	0.8791	0.869	0.708	0.8769	0.7347	0.8221	0.7982	0.8124	0.8918
ucalpain and friends in cell spread(biocarta)	0.7978	0.9153	0.792	0.9896	0.9661	0.8939	0.8831	0.9853	0.7882	0.8133	0.8667	0.8967	0.8593	0.8861	0.9324	0.8206	0.826	0.9492	0.8389	0.8011	0.9297	0.7917	0.8394	0.8791	0.8872	0.8916	0.9624	0.8937	0.8808	0.8279	0.9633	0.9144	0.8772	0.8588	0.9259	0.8188	0.8192	0.9251	0.7856	0.899	0.8825	0.8319	0.9693	0.9419	0.9241	0.9927	0.8028	0.9396	0.982
urea cycle and metabolism of amino groups(kegg)	0.8356	0.7091	0.6692	0.7555	0.7752	0.75	0.7698	0.794	0.7358	0.7751	0.805	0.8022	0.7929	0.6812	0.7049	0.7	0.851	0.6629	0.7357	0.7447	0.714	0.7216	0.8323	0.7431	0.75	0.7796	0.8156	0.7217	0.7637	0.8059	0.8074	0.7194	0.7177	0.7797	0.7009	0.8205	0.7148	0.7338	0.745	0.6877	0.7746	0.8421	0.7397	0.8381	0.7643	0.7018	0.7529	0.7613	0.8188
uricosurics pathway pharmacodynamics(pharmkgb)	0.3544	0.2964	0.3083	0.2755	0.2696	0.2363	0.2672	0.8241	0.2415	0.3042	0.2623	0.6682	0.4493	0.2892	0.2806	0.2349	0.3005	0.7901	0.7811	0.8485	0.3105	0.4967	0.2366	0.8168	0.2623	0.2882	0.8033	0.2378	0.3006	0.2522	0.2855	0.2786	0.3651	0.2384	0.8353	0.3632	0.2765	0.2818	0.3086	0.2489	0.2823	0.7877	0.2573	0.2825	0.372	0.6847	0.257	0.3913	0.5731
valine, leucine and isoleucine biosynthesis(kegg)	0.8048	0.824	0.8603	0.8733	0.9795	0.7334	0.8978	0.9999	0.9541	0.778	0.8536	0.8979	0.756	0.7986	0.7928	0.7805	0.8733	0.8881	0.8093	0.7514	0.7429	0.7923	0.7854	0.8738	0.8758	0.9805	0.899	0.7284	0.8147	0.8806	0.8759	0.9481	0.8504	0.7512	0.8137	0.8778	0.8291	0.8713	0.7464	0.7999	0.8764	0.8942	0.886	0.8864	0.8736	0.9903	0.88	0.883	0.9519
valine, leucine and isoleucine degradation(kegg)	0.7648	0.7382	0.7911	0.7856	0.8172	0.7553	0.7966	0.8382	0.7683	0.7738	0.7873	0.7415	0.7517	0.787	0.7194	0.7721	0.7588	0.8184	0.8028	0.7749	0.7465	0.7745	0.7298	0.812	0.7932	0.7799	0.8246	0.7806	0.8145	0.7764	0.7977	0.7581	0.7688	0.7306	0.7878	0.7642	0.7588	0.7921	0.7792	0.7751	0.8209	0.8163	0.7783	0.7997	0.8053	0.7876	0.8019	0.7928	0.8367
valproic acid pathway pharmacodynamics(pharmkgb)	0.854	0.7865	0.8066	0.5517	0.4995	0.7931	0.6293	0.5505	0.7072	0.9248	0.8162	0.8036	0.5677	0.7952	0.726	0.6936	0.6645	0.7614	0.7935	0.8175	0.5808	0.6888	0.4847	0.7587	0.6172	0.3826	0.8718	0.7204	0.8052	0.5835	0.3613	0.7832	0.5572	0.7662	0.8148	0.4315	0.7956	0.7697	0.65	0.6902	0.5648	0.7934	0.576	0.2465	0.4236	0.3599	0.5566	0.6771	0.6588
valproic acid pathway pharmacokinetics(pharmkgb)	0.9047	0.8895	0.7856	0.7896	0.9246	0.9175	0.8895	0.797	0.8804	0.9415	0.9837	0.8094	0.7774	0.9843	0.9226	0.8973	0.8811	0.8035	0.7864	0.7099	0.8435	0.8368	0.7468	0.7999	0.927	0.7169	0.8303	0.8359	0.844	0.8147	0.7999	0.8916	0.8975	0.6775	0.8354	0.8096	0.9672	0.9289	0.9363	0.8849	0.8023	0.701	0.8345	0.7632	0.7878	0.743	0.8684	0.791	0.8413
vegf hypoxia and angiogenesis(biocarta)	0.8053	0.8728	0.6672	0.8552	0.8616	0.832	0.8676	0.841	0.8152	0.7878	0.7923	0.7858	0.8111	0.6907	0.6326	0.7946	0.7198	0.8574	0.6858	0.8403	0.8106	0.7072	0.8294	0.6009	0.67	0.882	0.8185	0.7731	0.8129	0.8898	0.8968	0.7199	0.6675	0.8214	0.833	0.8589	0.873	0.7914	0.833	0.7229	0.7416	0.7072	0.8835	0.8575	0.6987	0.8828	0.7081	0.8417	0.8728
vegf signaling pathway(kegg)	0.6823	0.7914	0.6853	0.7478	0.7531	0.7181	0.684	0.8394	0.735	0.9141	0.6861	0.8704	0.7692	0.7141	0.7551	0.7057	0.8229	0.7401	0.7511	0.7273	0.6889	0.7001	0.7225	0.7861	0.7931	0.7531	0.7523	0.7687	0.7552	0.8	0.907	0.7449	0.6892	0.748	0.8461	0.7221	0.767	0.7354	0.6955	0.669	0.8995	0.7646	0.7838	0.7822	0.7501	0.7477	0.7225	0.7271	0.9127
vegf signaling pathway(pharmkgb)	0.7597	0.7744	0.5866	0.6644	0.6668	0.5299	0.5577	0.7573	0.58	0.6236	0.6408	0.7124	0.8407	0.5669	0.657	0.5595	0.5772	0.7889	0.7922	0.8346	0.7105	0.6582	0.8377	0.7492	0.5256	0.6731	0.8302	0.7103	0.7286	0.8606	0.8316	0.6414	0.5246	0.5998	0.7658	0.7468	0.7876	0.544	0.5679	0.6057	0.7778	0.7688	0.8785	0.6904	0.7044	0.7503	0.6457	0.822	0.7886
vegfa-vegfr2 signaling pathway (wikipathways)	0.7242	0.7669	0.6937	0.7466	0.7809	0.6876	0.7028	0.8615	0.7107	0.8176	0.7026	0.8588	0.7122	0.6746	0.6965	0.6769	0.7721	0.7171	0.7459	0.7465	0.7065	0.7055	0.7048	0.7532	0.7467	0.7674	0.7349	0.704	0.706	0.7541	0.8493	0.7279	0.7215	0.6972	0.8508	0.7601	0.7378	0.6752	0.6976	0.7003	0.8552	0.7196	0.7457	0.7614	0.7492	0.7601	0.6829	0.7562	0.8595
vegfr1 specific signals(nci/nature)	0.8254	0.8695	0.7232	0.8986	0.8647	0.8136	0.87	0.8834	0.8037	0.8842	0.7664	0.7645	0.7912	0.7493	0.7252	0.7816	0.7709	0.8526	0.8281	0.8673	0.8312	0.7615	0.8786	0.7192	0.8115	0.9097	0.797	0.7699	0.8127	0.9069	0.9263	0.7459	0.8313	0.7801	0.8221	0.8248	0.8904	0.8079	0.7851	0.7628	0.8786	0.808	0.9201	0.8995	0.8436	0.9196	0.821	0.8973	0.8822
vegfr3 signaling in lymphatic endothelium(nci/nature)	0.8708	0.8749	0.874	0.8361	0.844	0.8718	0.8519	0.8746	0.8735	0.624	0.8645	0.8732	0.8704	0.8269	0.5965	0.8284	0.8433	0.8443	0.8747	0.8749	0.8472	0.8553	0.8745	0.6404	0.8456	0.8705	0.814	0.875	0.867	0.8712	0.8638	0.8667	0.6538	0.8505	0.8699	0.8331	0.8577	0.6214	0.8593	0.8222	0.8667	0.8743	0.5021	0.875	0.8534	0.8576	0.8342	0.8262	0.8453
vemurafenib pathway pharmacodynamics(pharmkgb)	0.5998	0.7703	0.8995	0.9221	0.9209	0.8774	0.5715	0.7934	0.8665	0.6161	0.6769	0.9111	0.7974	0.7513	0.655	0.9068	0.8887	0.8581	0.8263	0.9047	0.8694	0.9073	0.8674	0.8773	0.9221	0.713	0.889	0.8932	0.891	0.8268	0.7228	0.8609	0.7613	0.8879	0.9069	0.8633	0.8129	0.8004	0.8405	0.9064	0.6533	0.8813	0.904	0.9008	0.9117	0.8958	0.8883	0.6934	0.752
venlafaxine pathway pharmacokinetics(pharmkgb)	0.3832	0.2042	0.4495	0.3599	0.2085	0.2228	0.2309	0.6547	0.2147	0.4387	0.2371	0.2937	0.3044	0.4012	0.2053	0.2808	0.2516	0.3685	0.2865	0.6352	0.2078	0.5079	0.2393	0.5691	0.5626	0.239	0.4257	0.2046	0.5254	0.414	0.5473	0.6313	0.2549	0.2038	0.403	0.3028	0.2461	0.2194	0.2203	0.5864	0.2126	0.3974	0.3063	0.3218	0.3949	0.2744	0.5569	0.5377	0.2292
vibrio cholerae infection(kegg)	0.6736	0.7323	0.8457	0.7503	0.6773	0.7236	0.922	0.7823	0.6709	0.9587	0.6908	0.7042	0.6991	0.8803	0.6354	0.7655	0.7237	0.6655	0.6803	0.7455	0.6855	0.8717	0.648	0.6281	0.6659	0.7093	0.6876	0.7795	0.738	0.617	0.6242	0.869	0.8547	0.8697	0.9532	0.6278	0.8417	0.7359	0.6805	0.8428	0.6621	0.6534	0.7883	0.6497	0.6577	0.6697	0.6557	0.6642	0.7404
viral acute myocarditis (wikipathways)	0.7559	0.7441	0.7596	0.8538	0.803	0.708	0.7627	0.8313	0.767	0.8379	0.7545	0.8311	0.8246	0.7559	0.7958	0.7535	0.7467	0.7463	0.7961	0.7349	0.7942	0.7762	0.7738	0.7849	0.7672	0.8009	0.7644	0.767	0.7857	0.8512	0.875	0.7678	0.7255	0.7547	0.782	0.7806	0.7896	0.7418	0.7448	0.7717	0.8111	0.8518	0.8003	0.7492	0.8324	0.8542	0.7797	0.8516	0.7968
visceral fat deposits and the metabolic syndrome(biocarta)	0.5287	0.5315	0.5274	0.6484	0.5285	0.5358	0.5473	0.7522	0.5691	0.7586	0.5293	0.5294	0.5931	0.5276	0.5275	0.5632	0.7779	0.5301	0.5273	0.5281	0.5556	0.7529	0.5327	0.7523	0.5428	0.791	0.5288	0.5284	0.5294	0.559	0.5759	0.5294	0.532	0.5772	0.5374	0.5279	0.5321	0.7539	0.5293	0.5919	0.5275	1	0.7515	0.7751	0.7523	0.5278	0.543	0.7523	0.7531
visual signal transduction(biocarta)	0.6388	0.7137	0.5656	0.609	0.5568	0.7138	0.5604	0.7035	0.5433	0.5571	0.5333	0.5245	0.5375	0.7066	0.6	0.7143	0.5662	0.6789	0.5307	0.5433	0.6096	0.7143	0.5614	0.7143	0.5507	0.5665	0.5381	0.7022	0.7134	0.7143	0.5877	0.7143	0.5724	0.528	0.5242	0.5461	0.7143	0.7143	0.7143	0.7143	0.714	0.7143	0.5433	0.5285	0.7058	0.7143	0.6973	0.7143	0.7004
visual signal transduction: cones(nci/nature)	0.5447	0.6723	0.6481	0.6057	0.7156	0.7051	0.555	0.7022	0.5987	0.721	0.7256	0.7126	0.7134	0.5509	0.589	0.6115	0.5644	0.5628	0.7079	0.595	0.6241	0.5713	0.7115	0.5671	0.7646	0.6405	0.5404	0.56	0.5489	0.5488	0.5938	0.5473	0.5731	0.5858	0.6646	0.5919	0.5816	0.6016	0.6015	0.5613	0.5852	0.642	0.5756	0.5929	0.5553	0.5564	0.6713	0.5788	0.7186
visual signal transduction: rods(nci/nature)	0.5588	0.685	0.6534	0.6002	0.7181	0.7125	0.5663	0.71	0.5929	0.7437	0.7365	0.7277	0.7351	0.5627	0.5906	0.6184	0.5757	0.5663	0.7093	0.6022	0.6199	0.5734	0.7003	0.575	0.761	0.6453	0.5571	0.579	0.5719	0.5572	0.5928	0.5591	0.5687	0.5948	0.6624	0.6013	0.5898	0.6054	0.6202	0.5694	0.5787	0.6391	0.581	0.6046	0.5629	0.5615	0.6834	0.5789	0.7272
vitamin b12 metabolism (wikipathways)	0.5469	0.5105	0.5544	0.788	0.7586	0.5128	0.5419	0.8722	0.5899	0.7054	0.5242	0.7844	0.6525	0.5139	0.5342	0.5382	0.5419	0.6896	0.6583	0.6762	0.6871	0.5252	0.642	0.8415	0.5457	0.7874	0.6986	0.4837	0.6495	0.7118	0.7469	0.6563	0.4984	0.5112	0.6392	0.5177	0.5019	0.4926	0.4894	0.5301	0.5757	0.7974	0.6114	0.662	0.8066	0.7324	0.534	0.8137	0.6151
vitamin b6 metabolism(kegg)	0.9178	0.9191	0.9183	0.9838	0.9931	0.9091	0.913	0.979	0.8396	0.9124	0.9159	0.9213	0.9368	0.6127	0.8358	0.9092	0.9141	0.9141	0.9908	0.9214	0.9189	0.9916	0.9261	0.9186	0.9147	0.875	0.9927	0.9734	0.958	0.8822	0.9917	0.9217	0.8467	0.8308	0.9195	0.9196	0.906	0.8984	0.7955	0.8772	0.9917	0.9925	0.992	0.9893	0.9933	0.9667	0.8778	0.9564	0.9176
vitamin d in inflammatory diseases (wikipathways)	0.9971	0.9167	0.9999	0.1894	0.9976	1	1	0.9954	0.9999	0.9988	0.996	0.973	0.8206	1	1	1	0.9103	0.9022	0.9067	0.9975	0.9188	0.9084	0.9543	0.9804	0.1781	0.8824	0.9999	1	0.9199	0.8856	0.9137	0.9136	0.9185	1	0.9174	0.9173	1	0.9204	0.9883	1	0.8111	0.8674	0.8473	0.6808	0.5583	0.653	0.9679	0.8429	0.908
warfarin pathway pharmacodynamics(pharmkgb)	0.5768	0.5995	0.3569	0.5022	0.2081	0.2212	0.2207	0.2992	0.2379	0.372	0.3362	0.296	0.5848	0.2383	0.2714	0.3002	0.3059	0.7498	0.5856	0.5979	0.6499	0.3229	0.4261	0.7509	0.3013	0.193	0.1985	0.3773	0.2443	0.5751	0.3317	0.2759	0.5474	0.2541	0.7408	0.2126	0.238	0.5702	0.3107	0.2264	0.1892	0.4995	0.3087	0.4196	0.2761	0.5204	0.246	0.26	0.2017
west nile virus(biocarta)	0.7618	0.6971	0.6773	0.607	0.6233	0.6382	0.725	0.748	0.7165	0.7603	0.7226	0.732	0.6404	0.7733	0.7211	0.6813	0.6855	0.6782	0.6784	0.6549	0.7062	0.7045	0.6984	0.7311	0.7131	0.6345	0.726	0.7225	0.7171	0.7069	0.7309	0.7089	0.6452	0.7334	0.7345	0.7212	0.6767	0.7539	0.6406	0.7696	0.7234	0.7067	0.7394	0.6849	0.7112	0.6873	0.703	0.7108	0.7044
white fat cell differentiation (wikipathways)	0.7124	0.7398	0.5683	0.7127	0.5994	0.6295	0.576	0.8142	0.6692	0.4723	0.7377	0.7843	0.713	0.7032	0.7512	0.619	0.7382	0.8447	0.7589	0.7214	0.7629	0.6857	0.7152	0.6996	0.7174	0.7868	0.7846	0.7166	0.7005	0.6665	0.6422	0.7639	0.4555	0.7781	0.7421	0.66	0.6529	0.6846	0.6486	0.7029	0.6398	0.7503	0.5917	0.6266	0.7358	0.6021	0.648	0.6946	0.6557
wnt signaling (wikipathways)	0.9484	0.9658	0.9641	0.9651	0.9706	0.9493	0.9739	0.9475	0.8821	0.8069	0.9684	0.9713	0.8403	0.9695	0.9668	0.9745	0.949	0.9683	0.9624	0.9511	0.8004	0.961	0.9336	0.9712	0.9655	0.9576	0.9698	0.9693	0.9442	0.9625	0.8886	0.9744	0.9597	0.9391	0.9698	0.9182	0.8911	0.9554	0.9066	0.9643	0.9694	0.9735	0.9672	0.9655	0.9629	0.9139	0.9681	0.9699	0.9643
wnt signaling pathway (wikipathways)	0.9099	0.8918	0.9364	0.8933	0.8988	0.9297	0.9222	0.8865	0.8778	0.8361	0.9356	0.8875	0.8069	0.9441	0.9263	0.8926	0.8901	0.9086	0.8994	0.9052	0.8235	0.8944	0.8825	0.8791	0.9136	0.8899	0.8884	0.9379	0.9251	0.8925	0.8226	0.9458	0.9104	0.9168	0.8874	0.9026	0.8978	0.8932	0.8789	0.9436	0.9079	0.9187	0.9201	0.9193	0.9133	0.8687	0.8514	0.9204	0.9106
wnt signaling pathway and pluripotency (wikipathways)	0.914	0.9431	0.9402	0.9419	0.951	0.9155	0.9565	0.9125	0.8036	0.6782	0.9474	0.9522	0.7338	0.9492	0.9447	0.9575	0.915	0.9471	0.9373	0.9186	0.6673	0.9349	0.8893	0.9521	0.9426	0.9294	0.9497	0.9489	0.907	0.9375	0.8143	0.9574	0.9329	0.8984	0.9497	0.8636	0.8186	0.9256	0.8443	0.9405	0.949	0.9559	0.9454	0.9426	0.9382	0.8566	0.9469	0.9498	0.9404
wnt signaling pathway(biocarta)	0.7873	0.7845	0.8283	0.8304	0.7974	0.7806	0.7942	0.827	0.724	0.6985	0.7927	0.8213	0.8305	0.8065	0.792	0.786	0.8012	0.9331	0.774	0.8092	0.7126	0.7902	0.9034	0.9341	0.7965	0.7744	0.8088	0.7939	0.7749	0.9385	0.7546	0.8078	0.8784	0.785	0.8785	0.7687	0.7151	0.8251	0.7245	0.8016	0.7841	0.9363	0.789	0.7843	0.7861	0.8255	0.8214	0.7907	0.7927
wnt signaling pathway(kegg)	0.791	0.813	0.8295	0.8007	0.7673	0.7952	0.7818	0.8074	0.7971	0.773	0.7959	0.821	0.8173	0.77	0.7818	0.7761	0.7862	0.7729	0.7909	0.7999	0.7813	0.7636	0.8022	0.7587	0.7271	0.835	0.8164	0.8219	0.7777	0.7887	0.7928	0.7757	0.7933	0.8214	0.8063	0.8009	0.801	0.8008	0.792	0.7911	0.8128	0.8081	0.8127	0.8153	0.8224	0.8035	0.7562	0.8124	0.8111
wnt/wingless(signalink)	0.7989	0.7935	0.7152	0.7813	0.8271	0.7277	0.8559	0.7117	0.7392	0.7506	0.7903	0.8145	0.8102	0.7138	0.6997	0.8369	0.8563	0.8238	0.7664	0.8086	0.83	0.8408	0.8132	0.828	0.7443	0.8081	0.8134	0.82	0.6879	0.8597	0.6948	0.8223	0.8297	0.8346	0.8055	0.8169	0.7381	0.7126	0.8344	0.8442	0.7878	0.8276	0.8242	0.8363	0.8706	0.8107	0.8096	0.7746	0.8289
y branching of actin filaments(biocarta)	0.7946	0.6744	0.9056	0.2125	0.6246	0.6248	0.5861	0.5023	0.946	0.1978	0.4198	0.5058	0.8466	0.7543	0.6608	0.6385	0.4397	0.6464	0.5163	0.8789	0.7186	0.8693	0.6723	0.5518	0.5454	0.5679	0.5649	0.6822	0.6597	0.7119	0.5366	0.6636	0.6596	0.6561	0.2987	0.8845	0.7604	0.2071	0.5839	0.6511	0.3008	0.6556	0.5676	0.5336	0.7331	0.6913	0.221	0.6389	0.6853
zidovudine pathway pharmacokinetics pharmacodynamics(pharmkgb)	0.8243	0.8057	0.6957	0.8173	0.8159	0.6621	0.7384	0.7829	0.7181	0.7377	0.7544	0.836	0.8435	0.6266	0.6701	0.6743	0.8487	0.633	0.7058	0.8601	0.6756	0.7942	0.6747	0.7606	0.8584	0.8053	0.8543	0.7441	0.6882	0.832	0.8351	0.8359	0.6006	0.7132	0.828	0.6844	0.7202	0.6084	0.7002	0.5776	0.7707	0.7901	0.8395	0.8907	0.8341	0.8224	0.8457	0.7525	0.8264
[truncated: 411 more columns]
