# Supplementary material for: Predicting and affecting response to cancer therapy based on pathway-level biomarkers
Source: Nat Commun. 2020 Jul 3;11:3296. doi: 10.1038/s41467-020-17090-y (PMC7335104; doi:10.1038/s41467-020-17090-y)
Supplement: Supplementary file 5 — Supplementary Code 1 [file 41467_2020_17090_MOESM5_ESM.zip]

Archive with 1 entries (1 files):
- Matlab code and datasets.rar
